# Supplementary material for: Elevated mutation rates underlie the evolution of the aquatic plant family Podostemaceae
Source: Commun Biol. 2022 Jan 20;5:75. doi: 10.1038/s42003-022-03003-w (PMC8776956; doi:10.1038/s42003-022-03003-w)
Supplement: Supplementary file 3 — Supplementary Data 1 [file 42003_2022_3003_MOESM3_ESM.xlsx]

## Sheet: SuppData1
	Supplementary Data 1. Annotation list of 459 positively-selected genes detected at the stem branch of Podostemaceae. The orthogroups annotated as response to radiation and oxidation-reduction process by the GO term are coloured in orange and yellow, respectively.
	PodID	LusID	Protein Name (from deflines in Phytozome Linum usitatissimum v1.0 [Flax].)	GO ID of flax gene (from annotation info file in Phytozome Linum usitatissimum v1.0 [Flax].)	PANTHER_KEGG of flax gene (from annotation info file in Phytozome Linum usitatissimum v1.0 [Flax].)
	Pod1_191	Lus10012342	phytochrome_A_(PHYA)__(1_of_4)	GO:0006355,GO:0005515,GO:0018298,GO:0009584	K12120
	Pod1_3896	Lus10023973	signal_recognition_particle_43_kDa_protein_(SRP43,_CAO)__(1_of_1)	GO:0080085,GO:0045038,GO:0009507,GO:0009416	K12271
	Pod1_1635	Lus10001713	Sterol_14-alpha-demethylase_/_Obtusufoliol_14-demethylase_(1_of_2)	GO:0055114,GO:0020037,GO:0016705,GO:0005506	1.14.13.70
	Pod1_3513	Lus10003495	RETICULON-4-INTERACTING_PROTEIN_1_HOMOLOG,_MITOCHONDRIAL_(1_of_3)	GO:0055114,GO:0016491,GO:0008270	PTHR11695:SF509
	Pod1_2240	Lus10004175	omega-6_fatty_acid_desaturase_(delta-12_desaturase)_(FAD2)__(1_of_2)	GO:0055114,GO:0016717,GO:0006629	K10256
	Pod1_2321	Lus10005039	Delta(12)-fatty_acid_dehydrogenase_/_Linoleate_Delta-12-fatty_acid_acetylenase_(desaturase)_(1_of_2)	GO:0055114,GO:0016717,GO:0006629	1.14.99.33
	Pod1_1509	Lus10014615	glucose-6-phosphate_1-dehydrogenase_(G6PD,_zwf)__(1_of_5)	GO:0055114,GO:0050661,GO:0006006,GO:0004345	K00036
	Pod1_2582	Lus10016077	UDP-N-acetylglucosamine--dolichyl-phosphate_N-acetylglucosaminephosphotransferase_(ALG7)__(1_of_1)	GO:0055114,GO:0004616,GO:0051287,GO:0016021,GO:0008963	K01001
	Pod1_826	Lus10016901	ALDEHYDE_DEHYDROGENASE-LIKE_PROTEIN_YHR039C-RELATED_(1_of_2)	GO:0055114,GO:0016491,GO:0008152	PTHR11699:SF25
	Pod1_4695	Lus10017029	EMB_(1_of_2)	GO:0045454,GO:0015035,GO:0009055	PTHR10168:SF79
	Pod1_7056	Lus10019261	NADH_dehydrogenase_(ubiquinone)_Fe-S_protein_4_(NDUFS4)__(1_of_2)	GO:0022900,GO:0016651	K03937
	Pod1_1346	Lus10020380	beta-ring_hydroxylase_(LUT5,_CYP97A3)__(1_of_1)	GO:0055114,GO:0020037,GO:0016705,GO:0005506	K15747
	Pod1_7126	Lus10020486	Peptide-methionine_(R)-S-oxide_reductase_/_Selenoprotein_R_(1_of_5)	GO:0055114,GO:0033743,GO:0030091,GO:0016671,GO:0006979	1.8.4.12
	Pod1_3994	Lus10020942	THYLAKOID_LUMENAL_29_KDA_PROTEIN,_CHLOROPLASTIC_(1_of_2)	GO:0055114,GO:0020037,GO:0006979,GO:0004601	PTHR31356:SF6
	Pod1_3720	Lus10023121	arogenate_dehydrogenase_(NADP+),_plant_(TYRAAT)__(1_of_1)	GO:0055114,GO:0008977,GO:0006571,GO:0004665	K15227
	Pod1_311	Lus10023741	Cyclopropane-fatty-acyl-phospholipid_synthase_/_Unsaturated-phospholipid_methyltransferase_(1_of_2)	GO:0055114,GO:0016491	2.1.1.79
	Pod1_444	Lus10026429	Glycine_dehydrogenase_(aminomethyl-transferring)_/_Glycine-cleavage_complex_P-protein_(1_of_2)	GO:0055114,GO:0006546,GO:0004375	1.4.4.2
	Pod1_5047	Lus10026881	SUPEROXIDE_DISMUTASE_[FE]_2,_CHLOROPLASTIC_(1_of_2)	GO:0055114,GO:0046872,GO:0006801,GO:0004784	PTHR11404:SF24
	Pod1_3080	Lus10028129	cytochrome_P450,_family_710,_subfamily_A_(CYP710A)__(1_of_1)	GO:0055114,GO:0020037,GO:0016705,GO:0005506	K09832
	Pod1_1214	Lus10028503	Oxalyl-CoA_decarboxylase_/_Oxalyl-CoA_carboxy-lyase_(1_of_2)	GO:0019385,GO:0030976,GO:0003824	4.1.1.8
	Pod1_1121	Lus10029166	ALDEHYDE_DEHYDROGENASE_FAMILY_2_MEMBER_B7,_MITOCHONDRIAL_(1_of_2)	GO:0055114,GO:0016491,GO:0008152	PTHR11699:SF180
	Pod1_1939	Lus10031000	Magnesium-protoporphyrin_IX_monomethyl_ester_(oxidative)_cyclase_/_Mg-protoporphyrin_IX_monomethyl_ester_oxidative_cyclase_(1_of_2)	GO:0055114,GO:0046872,GO:0016491	1.14.13.81
	Pod1_2267	Lus10032131	NADH:ubiquinone_reductase_(non-electrogenic)_(ndh2)__(1_of_2)	GO:0055114,GO:0016491	K17872
	Pod1_92	Lus10034306	xanthine_dehydrogenase/oxidase_(XDH)__(1_of_1)	GO:0051536,GO:0009055,GO:0055114,GO:0046872,GO:0016491	K00106
	Pod1_1254	Lus10035411	L-galactonolactone_dehydrogenase_/_L-galactono-gamma-lactone_dehydrogenase_(1_of_2)	GO:0055114,GO:0016020,GO:0003885,GO:0050660,GO:0016491	1.3.2.3
	Pod1_1410	Lus10035845	4-alpha-glucanotransferase_(malQ)__(1_of_3)	GO:0005975,GO:0004134	K00705
	Pod1_687	Lus10037495	3-hydroxyacyl-CoA_dehydrogenase_/_Beta-keto-reductase_//_Enoyl-CoA_hydratase_/_Unsaturated_acyl-CoA_hydratase_//_3-hydroxybutyryl-CoA_dehydratase_/_Crotonase_//_Dodecenoyl-CoA_isomerase_/_Dodecenoyl-CoA_Delta-isomerase_(1_of_1)	GO:0055114,GO:0016491,GO:0006631,GO:0003857	1.1.1.35//4.2.1.17//4.2.1.55//5.1.2.3//5.3.3.8
	Pod1_2044	Lus10038439	Tetrahydroberberine_oxidase_/_THB_oxidase_(1_of_42)	GO:0055114,GO:0050660,GO:0016491	1.3.3.8
	Pod1_562	Lus10043224	enoyl-CoA_hydratase/3-hydroxyacyl-CoA_dehydrogenase_(MFP2)__(1_of_3)	GO:0055114,GO:0016491,GO:0006631,GO:0003857	K10527
	Pod1_4146	Lus10024557	deoxyribodipyrimidine_photo-lyase_[EC:4.1.99.3]_(phrB)__(1_of_3)	GO:0006281,GO:0003904	K01669
	Pod1_403	Lus10001332	KH_domain_(KH_1)__//_S1_RNA_binding_domain_(S1)__//_3'_exoribonuclease_family,_domain_1_(RNase_PH)__//_3'_exoribonuclease_family,_domain_2_(RNase_PH_C)__//_Polyribonucleotide_nucleotidyltransferase,_RNA_binding_domain_(PNPase)__(1_of_1)	GO:0003723,GO:0006396,GO:0000175,GO:0003676,GO:0006402,GO:0004654	PF00013//PF00575//PF01138//PF03725//PF03726
	Pod1_1277	Lus10008763	polyribonucleotide_nucleotidyltransferase_(pnp,_PNPT1)__(1_of_3)	GO:0003676,GO:0006396,GO:0003723,GO:0000175,GO:0006402,GO:0004654	K00962
	Pod1_6425	Lus10015626	ribonuclease_III_family_protein_[EC:3.1.26.-]_(K11145)__(1_of_2)	GO:0006396,GO:0004525,GO:0003723	K11145
	Pod1_4968	Lus10028138	ribonuclease_P/MRP_protein_subunit_RPP1_(RPP1,_RPP30)__(1_of_1)	GO:0008033,GO:0004540	K03539
	Pod1_1472	Lus10000360	splicing_factor_3A_subunit_3_(SF3A3,_SAP61,_PRP9)__(1_of_2)	NA	K12827
	Pod1_3475	Lus10000437	exodeoxyribonuclease_III_(E3.1.11.2,_xthA)__(1_of_1)	GO:0006281,GO:0004518	K01142
	Pod1_187	Lus10000471	TPR_REPEAT_NUCLEAR_PHOSPHOPROTEIN/CTR9_(1_of_2)	GO:0005515,GO:0016593,GO:0016570,GO:0006355	PTHR14027
	Pod1_887	Lus10000499	SUPPRESSION_OF_TUMORIGENICITY_5__ST5_(1_of_4)	NA	PTHR15288
	Pod1_767	Lus10000743	EXTRA-LARGE_GUANINE_NUCLEOTIDE-BINDING_PROTEIN_1_(1_of_2)	GO:0031683,GO:0019001,GO:0007186,GO:0004871,GO:0003924	PTHR10218:SF222
	Pod1_616	Lus10000930	tuftelin-interacting_protein_11_(TFIP11)__(1_of_1)	GO:0003676,GO:0006355,GO:0005634,GO:0003677	K13103
	Pod1_6323	Lus10001052	CYSTEINE-RICH_REPEAT_SECRETORY_PROTEIN_56_(1_of_2)	NA	PTHR32080:SF9
	Pod1_855	Lus10001057	DEAD-BOX_ATP-DEPENDENT_RNA_HELICASE_3,_CHLOROPLASTIC_(1_of_2)	GO:0016787,GO:0005524,GO:0003677,GO:0005634,GO:0004386,GO:0003723	PTHR24031:SF155
	Pod1_6618	Lus10001158	U3-containing_90S_pre-ribosomal_complex_subunit_(CMS1)__(1_of_1)	NA	PF14617
	Pod1_290	Lus10001200	ALPHA-GLUCAN_PHOSPHORYLASE_2,_CYTOSOLIC_(1_of_1)	GO:0005975,GO:0004553,GO:0008184	PTHR11468:SF4
	Pod1_1330	Lus10001321	Xylose_isomerase_/_D-xylose_ketoisomerase_(1_of_2)	NA	5.3.1.5
	Pod1_1015	Lus10001363	TESTIS-SPECIFIC_PROTEIN_PBS13__T-COMPLEX_11_(1_of_2)	NA	PTHR12832
	Pod1_3706	Lus10001373	MAGNESIUM_TRANSPORTER_MRS2-4-RELATED_(1_of_2)	GO:0055085,GO:0046873,GO:0030001,GO:0016020	PTHR13890:SF2
	Pod1_2226	Lus10001441	aminomethyltransferase_(gcvT,_AMT)__(1_of_1)	GO:0006546,GO:0004047	K00605
	Pod1_227	Lus10001538	C2_CALCIUM/LIPID-BINDING_PLANT_PHOSPHORIBOSYLTRANSFERASE_FAMILY_PROTEIN_(1_of_3)	GO:0005515	PTHR10024:SF197
	Pod1_2062	Lus10001588	PPR_repeat_(PPR)__//_VIT_family_(VIT1)__//_PPR_repeat_(PPR_1)__//_PPR_repeat_family_(PPR_2)__(1_of_1)	NA	PF01535//PF01988//PF12854//PF13041
	Pod1_1553	Lus10002001	Glutamate--cysteine_ligase_/_Gamma-glutamylcysteine_synthetase_(1_of_2)	GO:0042398,GO:0004357	6.3.2.2
	Pod1_4406	Lus10002294	PPR_repeat_(PPR)__//_PPR_repeat_family_(PPR_2)__(1_of_308)	NA	PF01535//PF13041
	Pod1_3943	Lus10002353	GTP_cyclohydrolase_I_(GCH1,_folE)__(1_of_2)	GO:0046654,GO:0005737,GO:0003934	K01495
	Pod1_635	Lus10002361	RNA-DEPENDENT_RNA_POLYMERASE_2_(1_of_2)	GO:0003968	PTHR23079:SF5
	Pod1_4220	Lus10002476	PPR_repeat_(PPR)__//_PPR_repeat_family_(PPR_2)__(1_of_308)	NA	PF01535//PF13041
	Pod1_1230	Lus10002560	DICARBOXYLATE_TRANSPORTER_1,_CHLOROPLASTIC_(1_of_2)	GO:0055085,GO:0016021	PTHR10283:SF76
	Pod1_34	Lus10002604	ANTIGEN_MLAA-22-RELATED_//_SUBFAMILY_NOT_NAMED_(1_of_4)	NA	PTHR15678//PTHR15678:SF8
	Pod1_18	Lus10002605	HECT_DOMAIN_UBIQUITIN-PROTEIN_LIGASE_//_SUBFAMILY_NOT_NAMED_(1_of_2)	GO:0004842	PTHR11254//PTHR11254:SF334
	Pod1_636	Lus10002677	CONSERVED_OLIGOMERIC_GOLGI_COMPLEX_SUBUNIT_4_(1_of_3)	GO:0048193,GO:0005783	PTHR24016:SF0
	Pod1_2104	Lus10002692	SERINE/THREONINE_KINASE_//_SUBFAMILY_NOT_NAMED_(1_of_2)	GO:0007165,GO:0006468,GO:0005524,GO:0004672	PTHR24343//PTHR24343:SF199
	Pod1_4637	Lus10002749	MEDIATOR_OF_RNA_POLYMERASE_II_TRANSCRIPTION_SUBUNIT_4_(1_of_1)	GO:0016592,GO:0006357,GO:0001104	PTHR13208
	Pod1_1146	Lus10002990	Uncharacterized_mRNA-associated_protein_RAP55_(1_of_2)	NA	KOG1073
	Pod1_1488	Lus10003045	GALACTURONOSYLTRANSFERASE_9-RELATED_(1_of_1)	GO:0016757,GO:0047262	PTHR32116:SF31
	Pod1_3371	Lus10003062	Plant_organelle_RNA_recognition_domain_(PORR)__(1_of_31)	NA	PF11955
	Pod1_1733	Lus10003119	CALMODULIN-BINDING_TRANSCRIPTION_ACTIVATOR_4_(1_of_2)	GO:0005515,GO:0005634,GO:0003677	PTHR23335:SF1
	Pod1_8463	Lus10003395	CYCLIC_NUCLEOTIDE-GATED_ION_CHANNEL_1_(1_of_6)	GO:0055085,GO:0016020,GO:0006811,GO:0005216	PTHR10217:SF527
	Pod1_238	Lus10003424	PPR_repeat_(PPR)__//_PPR_repeat_family_(PPR_2)__(1_of_308)	NA	PF01535//PF13041
	Pod1_2356	Lus10003524	ANKYRIN_REPEAT_FAMILY_PROTEIN_(1_of_2)	NA	PTHR12447:SF7
	Pod1_224	Lus10003572	transcriptional_regulator_ATRX_[EC:3.6.4.12]_(ATRX)__(1_of_2)	GO:0016787,GO:0005524,GO:0003677	K10779
	Pod1_309	Lus10003578	PLASTID_TRANSCRIPTIONALLY_ACTIVE_3_(1_of_1)	NA	PTHR31407:SF5
	Pod1_6778	Lus10003880	Protein_of_unknown_function_(DUF3252)_(DUF3252)__(1_of_2)	NA	PF11623
	Pod1_2727	Lus10003981	glutamate_N-acetyltransferase_/_amino-acid_N-acetyltransferase_(argJ)__(1_of_1)	GO:0006526,GO:0004358	K00620
	Pod1_3770	Lus10004253	PPR_repeat_(PPR)__//_PPR_repeat_family_(PPR_2)__//_Pentatricopeptide_repeat_domain_(PPR_3)__//_DYW_family_of_nucleic_acid_deaminases_(DYW_deaminase)__(1_of_21)	NA	PF01535//PF13041//PF13812//PF14432
	Pod1_479	Lus10004276	oligopeptidase_A_[EC:3.4.24.70]_(prlC)__(1_of_1)	GO:0006508,GO:0004222	K01414
	Pod1_7398	Lus10004345	AT30094P_(1_of_1)	NA	PTHR14969:SF13
	Pod1_1669	Lus10004552	ATP-dependent_RNA_helicase_DBP3_[EC:3.6.4.13]_(DBP3)__(1_of_1)	GO:0005524,GO:0003676	K14811
	Pod1_1676	Lus10004987	PPR_repeat_(PPR)__//_PPR_repeat_family_(PPR_2)__//_DYW_family_of_nucleic_acid_deaminases_(DYW_deaminase)__(1_of_70)	NA	PF01535//PF13041//PF14432
	Pod1_1075	Lus10005168	PROTEIN_EMBRYO_DEFECTIVE_140_(1_of_1)	NA	PTHR24012:SF358
	Pod1_1452	Lus10005226	Cystathionine_gamma-synthase_/_O-succinylhomoserine_synthetase_(1_of_2)	GO:0030170	2.5.1.48
	Pod1_3131	Lus10005274	TRANSCRIPTION_FACTOR_VOZ1_(1_of_2)	NA	PTHR33873:SF1
	Pod1_94	Lus10005339	chromodomain-helicase-DNA-binding_protein_4_(CHD4,_MI2B)__(1_of_3)	GO:0005515,GO:0016787,GO:0005524,GO:0003677	K11643
	Pod1_3023	Lus10005755	PROTEIN_ROOT_PRIMORDIUM_DEFECTIVE_1_(1_of_2)	NA	PTHR31476:SF9
	Pod1_200	Lus10005792	N-acetyltransferase_10_(NAT10,_KRE33)__(1_of_2)	GO:0008080	K14521
	Pod1_1433	Lus10006083	PPR_repeat_(PPR)__//_PPR_repeat_family_(PPR_2)__(1_of_308)	NA	PF01535//PF13041
	Pod1_1777	Lus10006301	RING_ZINC_FINGER-CONTAINING_PROTEIN_(1_of_2)	NA	PTHR22904:SF379
	Pod1_3520	Lus10006322	SCARECROW-LIKE_PROTEIN_28_(1_of_2)	NA	PTHR31636:SF16
	Pod1_2056	Lus10006326	ATP-dependent_RNA_helicase_DDX49/DBP8_[EC:3.6.4.13]_(DDX49,_DBP8)__(1_of_2)	GO:0005524,GO:0003676	K14778
	Pod1_1951	Lus10006471	TRANSLOCASE_OF_CHLOROPLAST_90,_CHLOROPLASTIC_(1_of_3)	GO:0005525	PTHR10903:SF68
	Pod1_5583	Lus10006632	ADP-ribosylation_factor-like_protein_5B_(ARL5B)__(1_of_2)	GO:0007264,GO:0005525	K07950
	Pod1_4667	Lus10006672	SODIUM/PYRUVATE_COTRANSPORTER_BASS2,_CHLOROPLASTIC_(1_of_2)	GO:0016020	PTHR10361:SF35
	Pod1_2903	Lus10006942	N-LYSINE_METHYLTRANSFERASE_EFM1_(1_of_1)	GO:0005515	PTHR13271:SF23
	Pod1_751	Lus10006977	OCTICOSAPEPTIDE/PHOX/BEM1P_DOMAIN-CONTAINING_PROTEIN_KINASE_(1_of_2)	GO:0005515,GO:0006468,GO:0004672	PTHR23257:SF331
	Pod1_672	Lus10007104	K(+)_EFFLUX_ANTIPORTER_3,_CHLOROPLASTIC_(1_of_3)	GO:0006813,GO:0055085,GO:0016021,GO:0015299,GO:0006812	PTHR16254:SF6
	Pod1_655	Lus10007330	CONSERVED_OLIGOMERIC_GOLGI_COMPLEX_COMPONENT_5_(1_of_4)	GO:0017119,GO:0006891	PTHR13228
	Pod1_4130	Lus10007341	PPR_repeat_(PPR)__//_PPR_repeat_family_(PPR_2)__(1_of_308)	NA	PF01535//PF13041
	Pod1_1534	Lus10007361	aspartyl-tRNA(Asn)/glutamyl-tRNA(Gln)_amidotransferase_subunit_A_(gatA,_QRSL1)__(1_of_2)	GO:0016884	K02433
	Pod1_1621	Lus10007427	F-actin_binding_protein,_regulates_actin_cytoskeletal_organization_(1_of_1)	GO:0005515,GO:0000042	KOG4807
	Pod1_601	Lus10007700	CGTHBA_PROTEIN__-14_GENE_PROTEIN_(1_of_3)	NA	PTHR13222
	Pod1_5065	Lus10007745	splicing_factor,_arginine/serine-rich_17_(SFRS17)__(1_of_2)	NA	K13169
	Pod1_337	Lus10007908	SEC10_(1_of_2)	GO:0048278,GO:0006887,GO:0005737	PTHR12100
	Pod1_1710	Lus10008104	SERINE/THREONINE_PROTEIN_PHOSPHATASE_2A_57_KDA_REGULATORY_SUBUNIT_B'_IOTA_ISOFORM_(1_of_2)	GO:0008601,GO:0007165,GO:0000159	PTHR10257:SF25
	Pod1_2010	Lus10008260	SR-RELATED_CTD_ASSOCIATED_FACTOR_6_(1_of_2)	GO:0006396,GO:0003723	PTHR12323
	Pod1_2476	Lus10008378	PROTEIN_PHOSPHATASE_2C_40-RELATED_(1_of_2)	GO:0003824,GO:0006470,GO:0004722	PTHR13832:SF309
	Pod1_3036	Lus10008402	WD40_REPEAT-CONTAINING_PROTEIN_(1_of_2)	GO:0005515	PTHR22844:SF160
	Pod1_3856	Lus10008488	RNA-binding_protein_NOB1_(NOB1)__(1_of_2)	NA	K11883
	Pod1_6310	Lus10009111	E3_UBIQUITIN-PROTEIN_LIGASE_(1_of_2)	GO:0007275,GO:0006511,GO:0005634	PTHR10315:SF43
	Pod1_3950	Lus10009281	phosphatidate_cytidylyltransferase_(E2.7.7.41,_CDS1,_CDS2,_cdsA)__(1_of_3)	NA	K00981
	Pod1_5210	Lus10009319	DIMETHYLADENOSINE_TRANSFERASE_(1_of_2)	NA	PTHR11727:SF11
	Pod1_5703	Lus10009479	DNA-directed_RNA_polymerase_III_subunit_RPC6_(RPC6,_POLR3F)__(1_of_2)	GO:0006351,GO:0003899,GO:0003677	K03025
	Pod1_62	Lus10009791	MYOSIN_IA_HEAVY_CHAIN-RELATED_(1_of_2)	GO:0016459,GO:0005524,GO:0003774,GO:0005515	PTHR13140:SF304
	Pod1_7379	Lus10009836	MITOTIC_CHECKPOINT_SERINE/THREONINE-PROTEIN_KINASE_BUB1_//_SUBFAMILY_NOT_NAMED_(1_of_2)	GO:0007094	PTHR14030//PTHR14030:SF2
	Pod1_2114	Lus10009908	CONSERVED_OLIGOMERIC_GOLGI_COMPLEX_COMPONENT_2_(1_of_2)	GO:0016020,GO:0015031,GO:0007030	PTHR12961
	Pod1_2400	Lus10009958	NAD(+)_kinase_/_DPN_kinase__(1_of_5)	GO:0008152,GO:0006741,GO:0003951	2.7.1.23//2.7.1.86
	Pod1_465	Lus10010078	PROTEIN_TRANSPORT_PROTEIN_SEC23_//_SUBFAMILY_NOT_NAMED_(1_of_2)	GO:0030127,GO:0008270,GO:0006888,GO:0006886	PTHR11141//PTHR11141:SF6
	Pod1_2723	Lus10010082	oxygen-dependent_protoporphyrinogen_oxidase_(PPOX,_hemY)__(1_of_2)	NA	K00231
	Pod1_3473	Lus10010165	IP16409P_(1_of_2)	GO:0005509	PTHR10827:SF52
	Pod1_4107	Lus10010171	TRANSMEMBRANE_PROTEIN_53_(1_of_2)	NA	PTHR12265:SF0
	Pod1_4122	Lus10010192	SET_DOMAIN-CONTAINING_PROTEIN_9_(1_of_2)	NA	PTHR33524:SF1
	Pod1_11	Lus10010313	Calpain-3_/_Muscle-specific_calcium-activated_neutral_protease_3_(1_of_1)	GO:0006508,GO:0005622,GO:0004198	3.4.22.54
	Pod1_5035	Lus10010322	GAN_(1_of_2)	NA	PTHR17130:SF24
	Pod1_2800	Lus10010412	PUTATIVE_SEROTONIN_TRANSPORTER_(1_of_2)	NA	PTHR30249
	Pod1_7474	Lus10010486	BAG_domain_(BAG)__(1_of_15)	GO:0051087	PF02179
	Pod1_5744	Lus10010579	WW_domain_(WW)__(1_of_19)	GO:0005515	PF00397
	Pod1_1910	Lus10010581	ANKYRIN_REPEAT_PROTEIN_SKIP35_(1_of_2)	NA	PTHR36024:SF1
	Pod1_5611	Lus10010678	HNH_endonuclease_(HNH)__(1_of_5)	GO:0004519,GO:0003676	PF01844
	Pod1_2333	Lus10010815	F18O14.9_(1_of_2)	NA	PTHR35464:SF1
	Pod1_6433	Lus10010947	elongin-A_(ELA1)__(1_of_1)	GO:0016021,GO:0006355,GO:0005634	K15077
	Pod1_3949	Lus10011029	PPR_repeat_(PPR)__//_PPR_repeat_family_(PPR_2)__//_Pentatricopeptide_repeat_domain_(PPR_3)__(1_of_65)	NA	PF01535//PF13041//PF13812
	Pod1_1825	Lus10011060	Phosphoribulokinase_/_Phosphopentokinase_(1_of_3)	GO:0016301,GO:0008152,GO:0005524	2.7.1.19
	Pod1_3953	Lus10011156	electron_transfer_flavoprotein_alpha_subunit_(fixB,_etfA)__(1_of_1)	NA	K03522
	Pod1_2238	Lus10011323	PPR_repeat_(PPR)__//_PPR_repeat_(PPR_1)__//_Pentatricopeptide_repeat_domain_(PPR_3)__//_DYW_family_of_nucleic_acid_deaminases_(DYW_deaminase)__(1_of_2)	NA	PF01535//PF12854//PF13812//PF14432
	Pod1_3998	Lus10011369	20S_proteasome_subunit_beta_5_(PSMB5)__(1_of_2)	GO:0051603,GO:0005839,GO:0004298	K02737
	Pod1_4323	Lus10011382	4-amino-4-deoxychorismate_lyase_(ADCL)__(1_of_2)	GO:0008152,GO:0003824	K18482
	Pod1_2977	Lus10011429	protein_transport_protein_SEC13_(SEC13)__(1_of_2)	GO:0005515	K14004
	Pod1_1447	Lus10011464	LEUCINE-RICH_PPR_MOTIF-CONTAINING_PROTEIN,_MITOCHONDRIAL_(1_of_1)	NA	PTHR24015:SF187
	Pod1_4247	Lus10011566	PPR_repeat_(PPR)__//_PPR_repeat_family_(PPR_2)__(1_of_308)	NA	PF01535//PF13041
	Pod1_4351	Lus10011673	GTP-binding_protein_(engB)__(1_of_4)	GO:0005525	K03978
	Pod1_2426	Lus10011696	tocopherol_cyclase_(VTE1,_SXD1)__(1_of_2)	GO:0009976	K09834
	Pod1_3002	Lus10011873	ZINC_METALLOPROTEASE_EGY2,_CHLOROPLASTIC-RELATED_(1_of_2)	GO:0006508,GO:0004222	PTHR31412:SF5
	Pod1_7703	Lus10011926	UPF0136_MEMBRANE_PROTEIN_YJR085C_(1_of_2)	GO:0016020	PTHR12668:SF5
	Pod1_485	Lus10012124	EXTRA-LARGE_GUANINE_NUCLEOTIDE-BINDING_PROTEIN_3_(1_of_2)	GO:0031683,GO:0019001,GO:0007186,GO:0004871,GO:0003924	PTHR10218:SF192
	Pod1_155	Lus10012168	nuclear_pore_complex_protein_Nup188_(NUP188)__(1_of_2)	NA	K14311
	Pod1_6982	Lus10012475	WD_REPEAT_CONTAINING_PROTEIN_3__WDR3_(1_of_3)	GO:0005515	PTHR19853
	Pod1_6642	Lus10012538	large_subunit_ribosomal_protein_L27_(RP-L27,_MRPL27,_rpmA)__(1_of_4)	GO:0006412,GO:0005840,GO:0005622,GO:0003735	K02899
	Pod1_203	Lus10012770	pyruvate,_orthophosphate_dikinase_(ppdK)__(1_of_2)	GO:0016772,GO:0016310,GO:0016301,GO:0005524,GO:0050242,GO:0006090	K01006
	Pod1_2067	Lus10012937	GLUCAN_ENDO-1,3-BETA-GLUCOSIDASE_12-RELATED_(1_of_2)	GO:0005975,GO:0004553	PTHR32227:SF88
	Pod1_742	Lus10012968	anaphase-promoting_complex_subunit_3_(APC3,_CDC27)__(1_of_1)	GO:0005515	K03350
	Pod1_3435	Lus10013023	1,4-dihydroxy-2-naphthoyl-CoA_synthase_/_o-succinylbenzoyl-CoA_1,4-dihydroxy-2-naphthoate-lyase_(cyclizing)_(1_of_2)	NA	4.1.3.36
	Pod1_211	Lus10013294	DEAD/DEAH_box_helicase_(DEAD)__//_Helicase_conserved_C-terminal_domain_(Helicase_C)__//_DSHCT_(NUC185)_domain_(DSHCT)__(1_of_2)	GO:0005524,GO:0003676	PF00270//PF00271//PF08148
	Pod1_3851	Lus10013518	PROTEIN_R07E3.4_(1_of_1)	NA	PTHR24089:SF342
	Pod1_776	Lus10013521	METALLOPROTEASE_M41_FTSH_//_SUBFAMILY_NOT_NAMED_(1_of_1)	GO:0006508,GO:0005524,GO:0004222	PTHR23076//PTHR23076:SF73
	Pod1_2999	Lus10013689	PLANT_INTRACELLULAR_RAS-GROUP-RELATED_LRR_PROTEIN_1-RELATED_(1_of_2)	GO:0005515	PTHR23155:SF516
	Pod1_5878	Lus10013853	PPR_repeat_family_(PPR_2)__(1_of_719)	NA	PF13041
	Pod1_1363	Lus10014071	Non-specific_serine/threonine_protein_kinase_/_Threonine-specific_protein_kinase_(1_of_1714)	GO:0006468,GO:0005524,GO:0004672	2.7.11.1
	Pod1_6224	Lus10014097	Domain_of_unknown_function_(DUF303)_(DUF303)__(1_of_6)	NA	PF03629
	Pod1_2306	Lus10014330	oligosaccharyltransferase_complex_subunit_beta_(WBP1)__(1_of_2)	GO:0018279,GO:0005789	K12670
	Pod1_2233	Lus10014353	MAGNESIUM_TRANSPORTER_MRS2-1-RELATED_(1_of_2)	GO:0055085,GO:0046873,GO:0030001,GO:0016020	PTHR13890:SF5
	Pod1_1087	Lus10014435	SEC1_FAMILY_DOMAIN-CONTAINING_PROTEIN_1_(1_of_2)	GO:0016192,GO:0006904	PTHR11679:SF2
	Pod1_3502	Lus10014592	ZINC_FINGER_FYVE_DOMAIN_CONTAINING_PROTEIN_//_SUBFAMILY_NOT_NAMED_(1_of_2)	GO:0016788	PTHR22835//PTHR22835:SF219
	Pod1_3356	Lus10014815	GPALPP_MOTIFS-CONTAINING_PROTEIN_1_(1_of_2)	NA	PTHR15606:SF3
	Pod1_1862	Lus10015023	aminotransferase_(ACS10_12)__(1_of_4)	GO:0030170,GO:0009058	K14270
	Pod1_5318	Lus10015451	HALOACID_DEHALOGENASE-LIKE_HYDROLASE_//_SUBFAMILY_NOT_NAMED_(1_of_2)	NA	PTHR12725//PTHR12725:SF61
	Pod1_1059	Lus10015549	PROTEIN_STRUBBELIG-RECEPTOR_FAMILY_6-RELATED_(1_of_2)	GO:0005515,GO:0006468,GO:0004672	PTHR27001:SF21
	Pod1_2083	Lus10015722	ZINC_FINGER_(C3HC4-TYPE_RING_FINGER)_FAMILY_PROTEIN_(1_of_2)	GO:0046872,GO:0006508,GO:0004176	PTHR23327:SF9
	Pod1_4743	Lus10015867	20S_proteasome_subunit_beta_6_(PSMB1)__(1_of_1)	GO:0051603,GO:0005839,GO:0004298	K02732
	Pod1_120	Lus10015908	mediator_of_RNA_polymerase_II_transcription_subunit_14_(MED14,_RGR1)__(1_of_2)	GO:0016592,GO:0006357,GO:0001104	K15156
	Pod1_3670	Lus10016045	AT-RICH_INTERACTIVE_DOMAIN-CONTAINING_PROTEIN__ARID_DOMAIN-_CONTAINING_PROTEIN___DEAD_RINGER_PROTEIN___B-CELL_REGULATOR_OF_IGH_TRANSCRIPTION___BRIGHT_(1_of_5)	GO:0003677	PTHR15348
	Pod1_7181	Lus10016283	TPR_repeat_(TPR_11)__(1_of_113)	NA	PF13414
	Pod1_99	Lus10016397	DNA_topoisomerase_II_[EC:5.99.1.3]_(TOP2)__(1_of_2)	GO:0006265,GO:0005524,GO:0003918,GO:0003677	K03164
	Pod1_1715	Lus10016425	PPR_repeat_(PPR)__//_PPR_repeat_family_(PPR_2)__//_DYW_family_of_nucleic_acid_deaminases_(DYW_deaminase)__(1_of_70)	NA	PF01535//PF13041//PF14432
	Pod1_3287	Lus10016600	Clathrin_coat_binding_protein/Huntingtin_interacting_protein_HIP1,_involved_in_regulation_of_endocytosis_(1_of_1)	GO:0005515	KOG4442
	Pod1_291	Lus10016658	methionyl-tRNA_synthetase_(MARS,_metG)__(1_of_4)	GO:0000049,GO:0006418,GO:0005524,GO:0004812,GO:0000166	K01874
	Pod1_7366	Lus10016735	MITOCHONDRIAL_OUTER_MEMBRANE_PROTEIN_25_//_SUBFAMILY_NOT_NAMED_(1_of_3)	GO:0005506	PTHR17130//PTHR17130:SF25
	Pod1_522	Lus10016758	Beta-lactamase_/_Penicillinase_(1_of_2)	GO:0046872,GO:0003723	3.5.2.6
	Pod1_834	Lus10017071	TRANSLATION_ELONGATION_FACTOR_EF-1_ALPHA_(1_of_2)	NA	PTHR35460:SF1
	Pod1_2553	Lus10017100	S1_RNA-BINDING_DOMAIN-CONTAINING_PROTEIN_1_(1_of_2)	GO:0003676	PTHR10724
	Pod1_2716	Lus10017163	nuclear_protein_localization_protein_4_homolog_(NPLOC4,_NPL4)__(1_of_2)	NA	K14015
	Pod1_1578	Lus10017184	acetyl-CoA_carboxylase_carboxyl_transferase_subunit_alpha_(accA)__(1_of_2)	NA	K01962
	Pod1_4198	Lus10017227	COLON_CANCER-ASSOCIATED_PROTEIN_MIC1_(1_of_2)	NA	PTHR12897
	Pod1_4660	Lus10017403	Polyadenylate-binding_protein_(RRM_superfamily)_//_Nuclear_localization_sequence_binding_protein_(1_of_1)	GO:0003676	KOG0123//KOG4210
	Pod1_2253	Lus10017483	WD_REPEAT-CONTAINING_PROTEIN_13_(1_of_2)	GO:0005515	PTHR22838:SF4
	Pod1_3318	Lus10017499	Squalene_synthase_/_Squalene_synthetase_(1_of_2)	GO:0016740,GO:0009058	2.5.1.21
	Pod1_2183	Lus10017594	alpha-1,3-glucosyltransferase_(ALG6)__(1_of_1)	GO:0016758,GO:0005789	K03848
	Pod1_2242	Lus10017623	DNA_LIGASE_(1_of_1)	GO:0006310,GO:0006281,GO:0003910,GO:0003677,GO:0005524	PTHR10459:SF38
	Pod1_5354	Lus10017684	PPR_repeat_(PPR)__//_PPR_repeat_(PPR_1)__//_PPR_repeat_family_(PPR_2)__(1_of_35)	NA	PF01535//PF12854//PF13041
	Pod1_911	Lus10017853	T-complex_protein_1_subunit_gamma_(CCT3,_TRIC5)__(1_of_4)	GO:0005524,GO:0051082,GO:0006457	K09495
	Pod1_2928	Lus10017941	RIO_kinase_2_(RIOK2)__(1_of_2)	GO:0006468,GO:0005524,GO:0004674	K07179
	Pod1_627	Lus10018073	structure-specific_recognition_protein_1_(SSRP1)__(1_of_2)	NA	K09272
	Pod1_920	Lus10018297	EXOCYST_COMPLEX_COMPONENT_EXO84C_(1_of_2)	NA	PTHR21426:SF2
	Pod1_1306	Lus10018321	COATOMER_SUBUNIT_DELTA_(1_of_2)	NA	PTHR10121
	Pod1_118	Lus10018349	CALCIUM-INDEPENDENT_PHOSPHOLIPASE_A2-GAMMA_(1_of_2)	GO:0005515,GO:0016780,GO:0016020,GO:0008654,GO:0006629	PTHR24185:SF1
	Pod1_39	Lus10018496	PROTEIN_MET-1,_ISOFORM_A_(1_of_2)	GO:0005515	PTHR22884:SF343
	Pod1_3344	Lus10018664	Phosphatidylcholine--sterol_O-acyltransferase_/_Phospholipid--cholesterol_acyltransferase_(1_of_2)	GO:0008374,GO:0006629	2.3.1.43
	Pod1_183	Lus10018668	E1-E2_ATPase_(E1-E2_ATPase)__//_Cation_transporting_ATPase,_C-terminus_(Cation_ATPase_C)__//_Cation_transport_ATPase_(P-type)_(Cation_ATPase)__(1_of_1)	GO:0046872,GO:0000166	PF00122//PF00689//PF13246
	Pod1_5740	Lus10018741	HOMEOBOX_PROTEIN_HAT3.1_(1_of_2)	GO:0005515,GO:0003677	PTHR12628:SF13
	Pod1_3969	Lus10018823	Di-glucose_binding_within_endoplasmic_reticulum_(Malectin)__(1_of_39)	NA	PF11721
	Pod1_2153	Lus10018930	EXOSTOSIN_FAMILY_PROTEIN_(1_of_2)	NA	PTHR11062:SF44
	Pod1_551	Lus10019124	MAternally_affected_uncoordination_(MAU2)__(1_of_1)	NA	K11266
	Pod1_4634	Lus10019422	regulator_of_ribosome_biosynthesis_(RRS1)__(1_of_1)	GO:0042254,GO:0005634	K14852
	Pod1_4909	Lus10019431	ZINC_FINGER_CCCH_DOMAIN-CONTAINING_PROTEIN_39_(1_of_2)	GO:0046872	PTHR12547:SF70
	Pod1_64	Lus10019453	ABC_TRANSPORTER_G_FAMILY_MEMBER_32_(1_of_2)	GO:0016887,GO:0005524,GO:0016020	PTHR19241:SF280
	Pod1_2814	Lus10019473	AAA+-type_ATPase_(1_of_2)	NA	KOG0744
	Pod1_386	Lus10019482	LYSINE-SPECIFIC_DEMETHYLASE_REF6_(1_of_2)	NA	PTHR10694:SF38
	Pod1_1013	Lus10019573	2-isopropylmalate_synthase_(leuA)__(1_of_1)	GO:0003824	K01649
	Pod1_2639	Lus10019764	PPR_repeat_(PPR_1)__//_PPR_repeat_family_(PPR_2)__(1_of_14)	NA	PF12854//PF13041
	Pod1_42	Lus10019778	intron-binding_protein_aquarius_(AQR)__(1_of_2)	GO:0005681,GO:0000398	K12874
	Pod1_1974	Lus10019923	L-TYPE_LECTIN-DOMAIN_CONTAINING_RECEPTOR_KINASE_VIII.1-RELATED_(1_of_2)	GO:0006468,GO:0005524,GO:0004672,GO:0030246	PTHR27007:SF47
	Pod1_65	Lus10019946	UDP-GLUCOSE_GLYCOPROTEIN:GLUCOSYLTRANSFERASE_(1_of_2)	GO:0016757,GO:0006486,GO:0003980	PTHR11226
	Pod1_3014	Lus10019959	APO_PROTEIN_2,_CHLOROPLASTIC_(1_of_1)	GO:0003723	PTHR10388:SF15
	Pod1_4957	Lus10020108	NAD(P)-BINDING_ROSSMANN-FOLD_SUPERFAMILY_PROTEIN_(1_of_3)	GO:0050662,GO:0003824	PTHR12126:SF8
	Pod1_5430	Lus10020282	4EHP,_ISOFORM_B_(1_of_2)	GO:0006413,GO:0005737,GO:0003743,GO:0003723	PTHR11960:SF18
	Pod1_1323	Lus10020290	tRNA_(guanine26-N2/guanine27-N2)-dimethyltransferase_[EC:2.1.1.215_2.1.1.216]_(TRMT1,_trm1)__(1_of_3)	GO:0008033,GO:0004809,GO:0003723	K00555
	Pod1_3785	Lus10020345	4-methyl-5(b-hydroxyethyl)-thiazole_monophosphate_biosynthesis_(thiJ)__(1_of_3)	NA	K03152
	Pod1_6406	Lus10020404	F21O3.15_PROTEIN_(1_of_2)	NA	PTHR36031:SF1
	Pod1_6834	Lus10020405	YGGT_family_(YGGT)__(1_of_6)	GO:0016020	PF02325
	Pod1_5303	Lus10020496	protein_AATF/BFR2_(AATF,_BFR2)__(1_of_2)	GO:0005634	K14782
	Pod1_972	Lus10020565	malate_synthase_(E2.3.3.9,_aceB,_glcB)__(1_of_1)	GO:0006097,GO:0004474	K01638
	Pod1_222	Lus10020887	Glucan_1,3-alpha-glucosidase_/_Exo-1,3-alpha-glucanase_(1_of_2)	GO:0005975,GO:0004553	3.2.1.84
	Pod1_1055	Lus10021145	ABC_transporter_(ABC_tran)__//_ABC_transporter_transmembrane_region_(ABC_membrane)__(1_of_62)	GO:0016887,GO:0005524,GO:0055085,GO:0042626,GO:0016021,GO:0006810	PF00005//PF00664
	Pod1_3557	Lus10021250	PPR_repeat_(PPR)__//_PPR_repeat_family_(PPR_2)__(1_of_308)	NA	PF01535//PF13041
	Pod1_398	Lus10021275	Protein_kinase_domain_(Pkinase)__//_Leucine_rich_repeat_N-terminal_domain_(LRRNT_2)__//_Leucine_rich_repeat_(LRR_8)__(1_of_58)	GO:0005515,GO:0006468,GO:0005524,GO:0004672	PF00069//PF08263//PF13855
	Pod1_2832	Lus10021359	Reverse_transcriptase_(RNA-dependent_DNA_polymerase)_(RVT_1)__(1_of_1)	GO:0006397	PF00078
	Pod1_2704	Lus10021361	IRON-SULFUR_CLUSTER_ASSEMBLY_PROTEIN_//_SUBFAMILY_NOT_NAMED_(1_of_2)	NA	PTHR10072//PTHR10072:SF43
	Pod1_108	Lus10021430	carbamoyl-phosphate_synthase_large_subunit_(carB,_CPA2)__(1_of_2)	NA	K01955
	Pod1_1255	Lus10021472	SAND_PROTEIN-RELATED_(1_of_2)	NA	PTHR13027
	Pod1_1589	Lus10021485	ASPARTYL_PROTEASE_FAMILY_PROTEIN-RELATED_(1_of_1)	GO:0006508,GO:0004190	PTHR13683:SF288
	Pod1_4108	Lus10021535	F-type_H+-transporting_ATPase_subunit_gamma_(ATPF1G,_atpG)__(1_of_3)	GO:0046961,GO:0046933,GO:0045261,GO:0015986	K02115
	Pod1_5421	Lus10021624	vesicle_transport_through_interaction_with_t-SNAREs_1_(VTI1)__(1_of_4)	GO:0016020,GO:0006886	K08493
	Pod1_144	Lus10021680	EPILEPSY_HOLOPROSENCEPHALY_CANDIDATE_1/TMEM1_(1_of_2)	NA	PTHR13251
	Pod1_6960	Lus10021830	Ubiquitin-like_protein,_regulator_of_apoptosis_(1_of_1)	GO:0005515	KOG4248
	Pod1_2857	Lus10021857	translation_initiation_factor_3_subunit_I_(EIF3I)__(1_of_2)	GO:0005515	K03246
	Pod1_5096	Lus10021927	CYCLIN_//_SUBFAMILY_NOT_NAMED_(1_of_2)	GO:0019901,GO:0006355,GO:0000079	PTHR10026//PTHR10026:SF67
	Pod1_4987	Lus10022185	electron_transfer_flavoprotein_beta_subunit_(fixA,_etfB)__(1_of_2)	GO:0009055	K03521
	Pod1_4661	Lus10022384	PROTEIN_PHOSPHATASE_2C_57_(1_of_2)	GO:0003824,GO:0006470,GO:0004722	PTHR13832:SF218
	Pod1_1036	Lus10022398	starch_synthase_(E2.4.1.21,_glgA)__(1_of_4)	NA	K00703
	Pod1_3115	Lus10022402	dual_specificity_phosphatase_12_[EC:3.1.3.16_3.1.3.48]_(DUSP12,_YVH1)__(1_of_4)	GO:0008138,GO:0006470	K14819
	Pod1_5449	Lus10022740	elongation_factor_P_(efp)__(1_of_1)	GO:0006414,GO:0003746,GO:0043043,GO:0005737	K02356
	Pod1_3577	Lus10022742	Non-specific_serine/threonine_protein_kinase_/_Threonine-specific_protein_kinase_(1_of_1714)	GO:0006468,GO:0004672	2.7.11.1
	Pod1_980	Lus10022855	GASTRULATION_DEFECTIVE_PROTEIN_1-RELATED_(1_of_2)	GO:0005515	PTHR16017
	Pod1_891	Lus10023107	ribosome_biogenesis_protein_ERB1_(ERB1,_BOP1)__(1_of_2)	GO:0005515,GO:0006364	K14824
	Pod1_5743	Lus10023133	peptide_deformylase_(PDF,_def)__(1_of_3)	GO:0042586,GO:0005506	K01462
	Pod1_682	Lus10023252	ATP-dependent_RNA_helicase_DDX41_[EC:3.6.4.13]_(DDX41,_ABS)__(1_of_1)	GO:0016787,GO:0005524,GO:0003677	K13116
	Pod1_469	Lus10023260	LEUCINE-RICH_REPEAT-CONTAINING_PROTEIN_DDB_G0281931-RELATED_(1_of_2)	GO:0006468,GO:0004672,GO:0005515	PTHR27000:SF160
	Pod1_38	Lus10023275	ABC_TRANSPORTER_C_FAMILY_MEMBER_11-RELATED_(1_of_3)	GO:0016887,GO:0005524,GO:0055085,GO:0042626,GO:0016021,GO:0006810	PTHR24223:SF251
	Pod1_6847	Lus10023279	BCL2-ASSOCIATED_ATHANOGENE_//_SUBFAMILY_NOT_NAMED_(1_of_1)	GO:0005515,GO:0051087	PTHR12329//PTHR12329:SF17
	Pod1_3169	Lus10023355	splicing_factor_45_(RBM17,_SPF45)__(1_of_2)	GO:0003676	K12840
	Pod1_4133	Lus10023545	alkylated_DNA_repair_protein_alkB_homolog_8_[EC:1.14.11.-_2.1.1.229]_(ALKBH8)__(1_of_3)	GO:0008168,GO:0008152	K10770
	Pod1_4757	Lus10023694	STRUCTURAL_MAINTENANCE_OF_CHROMOSOMES_SMC_FAMILY_MEMBER_//_SUBFAMILY_NOT_NAMED_(1_of_2)	NA	PTHR18937//PTHR18937:SF220
	Pod1_1972	Lus10023886	ATP-dependent_RNA_helicase_DDX19/DBP5_[EC:3.6.4.13]_(DDX19,_DBP5)__(1_of_2)	GO:0016787,GO:0005524,GO:0003677	K18655
	Pod1_45	Lus10023895	MAESTRO-RELATED_HEAT_DOMAIN-CONTAINING_(1_of_2)	NA	PTHR23120
	Pod1_2287	Lus10023934	ubiquilin_(UBQLN,_DSK2)__(1_of_2)	GO:0005515	K04523
	Pod1_245	Lus10024158	TRANSCRIPTION_TERMINATION_FACTOR_2_(1_of_2)	GO:0005524	PTHR10799:SF573
	Pod1_1587	Lus10024166	Orotate_phosphoribosyltransferase_/_Orotidylic_acid_phosphorylase_(1_of_2)	GO:0009116,GO:0006207,GO:0004590	2.4.2.10
	Pod1_2644	Lus10024403	ribosome_assembly_protein_RRB1_(RRB1,_GRWD1)__(1_of_2)	GO:0005515	K14848
	Pod1_1898	Lus10024513	PPR_repeat_family_(PPR_2)__(1_of_719)	NA	PF13041
	Pod1_492	Lus10024527	P-LOOP_CONTAINING_NUCLEOSIDE_TRIPHOSPHATE_HYDROLASES_SUPERFAMILY_PROTEIN_(1_of_3)	NA	PTHR10887:SF320
	Pod1_128	Lus10024704	leucyl-tRNA_synthetase_(LARS,_leuS)__(1_of_2)	GO:0006418,GO:0000166,GO:0005524,GO:0004812	K01869
	Pod1_4044	Lus10024871	TRANSCRIPTION_FACTOR_BHLH3_(1_of_2)	GO:0046983	PTHR11514:SF53
	Pod1_1024	Lus10025187	GLUCOSE-1-PHOSPHATE_ADENYLYLTRANSFERASE_SMALL_SUBUNIT,_CHLOROPLASTIC_(1_of_2)	GO:0016779,GO:0009058	PTHR22572:SF101
	Pod1_7334	Lus10025209	Non-specific_serine/threonine_protein_kinase_/_Threonine-specific_protein_kinase_(1_of_1714)	NA	2.7.11.1
	Pod1_1329	Lus10025284	phosphatidate_phosphatase_LPIN_(LPIN)__(1_of_3)	NA	K15728
	Pod1_3855	Lus10025303	diaminopimelate_epimerase_(dapF)__(1_of_1)	GO:0009089,GO:0008837	K01778
	Pod1_1245	Lus10025453	MACPF_DOMAIN-CONTAINING_PROTEIN_NSL1_(1_of_2)	NA	PTHR33199:SF8
	Pod1_4432	Lus10025608	LA-RELATED_PROTEIN_6B_(1_of_2)	NA	PTHR22792:SF52
	Pod1_2896	Lus10025633	protein_KRI1_(KRI1)__(1_of_2)	NA	K14786
	Pod1_5086	Lus10025787	Haloalkane_dehalogenase_/_1-chlorohexane_halidohydrolase_(1_of_3)	NA	3.8.1.5
	Pod1_974	Lus10025788	UPF0051_PROTEIN_ABCI8,_CHLOROPLASTIC-RELATED_(1_of_3)	GO:0016226	PTHR30508:SF1
	Pod1_524	Lus10025810	ZINC_PHOSPHODIESTERASE_ELAC_PROTEIN_2_(1_of_3)	GO:0008033	PTHR12553:SF49
	Pod1_474	Lus10026154	retinoblastoma-like_protein_1_(RBL1)__(1_of_2)	GO:0051726,GO:0005634,GO:0006357,GO:0007049,GO:0006351	K04681
	Pod1_2667	Lus10026187	ribosomal_RNA_assembly_protein_(KRR1)__(1_of_2)	NA	K06961
	Pod1_4345	Lus10026199	ribokinase_(rbsK,_RBKS)__(1_of_2)	GO:0005515	K00852
	Pod1_293	Lus10026263	methionine_S-methyltransferase_(E2.1.1.12)__(1_of_2)	GO:0030170,GO:0009058	K08247
	Pod1_5311	Lus10026671	ubiquinone_biosynthesis_protein_COQ4_(COQ4)__(1_of_2)	GO:0006744	K18586
	Pod1_1994	Lus10026788	HELICASE_RELATED_(1_of_1)	GO:0016787	PTHR14795
	Pod1_6881	Lus10026864	Protein_of_unknown_function_(DUF1997)_(DUF1997)__(1_of_7)	NA	PF09366
	Pod1_3056	Lus10026867	SUGAR_KINASE_//_SUBFAMILY_NOT_NAMED_(1_of_2)	NA	PTHR10584//PTHR10584:SF162
	Pod1_1486	Lus10027010	NUCLEOLAR_COMPLEX_PROTEIN_2_HOMOLOG_(1_of_2)	NA	PTHR12687:SF4
	Pod1_803	Lus10027252	WD-REPEATCONTAINING_PROTEIN__WDR1_(1_of_4)	GO:0005515	PTHR19856
	Pod1_3160	Lus10027500	BAHD_ACYLTRANSFERASE_DCR_(1_of_3)	GO:0016747	PTHR31896:SF4
	Pod1_124	Lus10027579	transcription_initiation_factor_TFIID_subunit_1_(TAF1)__(1_of_2)	GO:0005515	K03125
	Pod1_3146	Lus10027651	GDSL/SGNH-like_Acyl-Esterase_family_found_in_Pmr5_and_Cas1p_(PC-Esterase)__//_PMR5_N_terminal_Domain_(PMR5N)__(1_of_74)	NA	PF13839//PF14416
	Pod1_1754	Lus10027703	CCR4-NOT_transcription_complex_subunit_10_(CNOT10)__(1_of_2)	GO:0005515	K12607
	Pod1_750	Lus10027759	mRNA-capping_enzyme_(RNGTT)__(1_of_2)	GO:0008138,GO:0006470,GO:0004484,GO:0006397,GO:0006370	K13917
	Pod1_3519	Lus10027761	ANION_TRANSPORTER_3,_CHLOROPLASTIC-RELATED_(1_of_2)	GO:0055085,GO:0022857,GO:0016021	PTHR11662:SF235
	Pod1_1838	Lus10027829	PPR_repeat_(PPR)__//_PPR_repeat_family_(PPR_2)__(1_of_308)	NA	PF01535//PF13041
	Pod1_2427	Lus10027962	Diphthine--ammonia_ligase_/_Diphthamide_synthetase_(1_of_2)	NA	6.3.1.14
	Pod1_344	Lus10028156	EUKARYOTIC_TRANSLATION_INITIATION_FACTOR_4G_(1_of_2)	GO:0005515,GO:0003723	PTHR23253:SF26
	Pod1_1530	Lus10028235	xylulokinase_(xylB,_XYLB)__(1_of_1)	GO:0016773,GO:0005975	K00854
	Pod1_2697	Lus10028365	Dipeptidyl-peptidase_II_/_Quiescent_cell_proline_dipeptidase_(1_of_1)	GO:0008236,GO:0006508	3.4.14.2
	Pod1_96	Lus10028458	transformation/transcription_domain-associated_protein_(TRRAP)__(1_of_1)	GO:0005515,GO:0016773	K08874
	Pod1_1991	Lus10028699	Legume_lectin_domain_(Lectin_legB)__//_Protein_tyrosine_kinase_(Pkinase_Tyr)__(1_of_8)	GO:0006468,GO:0004672,GO:0030246	PF00139//PF07714
	Pod1_464	Lus10028795	DNA_replication_licensing_factor_MCM4_(MCM4,_CDC54)__(1_of_2)	GO:0006260,GO:0005524,GO:0003677	K02212
	Pod1_4157	Lus10028960	18S_rRNA_(guanine1575-N7)-methyltransferase_[EC:2.1.1.309]_(BUD23)__(1_of_2)	GO:0008168,GO:0008152	K19306
	Pod1_6025	Lus10028973	FAD_synthetase_/_FMN_adenylyltransferase_(1_of_4)	GO:0009231,GO:0003919	2.7.7.2
	Pod1_6604	Lus10029099	ACYL-COA_N-ACYLTRANSFERASE_DOMAIN-CONTAINING_PROTEIN_(1_of_2)	GO:0008080	PTHR23091:SF206
	Pod1_2621	Lus10029277	INTEGRIN-LINKED_PROTEIN_KINASE_FAMILY_PROTEIN-RELATED_(1_of_4)	GO:0006468,GO:0004672	PTHR23257:SF378
	Pod1_523	Lus10029296	GAMMA-TUBULIN_COMPLEX_COMPONENT_3_(1_of_3)	GO:0005815,GO:0000922,GO:0000226,GO:0007020,GO:0005856	PTHR19302:SF14
	Pod1_3425	Lus10029507	F17A17.35_PROTEIN_(1_of_1)	NA	PTHR34556:SF2
	Pod1_6041	Lus10029591	PROTEIN_SAY1_(1_of_4)	GO:0005515	PTHR23322:SF3
	Pod1_4173	Lus10029764	Uncharacterized_conserved_protein_(1_of_2)	NA	KOG4533
	Pod1_837	Lus10029834	F-BOX/LRR-REPEAT_PROTEIN_18_(1_of_2)	NA	PTHR24006:SF466
	Pod1_5794	Lus10029903	PSBP_DOMAIN-CONTAINING_PROTEIN_7,_CHLOROPLASTIC_(1_of_2)	GO:0019898,GO:0015979,GO:0009654,GO:0009523,GO:0005509	PTHR31407:SF16
	Pod1_3549	Lus10030171	ribosome_production_factor_1_(RPF1)__(1_of_2)	NA	K14846
	Pod1_3120	Lus10030207	RNA_RECOGNITION_MOTIF-CONTAINING_PROTEIN_(1_of_2)	GO:0003676	PTHR24012:SF479
	Pod1_2765	Lus10030275	WD40_REPEAT_PROTEIN_//_SUBFAMILY_NOT_NAMED_(1_of_2)	GO:0005515	PTHR22847//PTHR22847:SF358
	Pod1_5332	Lus10030373	PHYTOCHROME_A-ASSOCIATED_F-BOX_PROTEIN_(1_of_2)	NA	PTHR31348:SF4
	Pod1_458	Lus10030500	translation_initiation_factor_5B_(EIF5B)__(1_of_2)	NA	K03243
	Pod1_1706	Lus10030523	ATP-dependent_RNA_helicase_DDX31/DBP7_[EC:3.6.4.13]_(DDX31,_DBP7)__(1_of_2)	GO:0016787,GO:0005524,GO:0003677	K14806
	Pod1_918	Lus10030568	ADP-RIBOSYLATION_FACTOR_GTPASE-ACTIVATING_PROTEIN_AGD2-RELATED_(1_of_2)	GO:0005737,GO:0005515,GO:0005096	PTHR23180:SF244
	Pod1_239	Lus10030697	ubiquitin_conjugation_factor_E4_B_(UBE4B,_UFD2)__(1_of_2)	GO:0016567,GO:0004842,GO:0034450,GO:0006511,GO:0000151	K10597
	Pod1_5147	Lus10030761	anthranilate_synthase_component_II_(trpG)__(1_of_2)	GO:0016787,GO:0006541	K01658
	Pod1_1039	Lus10030908	Helix-loop-helix_DNA-binding_domain_(HLH)__//_PPR_repeat_(PPR)__//_PPR_repeat_family_(PPR_2)__//_DYW_family_of_nucleic_acid_deaminases_(DYW_deaminase)__(1_of_2)	GO:0046983	PF00010//PF01535//PF13041//PF14432
	Pod1_1025	Lus10031009	PROTEIN_KINASE_FAMILY_PROTEIN_(1_of_2)	NA	PTHR35118:SF2
	Pod1_6608	Lus10031203	PROTEIN_TIC_20-V,_CHLOROPLASTIC_(1_of_2)	NA	PTHR33510:SF5
	Pod1_2304	Lus10031442	serine/threonine-protein_kinase_haspin_[EC:2.7.11.1]_(GSG2)__(1_of_2)	NA	K16315
	Pod1_5390	Lus10031724	BAG_FAMILY_MOLECULAR_CHAPERONE_REGULATOR_7_(1_of_2)	NA	PTHR33322:SF3
	Pod1_1137	Lus10031731	CONSERVED_OLIGOMERIC_GOLGI_COMPLEX_COMPONENT_7_(1_of_2)	GO:0017119,GO:0006886	PTHR21443
	Pod1_1565	Lus10031939	65-KDA_MICROTUBULE-ASSOCIATED_PROTEIN_6-RELATED_(1_of_3)	GO:0008017,GO:0000910,GO:0000226	PTHR19321:SF5
	Pod1_3917	Lus10032102	20S_proteasome_subunit_beta_2_(PSMB7)__(1_of_2)	GO:0051603,GO:0005839,GO:0004298	K02739
	Pod1_3227	Lus10032149	protein_farnesyltransferase_subunit_beta_(FNTB)__(1_of_1)	GO:0003824,GO:0042127,GO:0018343,GO:0005965	K05954
	Pod1_3721	Lus10032243	Transaldolase_/_Glycerone_transferase_(1_of_4)	GO:0005975	2.2.1.2
	Pod1_857	Lus10032327	POTASSIUM_TRANSPORTER_4_(1_of_1)	GO:0071805,GO:0016020,GO:0015079	PTHR30540:SF9
	Pod1_5377	Lus10032390	large_subunit_ribosomal_protein_L15_(RP-L15,_MRPL15,_rplO)__(1_of_3)	GO:0015934,GO:0006412,GO:0003735	K02876
	Pod1_244	Lus10032520	staphylococcal_nuclease_domain-containing_protein_1_(SND1)__(1_of_2)	GO:0035194,GO:0003712	K15979
	Pod1_5071	Lus10032555	SWI/SNF_COMPLEX_SUBUNIT_SWI3A_(1_of_2)	GO:0005515	PTHR12802:SF2
	Pod1_660	Lus10032616	Dehydratase_family_(ILVD_EDD)__//_ABC1_family_(ABC1)__(1_of_2)	GO:0008152,GO:0003824	PF00920//PF03109
	Pod1_858	Lus10032704	asparaginyl-tRNA_synthetase_(NARS,_asnS)__(1_of_3)	GO:0003676,GO:0006418,GO:0005524,GO:0004812,GO:0000166	K01893
	Pod1_5572	Lus10032870	SMALL_SEVEN_TRANSMEMBRANE_DOMAIN-CONTAINING_PROTEIN_(1_of_1)	NA	PTHR12869
	Pod1_5127	Lus10032935	30S_RIBOSOMAL_PROTEIN-RELATED_(1_of_2)	GO:0044238	PTHR33231:SF1
	Pod1_2036	Lus10033104	Protein_kinase_domain_(Pkinase)__//_Leucine_rich_repeat_N-terminal_domain_(LRRNT_2)__//_Leucine_rich_repeat_(LRR_8)__(1_of_58)	GO:0005515,GO:0006468,GO:0005524,GO:0004672	PF00069//PF08263//PF13855
	Pod1_1443	Lus10033110	PPR_repeat_family_(PPR_2)__(1_of_719)	NA	PF13041
	Pod1_667	Lus10033182	TETRATRICOPEPTIDE_REPEAT_PROTEIN,_TPR_//_SUBFAMILY_NOT_NAMED_(1_of_2)	NA	PTHR23083//PTHR23083:SF380
	Pod1_3226	Lus10033203	ornithine_carbamoyltransferase_(OTC,_argF,_argI)__(1_of_2)	GO:0016743,GO:0006520,GO:0016597	K00611
	Pod1_4506	Lus10033342	WD40_repeat_protein_(1_of_1)	NA	KOG2444
	Pod1_4732	Lus10033577	METHYLTRANSFERASE-LIKE_PROTEIN_10_(1_of_2)	GO:0008168	PTHR12843:SF5
	Pod1_3250	Lus10033614	METHYLTRANSFERASE_//_SUBFAMILY_NOT_NAMED_(1_of_2)	GO:0008168,GO:0008152	PTHR10108//PTHR10108:SF706
	Pod1_674	Lus10033669	CHROMATIN_MODIFICATION-RELATED_PROTEIN_EAF1_(1_of_2)	GO:0016787,GO:0005524,GO:0003677	PTHR10799:SF65
	Pod1_1037	Lus10033922	PROTEIN_ACCUMULATION_AND_REPLICATION_OF_CHLOROPLASTS_6,_CHLOROPLASTIC_(1_of_2)	NA	PTHR33925:SF3
	Pod1_2464	Lus10033948	solute_carrier_family_25_(mitochondrial_phosphate_transporter),_member_23/24/25/41_(SLC25A23S)__(1_of_17)	NA	K14684
	Pod1_853	Lus10034018	ARM_REPEAT_SUPERFAMILY_PROTEIN-RELATED_(1_of_3)	NA	PTHR33115:SF3
	Pod1_451	Lus10034133	pre-mRNA-splicing_factor_CDC5/CEF1_(CDC5L,_CDC5,_CEF1)__(1_of_1)	NA	K12860
	Pod1_193	Lus10034202	IMPORTIN-4_(1_of_2)	GO:0008536,GO:0006886,GO:0005515	PTHR10527:SF6
	Pod1_5467	Lus10034532	pre-mRNA-splicing_factor_CWC26_(BUD13,_CWC26)__(1_of_2)	NA	K13106
	Pod1_620	Lus10034709	Actin_filament-coating_protein_tropomyosin_//_Uncharacterized_conserved_protein_(1_of_1)	NA	KOG1003//KOG4709
	Pod1_5599	Lus10035074	F14O23.23_PROTEIN_(1_of_2)	NA	PTHR31476:SF16
	Pod1_6481	Lus10035117	TPR_repeat-containing_protein_(1_of_3)	NA	KOG4234
	Pod1_2391	Lus10035177	PROTEIN_S-ACYLTRANSFERASE_5-RELATED_(1_of_5)	GO:0008270	PTHR22883:SF80
	Pod1_1453	Lus10035203	MAJOR_FACILITATOR_PROTEIN_(1_of_4)	NA	PTHR21576:SF44
	Pod1_3733	Lus10035376	RAB_GDP/GTP_EXCHANGE_FACTOR_(1_of_2)	NA	PTHR23101
	Pod1_3091	Lus10035440	transcription_initiation_factor_TFIIB_(TFIIB,_GTF2B,_SUA7,_tfb)__(1_of_3)	GO:0017025,GO:0008270,GO:0006355,GO:0006352	K03124
	Pod1_507	Lus10035458	EXPRESSED_PROTEIN_(1_of_2)	NA	PTHR31362:SF1
	Pod1_3981	Lus10035699	jumonji_domain-containing_protein_7_(JMJD7)__(1_of_1)	NA	K19219
	Pod1_527	Lus10035853	ABC_TRANSPORTER-LIKE_(1_of_2)	NA	PTHR10566:SF74
	Pod1_1508	Lus10035860	PROTEIN_NRT1/_PTR_FAMILY_1.1-RELATED_(1_of_5)	GO:0016020,GO:0006810,GO:0005215	PTHR11654:SF157
	Pod1_721	Lus10035898	SWIM_zinc_finger_(SWIM)__(1_of_8)	GO:0008270	PF04434
	Pod1_7462	Lus10036005	Domain_of_unknown_function_(DUF4228)_(DUF4228)__(1_of_47)	NA	PF14009
	Pod1_49	Lus10036052	proteasome_component_ECM29_(ECM29)__(1_of_1)	NA	K11886
	Pod1_5220	Lus10036129	PPR_repeat_(PPR)__//_PPR_repeat_family_(PPR_2)__(1_of_308)	NA	PF01535//PF13041
	Pod1_5120	Lus10036151	PROTEIN_BREAST_CANCER_SUSCEPTIBILITY_1_HOMOLOG_(1_of_1)	GO:0008270,GO:0005515	PTHR13763:SF1
	Pod1_178	Lus10036156	solute_carrier_family_12_(potassium/chloride_transporter),_member_7_(SLC12A7,_KCC4)__(1_of_2)	GO:0016020,GO:0015171,GO:0003333,GO:0006811,GO:0005215	K13627
	Pod1_2251	Lus10036158	ENDOPLASMIC_RETICULUM-GOLGI_INTERMEDIATE_COMPARTMENT_PROTEIN_//_SUBFAMILY_NOT_NAMED_(1_of_4)	NA	PTHR10984//PTHR10984:SF35
	Pod1_3319	Lus10036237	DNA_polymerase_eta_(POLH)__(1_of_1)	GO:0006281,GO:0003684	K03509
	Pod1_3978	Lus10036319	WD_REPEAT-CONTAINING_PROTEIN_76_(1_of_1)	GO:0005515	PTHR14773:SF0
	Pod1_1597	Lus10036366	ANION_TRANSPORTER_2,_CHLOROPLASTIC-RELATED_(1_of_1)	NA	PTHR11662:SF255
	Pod1_5280	Lus10036390	large_subunit_ribosomal_protein_L5_(RP-L5,_MRPL5,_rplE)__(1_of_2)	NA	K02931
	Pod1_832	Lus10036482	BIFUNCTIONAL_ARGININE_DEMETHYLASE_AND_LYSYL-HYDROXYLASE_JMJD6_(1_of_2)	GO:0005515	PTHR12480:SF5
	Pod1_3639	Lus10036520	IMMUNOGLOBULIN-BINDING_PROTEIN_1_(1_of_2)	GO:0009966	PTHR10933
	Pod1_5739	Lus10036595	translation_initiation_factor_IF-3_(infC,_MTIF3)__(1_of_3)	GO:0006413,GO:0003743	K02520
	Pod1_860	Lus10036621	KINESIN-2-RELATED_(1_of_2)	GO:0007018,GO:0005871,GO:0003777	PTHR24115:SF520
	Pod1_1764	Lus10036858	solute_carrier_family_20_(sodium-dependent_phosphate_transporter)_(SLC20A,_PIT)__(1_of_3)	GO:0016020,GO:0006817,GO:0005315	K14640
	Pod1_609	Lus10036949	OXYSTEROL-BINDING_PROTEIN-RELATED_PROTEIN_1D_(1_of_6)	NA	PTHR10972:SF67
	Pod1_6605	Lus10036980	3-OXOACYL-[ACYL-CARRIER-PROTEIN]_REDUCTASE,_CHLOROPLASTIC_(1_of_2)	NA	PTHR24322:SF619
	Pod1_1457	Lus10037101	METHYLTRANSFERASE_PMT4-RELATED_(1_of_2)	GO:0008168	PTHR10108:SF817
	Pod1_6	Lus10037246	FKBP12-rapamycin_complex-associated_protein_(FRAP)__(1_of_1)	GO:0005515,GO:0008144,GO:0016773	K07203
	Pod1_6364	Lus10037265	Alternative_splicing_factor_SRp55/B52/SRp75_(RRM_superfamily)_//_Splicing_factor_3b,_subunit_4_//_RNA-binding_protein_ETR-3_(RRM_superfamily)_(1_of_1)	GO:0003676	KOG0106//KOG0131//KOG0146
	Pod1_1931	Lus10037461	peptide-O-fucosyltransferase_(POFUT)__(1_of_2)	NA	K03691
	Pod1_2324	Lus10037475	AXI_1_PROTEIN-LIKE_PROTEIN_(1_of_2)	NA	PTHR31741:SF11
	Pod1_407	Lus10037532	regulator_of_telomere_elongation_helicase_1_[EC:3.6.4.12]_(RTEL1)__(1_of_2)	GO:0005524,GO:0004003,GO:0003677,GO:0016818,GO:0008026,GO:0006139,GO:0003676	K11136
	Pod1_392	Lus10037820	E3_UBIQUITIN-PROTEIN_LIGASE_UPL6_(1_of_2)	GO:0004842	PTHR11254:SF281
	Pod1_2947	Lus10037912	Divinyl_chlorophyllide_a_8-vinyl-reductase_/_[4-vinyl]chlorophyllide_a_reductase_(1_of_2)	NA	1.3.1.75
	Pod1_6961	Lus10037931	Ran-binding_protein_3_(RANBP3)__(1_of_1)	GO:0046907,GO:0005643	K15304
	Pod1_1017	Lus10038117	Synaptic_vesicle_protein_rabphilin-3A_(1_of_1)	GO:0005515	KOG1013
	Pod1_679	Lus10038118	CHLORIDE_CHANNEL-LIKE_PROTEIN_CLC-G-RELATED_(1_of_1)	GO:0034314,GO:0030041,GO:0015629,GO:0005885,GO:0055085,GO:0016020,GO:0006821,GO:0005247	PTHR11689:SF66
	Pod1_5803	Lus10038168	Uncharacterized_conserved_protein_(1_of_24)	NA	KOG0324
	Pod1_1023	Lus10038231	HAUS_augmin-like_complex_subunit_3_(HAUS3)__(1_of_1)	GO:0070652,GO:0051225	K16586
	Pod1_2141	Lus10038258	DNA_repair_protein_RadA/Sms_(sms,_radA)__(1_of_1)	NA	K04485
	Pod1_19	Lus10038405	cytoskeleton-associated_protein_5_(CKAP5,_XMAP215)__(1_of_1)	NA	K16803
	Pod1_88	Lus10038534	TOLL-LIKE_RECEPTOR_//_SUBFAMILY_NOT_NAMED_(1_of_1)	NA	PTHR24365//PTHR24365:SF274
	Pod1_1014	Lus10038622	translation_initiation_factor_3_subunit_L_(EIF3L)__(1_of_2)	GO:0005852,GO:0005737,GO:0003743	K15029
	Pod1_292	Lus10038694	exocyst_complex_component_4_(EXOC4,_SEC8L1)__(1_of_1)	NA	K06111
	Pod1_3095	Lus10038823	RNA_polymerase_sigma_factor_(SIGMA70)__(1_of_1)	GO:0016987,GO:0006355,GO:0006352,GO:0003700,GO:0003677,GO:0046983	K03093
	Pod1_2041	Lus10038890	G-protein_beta_subunit_//_G-protein_beta_subunit-like_protein_(contains_WD40_repeats)_//_WD40_repeat_protein_(1_of_1)	GO:0046872,GO:0005515	KOG0286//KOG0315//KOG0645
	Pod1_1143	Lus10038932	SPLICING_FACTOR_1_(1_of_1)	GO:0003723,GO:0003676,GO:0045131,GO:0000398	PTHR11208:SF45
	Pod1_4192	Lus10038947	NUCLEAR-INTERACTING_PARTNER_OF_ALK_(1_of_2)	GO:0008270,GO:0005634	PTHR15835:SF2
	Pod1_1244	Lus10038971	RNA-DIRECTED_DNA_POLYMERASE_(REVERSE_TRANSCRIPTASE)_(1_of_3)	GO:0006397	PTHR33642:SF1
	Pod1_499	Lus10039014	hypoxia_up-regulated_1_(HYOU1)__(1_of_2)	NA	K09486
	Pod1_1901	Lus10039095	O-GLYCOSYL_HYDROLASES_FAMILY_17_PROTEIN_(1_of_1)	GO:0005975,GO:0004553	PTHR32227:SF11
	Pod1_2123	Lus10039190	TRANSMEMBRANE_AMINO_ACID_TRANSPORTER-RELATED_(1_of_3)	NA	PTHR22950:SF240
	Pod1_134	Lus10039235	tripeptidyl-peptidase_II_[EC:3.4.14.10]_(TPP2)__(1_of_2)	GO:0006508,GO:0004252	K01280
	Pod1_1916	Lus10039473	phosphatidylinositol_glycan,_class_N_(PIGN)__(1_of_1)	GO:0003824,GO:0016740,GO:0006506,GO:0005789	K05285
	Pod1_557	Lus10039624	nuclear_pore_complex_protein_Nup93_(NUP93,_NIC96)__(1_of_2)	GO:0006810,GO:0005643	K14309
	Pod1_197	Lus10039677	DNA-DIRECTED_RNA_POLYMERASE_D_SUBUNIT_2B-RELATED_(1_of_2)	GO:0006351,GO:0003899,GO:0003677,GO:0032549	PTHR20856:SF21
	Pod1_3533	Lus10039820	Zinc-finger_of_C2H2_type_(zf-met)__(1_of_15)	NA	PF12874
	Pod1_190	Lus10039885	26S_proteasome_regulatory_subunit_N1_(PSMD2,_RPN1)__(1_of_2)	NA	K03028
	Pod1_3838	Lus10040133	poly(U)-specific_endoribonuclease_(ENDOU,_PP11)__(1_of_2)	GO:0016788	K14648
	Pod1_6016	Lus10040239	ATMYB1_PROTEIN_(1_of_2)	NA	PTHR10641:SF524
	Pod1_4748	Lus10040271	NAD(P)-BINDING_ROSSMANN-FOLD_SUPERFAMILY_PROTEIN_(1_of_1)	NA	PTHR24322:SF630
	Pod1_947	Lus10040276	L-TYPE_LECTIN-DOMAIN_CONTAINING_RECEPTOR_KINASE_S.4_(1_of_5)	GO:0006468,GO:0005524,GO:0004672,GO:0030246	PTHR27007:SF27
	Pod1_2383	Lus10040282	cell_division_cycle_20-like_protein_1,_cofactor_of_APC_complex_(CDH1)__(1_of_3)	GO:0005515	K03364
	Pod1_7572	Lus10040344	PEPTIDYL-PROLYL_CIS-TRANS_ISOMERASE,_PUTATIVE-RELATED_(1_of_2)	NA	PTHR14154:SF15
	Pod1_360	Lus10040364	regulator_of_nonsense_transcripts_2_(UPF2,_RENT2)__(1_of_2)	GO:0005515,GO:0003723	K14327
	Pod1_898	Lus10040375	MITOCHONDRIAL_SUBSTRATE_CARRIER_FAMILY_PROTEIN_C_(1_of_2)	NA	PTHR24089:SF300
	Pod1_3009	Lus10040410	oligosaccharyltransferase_complex_subunit_alpha_(ribophorin_I)_(OST1,_RPN1)__(1_of_3)	GO:0016021,GO:0006486,GO:0005783,GO:0004579	K12666
	Pod1_532	Lus10040493	DNA-directed_RNA_polymerase_I_subunit_RPA1_(RPA1,_POLR1A)__(1_of_2)	GO:0006351,GO:0003899,GO:0003677,GO:0008270,GO:0005634	K02999
	Pod1_3481	Lus10040529	RNA_polymerase-associated_protein_LEO1_(LEO1)__(1_of_2)	GO:0016593,GO:0016570,GO:0006368	K15177
	Pod1_4364	Lus10040768	PROTEIN_PLASTID_TRANSCRIPTIONALLY_ACTIVE_16_(1_of_2)	NA	PTHR14194:SF38
	Pod1_539	Lus10040815	SUPPRESSOR_OF_ACTIN_MUTATIONS_2/VACUOLAR_PROTEIN_SORTING_52_(1_of_2)	NA	PTHR14190
	Pod1_2883	Lus10040987	Hydroxymethylbilane_synthase_/_Uroporphyrinogen_synthetase_(1_of_2)	GO:0033014,GO:0004418	2.5.1.61
	Pod1_3408	Lus10041132	SERINE/THREONINE-PROTEIN_KINASE_PEPKR2_(1_of_2)	NA	PTHR24349:SF102
	Pod1_1468	Lus10041234	MITOGEN-ACTIVATED_PROTEIN_KINASE_16-RELATED_(1_of_5)	GO:0006468,GO:0004672	PTHR24055:SF211
	Pod1_5560	Lus10041236	guanylate_kinase_(E2.7.4.8,_gmk)__(1_of_3)	NA	K00942
	Pod1_2664	Lus10041369	ARMADILLO/BETA-CATENIN_REPEAT-CONTAINING_PROTEIN-RELATED_(1_of_3)	GO:0005515	PTHR23315:SF97
	Pod1_401	Lus10041448	Protein_predicted_to_be_involved_in_spindle_matrix_formation,_contains_DM13,_DoH,_and_DOMON_domains_(1_of_2)	GO:0016021	KOG4731
	Pod1_7706	Lus10041454	PLASTID_TRANSCRIPTIONALLY_ACTIVE7_(1_of_1)	NA	PTHR37257:SF1
	Pod1_6115	Lus10041602	polyadenylate-binding_protein_(PABPC)__(1_of_13)	GO:0003676	K13126
	Pod1_5067	Lus10041697	NUCLEOLAR_PROTEIN_7/ESTROGEN_RECEPTOR_COACTIVATOR-RELATED_//_SUBFAMILY_NOT_NAMED_(1_of_1)	NA	PTHR23354//PTHR23354:SF76
	Pod1_104	Lus10041706	isoleucyl-tRNA_synthetase_(IARS,_ileS)__(1_of_4)	GO:0006418,GO:0000166,GO:0005524,GO:0004812	K01870
	Pod1_2434	Lus10041823	GDPmannose_4,6-dehydratase_(gmd,_GMDS)__(1_of_1)	NA	K01711
	Pod1_2967	Lus10041932	PROTON_PUMP-INTERACTOR_1-RELATED_(1_of_2)	GO:0010155,GO:0005886,GO:0005783	PTHR32219:SF2
	Pod1_4386	Lus10042110	SOLUTE_CARRIER_FAMILY_35_//_SUBFAMILY_NOT_NAMED_(1_of_2)	NA	PTHR11132//PTHR11132:SF120
	Pod1_2685	Lus10042401	PROTEIN_STICHEL-RELATED_(1_of_2)	GO:0003887,GO:0005524	PTHR11669:SF0
	Pod1_2008	Lus10042726	ubiquitin_carboxyl-terminal_hydrolase_48_[EC:3.4.19.12]_(USP48)__(1_of_2)	GO:0005515	K11858
	Pod1_2961	Lus10042814	SPHINGOMYELIN_SYNTHETASE_//_SUBFAMILY_NOT_NAMED_(1_of_2)	NA	PTHR21290//PTHR21290:SF32
	Pod1_300	Lus10042900	ARMADILLO_SEGMENT_POLARITY_PROTEIN_(1_of_2)	GO:0005515	PTHR23315:SF91
	Pod1_1022	Lus10042910	BZIP-LIKE_PROTEIN-RELATED_(1_of_2)	NA	PTHR21450:SF9
	Pod1_4241	Lus10043401	HAUS_augmin-like_complex_subunit_1_(HAUS1)__(1_of_2)	NA	K16584
	Pod1_461	Lus10043417	PPR_repeat_(PPR)__//_PPR_repeat_(PPR_1)__//_PPR_repeat_family_(PPR_2)__(1_of_35)	NA	PF01535//PF12854//PF13041
	Pod1_328	Lus10043473	WD40_REPEAT_PROTEIN_(1_of_2)	GO:0005515	PTHR19858
	Pod1_1966	Lus10030016	NA	NA	NA
	Pod1_2546	Lus10009100	NA	NA	NA
	Pod1_2931	Lus10000439	NA	NA	NA
	Pod1_3282	Lus10040458	NA	NA	NA
	Pod1_3297	Lus10022484	NA	NA	NA
	Pod1_3702	Lus10043080	NA	NA	NA
	Pod1_406	Lus10001698	NA	NA	NA
	Pod1_4765	Lus10009540	NA	NA	NA
	Pod1_4835	Lus10040223	NA	NA	NA
	Pod1_5046	Lus10027489	NA	NA	NA
	Pod1_5607	Lus10016181	NA	NA	NA
	Pod1_5818	Lus10024592	NA	NA	NA
	Pod1_5876	Lus10012858	NA	NA	NA
	Pod1_7093	Lus10013574	NA	NA	NA
	Pod1_7472	Lus10030655	NA	NA	NA
	Pod1_7611	Lus10036810	NA	NA	NA
	Pod1_7753	Lus10030982	NA	NA	NA
	Pod1_1161	Lus10036415	NA	NA	NA
	Pod1_1327	Lus10039176	NA	NA	NA
	Pod1_4256	Lus10002287	NA	NA	NA
	Pod1_7232	Lus10001196	NA	NA	NA
