# Supplementary material for: Elevated mutation rates underlie the evolution of the aquatic plant family Podostemaceae
Source: Commun Biol. 2022 Jan 20;5:75. doi: 10.1038/s42003-022-03003-w (PMC8776956; doi:10.1038/s42003-022-03003-w)
Supplement: Supplementary file 4 — Supplementary Data 2 [file 42003_2022_3003_MOESM4_ESM.xlsx]

## Sheet: SuppData2
	Supplementary Data 2. List of orthologous groups with GO ID used in GO enrichment analysis.
	orthogroup ID	GO ID	GO category
	Pod1_1	GO:0005515	molecular_function
	Pod1_100	GO:0003676	molecular_function
	Pod1_100	GO:0005634	cellular_component
	Pod1_1006	GO:0008168	molecular_function
	Pod1_101	GO:0005515	molecular_function
	Pod1_1013	GO:0003824	molecular_function
	Pod1_1014	GO:0003743	molecular_function
	Pod1_1014	GO:0005737	cellular_component
	Pod1_1014	GO:0005852	cellular_component
	Pod1_1019	GO:0005515	molecular_function
	Pod1_102	GO:0005524	molecular_function
	Pod1_102	GO:0006511	biological_process
	Pod1_102	GO:0006810	biological_process
	Pod1_102	GO:0016021	cellular_component
	Pod1_102	GO:0016887	molecular_function
	Pod1_102	GO:0042626	molecular_function
	Pod1_102	GO:0055085	biological_process
	Pod1_1023	GO:0051225	biological_process
	Pod1_1023	GO:0070652	cellular_component
	Pod1_1028	GO:0005975	biological_process
	Pod1_1028	GO:0008152	biological_process
	Pod1_1028	GO:0016758	molecular_function
	Pod1_1028	GO:0030259	biological_process
	Pod1_1031	GO:0003676	molecular_function
	Pod1_1031	GO:0006396	biological_process
	Pod1_1031	GO:0008173	molecular_function
	Pod1_1031	GO:0046872	molecular_function
	Pod1_1039	GO:0046983	molecular_function
	Pod1_104	GO:0000166	molecular_function
	Pod1_104	GO:0004812	molecular_function
	Pod1_104	GO:0005524	molecular_function
	Pod1_104	GO:0006418	biological_process
	Pod1_1042	GO:0005524	molecular_function
	Pod1_1042	GO:0009058	biological_process
	Pod1_1042	GO:0016874	molecular_function
	Pod1_1058	GO:0005525	molecular_function
	Pod1_1059	GO:0004672	molecular_function
	Pod1_1059	GO:0005515	molecular_function
	Pod1_1059	GO:0006468	biological_process
	Pod1_106	GO:0000166	molecular_function
	Pod1_106	GO:0001882	molecular_function
	Pod1_106	GO:0003677	molecular_function
	Pod1_106	GO:0003887	molecular_function
	Pod1_106	GO:0006260	biological_process
	Pod1_106	GO:0008408	molecular_function
	Pod1_1064	GO:0005524	molecular_function
	Pod1_1064	GO:0016020	cellular_component
	Pod1_1064	GO:0016887	molecular_function
	Pod1_1066	GO:0004553	molecular_function
	Pod1_1066	GO:0005975	biological_process
	Pod1_1071	GO:0008152	biological_process
	Pod1_1071	GO:0016491	molecular_function
	Pod1_1071	GO:0055114	biological_process
	Pod1_1073	GO:0005215	molecular_function
	Pod1_1073	GO:0006810	biological_process
	Pod1_1073	GO:0016020	cellular_component
	Pod1_1073	GO:0055085	biological_process
	Pod1_1086	GO:0003676	molecular_function
	Pod1_1086	GO:0005524	molecular_function
	Pod1_1087	GO:0006904	biological_process
	Pod1_1087	GO:0016192	biological_process
	Pod1_11	GO:0004198	molecular_function
	Pod1_11	GO:0005622	cellular_component
	Pod1_11	GO:0006508	biological_process
	Pod1_1113	GO:0016757	molecular_function
	Pod1_1113	GO:0047262	molecular_function
	Pod1_1115	GO:0003676	molecular_function
	Pod1_1116	GO:0006470	biological_process
	Pod1_1116	GO:0008138	molecular_function
	Pod1_1117	GO:0005643	cellular_component
	Pod1_1117	GO:0006810	biological_process
	Pod1_1121	GO:0008152	biological_process
	Pod1_1121	GO:0016491	molecular_function
	Pod1_1121	GO:0055114	biological_process
	Pod1_1122	GO:0005524	molecular_function
	Pod1_1130	GO:0005524	molecular_function
	Pod1_1130	GO:0006298	biological_process
	Pod1_1130	GO:0030983	molecular_function
	Pod1_1130	GO:0032300	cellular_component
	Pod1_1131	GO:0008033	biological_process
	Pod1_1131	GO:0016491	molecular_function
	Pod1_1131	GO:0045454	biological_process
	Pod1_1131	GO:0050660	molecular_function
	Pod1_1131	GO:0055114	biological_process
	Pod1_1137	GO:0006886	biological_process
	Pod1_1137	GO:0017119	cellular_component
	Pod1_1143	GO:0000398	biological_process
	Pod1_1143	GO:0003676	molecular_function
	Pod1_1143	GO:0003723	molecular_function
	Pod1_1143	GO:0045131	molecular_function
	Pod1_1150	GO:0005515	molecular_function
	Pod1_1167	GO:0006886	biological_process
	Pod1_1167	GO:0016192	biological_process
	Pod1_1167	GO:0030117	cellular_component
	Pod1_1176	GO:0003723	molecular_function
	Pod1_1176	GO:0006396	biological_process
	Pod1_1179	GO:0008152	biological_process
	Pod1_1179	GO:0016491	molecular_function
	Pod1_1179	GO:0055114	biological_process
	Pod1_118	GO:0005515	molecular_function
	Pod1_118	GO:0006629	biological_process
	Pod1_118	GO:0008654	biological_process
	Pod1_118	GO:0016020	cellular_component
	Pod1_118	GO:0016780	molecular_function
	Pod1_1184	GO:0003677	molecular_function
	Pod1_1184	GO:0005634	cellular_component
	Pod1_1184	GO:0006355	biological_process
	Pod1_1184	GO:0009725	biological_process
	Pod1_119	GO:0003677	molecular_function
	Pod1_119	GO:0003899	molecular_function
	Pod1_119	GO:0005634	cellular_component
	Pod1_119	GO:0006351	biological_process
	Pod1_119	GO:0032549	molecular_function
	Pod1_1193	GO:0005524	molecular_function
	Pod1_1194	GO:0004571	molecular_function
	Pod1_1194	GO:0005509	molecular_function
	Pod1_1194	GO:0016020	cellular_component
	Pod1_120	GO:0001104	molecular_function
	Pod1_120	GO:0006357	biological_process
	Pod1_120	GO:0016592	cellular_component
	Pod1_1205	GO:0000723	biological_process
	Pod1_1205	GO:0003677	molecular_function
	Pod1_1205	GO:0003684	molecular_function
	Pod1_1205	GO:0004003	molecular_function
	Pod1_1205	GO:0005634	cellular_component
	Pod1_1205	GO:0006303	biological_process
	Pod1_1205	GO:0042162	molecular_function
	Pod1_1205	GO:0043564	cellular_component
	Pod1_1214	GO:0003824	molecular_function
	Pod1_1214	GO:0019385	biological_process
	Pod1_1214	GO:0030976	molecular_function
	Pod1_1215	GO:0005515	molecular_function
	Pod1_1222	GO:0005515	molecular_function
	Pod1_1224	GO:0008033	biological_process
	Pod1_1224	GO:0017150	molecular_function
	Pod1_1224	GO:0050660	molecular_function
	Pod1_1224	GO:0055114	biological_process
	Pod1_1228	GO:0005525	molecular_function
	Pod1_1228	GO:0006614	biological_process
	Pod1_1228	GO:0008312	molecular_function
	Pod1_1228	GO:0048500	cellular_component
	Pod1_123	GO:0000166	molecular_function
	Pod1_123	GO:0006812	biological_process
	Pod1_123	GO:0016021	cellular_component
	Pod1_123	GO:0016887	molecular_function
	Pod1_123	GO:0046872	molecular_function
	Pod1_1230	GO:0016021	cellular_component
	Pod1_1230	GO:0055085	biological_process
	Pod1_1236	GO:0000166	molecular_function
	Pod1_1236	GO:0003676	molecular_function
	Pod1_1236	GO:0004812	molecular_function
	Pod1_1236	GO:0005524	molecular_function
	Pod1_1236	GO:0006418	biological_process
	Pod1_124	GO:0005515	molecular_function
	Pod1_1244	GO:0006397	biological_process
	Pod1_1251	GO:0016020	cellular_component
	Pod1_1253	GO:0004672	molecular_function
	Pod1_1253	GO:0006468	biological_process
	Pod1_1254	GO:0003885	molecular_function
	Pod1_1254	GO:0016020	cellular_component
	Pod1_1254	GO:0016491	molecular_function
	Pod1_1254	GO:0050660	molecular_function
	Pod1_1254	GO:0055114	biological_process
	Pod1_1264	GO:0016491	molecular_function
	Pod1_1264	GO:0055114	biological_process
	Pod1_1266	GO:0046912	molecular_function
	Pod1_1268	GO:0003723	molecular_function
	Pod1_1277	GO:0000175	molecular_function
	Pod1_1277	GO:0003676	molecular_function
	Pod1_1277	GO:0003723	molecular_function
	Pod1_1277	GO:0004654	molecular_function
	Pod1_1277	GO:0006396	biological_process
	Pod1_1277	GO:0006402	biological_process
	Pod1_128	GO:0000166	molecular_function
	Pod1_128	GO:0004812	molecular_function
	Pod1_128	GO:0005524	molecular_function
	Pod1_128	GO:0006418	biological_process
	Pod1_1284	GO:0003937	molecular_function
	Pod1_1284	GO:0004643	molecular_function
	Pod1_1284	GO:0006164	biological_process
	Pod1_129	GO:0003682	molecular_function
	Pod1_129	GO:0005515	molecular_function
	Pod1_129	GO:0005524	molecular_function
	Pod1_129	GO:0005694	cellular_component
	Pod1_129	GO:0006281	biological_process
	Pod1_129	GO:0007064	biological_process
	Pod1_129	GO:0008280	cellular_component
	Pod1_129	GO:0051276	biological_process
	Pod1_1291	GO:0006486	biological_process
	Pod1_1291	GO:0008378	molecular_function
	Pod1_1291	GO:0016020	cellular_component
	Pod1_1291	GO:0030246	molecular_function
	Pod1_1303	GO:0005215	molecular_function
	Pod1_1303	GO:0006810	biological_process
	Pod1_1303	GO:0016020	cellular_component
	Pod1_131	GO:0005525	molecular_function
	Pod1_1323	GO:0003723	molecular_function
	Pod1_1323	GO:0004809	molecular_function
	Pod1_1323	GO:0008033	biological_process
	Pod1_133	GO:0005515	molecular_function
	Pod1_1331	GO:0005515	molecular_function
	Pod1_1338	GO:0004672	molecular_function
	Pod1_1338	GO:0006468	biological_process
	Pod1_1344	GO:0016874	molecular_function
	Pod1_1344	GO:0016884	molecular_function
	Pod1_1346	GO:0005506	molecular_function
	Pod1_1346	GO:0016705	molecular_function
	Pod1_1346	GO:0020037	molecular_function
	Pod1_1346	GO:0055114	biological_process
	Pod1_1347	GO:0005515	molecular_function
	Pod1_1347	GO:0005634	cellular_component
	Pod1_1347	GO:0008168	molecular_function
	Pod1_1347	GO:0008270	molecular_function
	Pod1_1347	GO:0018024	molecular_function
	Pod1_1347	GO:0034968	biological_process
	Pod1_1349	GO:0005515	molecular_function
	Pod1_1349	GO:0046872	molecular_function
	Pod1_1351	GO:0005525	molecular_function
	Pod1_1351	GO:0005730	cellular_component
	Pod1_1355	GO:0016787	molecular_function
	Pod1_1363	GO:0004672	molecular_function
	Pod1_1363	GO:0005524	molecular_function
	Pod1_1363	GO:0006468	biological_process
	Pod1_1365	GO:0003677	molecular_function
	Pod1_1365	GO:0003700	molecular_function
	Pod1_1365	GO:0005634	cellular_component
	Pod1_1365	GO:0006355	biological_process
	Pod1_1367	GO:0004579	molecular_function
	Pod1_1367	GO:0005783	cellular_component
	Pod1_1367	GO:0006486	biological_process
	Pod1_1367	GO:0016021	cellular_component
	Pod1_137	GO:0006886	biological_process
	Pod1_137	GO:0008536	molecular_function
	Pod1_1371	GO:0003824	molecular_function
	Pod1_1371	GO:0008152	biological_process
	Pod1_1375	GO:0032040	cellular_component
	Pod1_1378	GO:0004672	molecular_function
	Pod1_1378	GO:0004674	molecular_function
	Pod1_1378	GO:0005524	molecular_function
	Pod1_1378	GO:0006468	biological_process
	Pod1_141	GO:0000398	biological_process
	Pod1_141	GO:0005634	cellular_component
	Pod1_1410	GO:0004134	molecular_function
	Pod1_1410	GO:0005975	biological_process
	Pod1_1411	GO:0003677	molecular_function
	Pod1_1411	GO:0046983	molecular_function
	Pod1_1412	GO:0051287	molecular_function
	Pod1_1412	GO:0055114	biological_process
	Pod1_1416	GO:0008270	molecular_function
	Pod1_1420	GO:0005515	molecular_function
	Pod1_1434	GO:0016740	molecular_function
	Pod1_1439	GO:0005515	molecular_function
	Pod1_1444	GO:0016021	cellular_component
	Pod1_1444	GO:0016485	biological_process
	Pod1_1450	GO:0000166	molecular_function
	Pod1_1450	GO:0005525	molecular_function
	Pod1_1452	GO:0030170	molecular_function
	Pod1_1457	GO:0008168	molecular_function
	Pod1_1460	GO:0003777	molecular_function
	Pod1_1460	GO:0005524	molecular_function
	Pod1_1460	GO:0005871	cellular_component
	Pod1_1460	GO:0007018	biological_process
	Pod1_1460	GO:0008017	molecular_function
	Pod1_1467	GO:0005975	biological_process
	Pod1_1467	GO:0016773	molecular_function
	Pod1_1468	GO:0004672	molecular_function
	Pod1_1468	GO:0006468	biological_process
	Pod1_1484	GO:0004056	molecular_function
	Pod1_1484	GO:0042450	biological_process
	Pod1_1488	GO:0016757	molecular_function
	Pod1_1488	GO:0047262	molecular_function
	Pod1_149	GO:0003677	molecular_function
	Pod1_149	GO:0005515	molecular_function
	Pod1_149	GO:0005524	molecular_function
	Pod1_149	GO:0016787	molecular_function
	Pod1_1491	GO:0005506	molecular_function
	Pod1_1491	GO:0016705	molecular_function
	Pod1_1491	GO:0020037	molecular_function
	Pod1_1491	GO:0055114	biological_process
	Pod1_1495	GO:0005509	molecular_function
	Pod1_1495	GO:0005783	cellular_component
	Pod1_1495	GO:0006457	biological_process
	Pod1_1495	GO:0051082	molecular_function
	Pod1_1497	GO:0004553	molecular_function
	Pod1_1497	GO:0005975	biological_process
	Pod1_1513	GO:0006355	biological_process
	Pod1_1513	GO:0016747	molecular_function
	Pod1_1523	GO:0003676	molecular_function
	Pod1_1525	GO:0005515	molecular_function
	Pod1_1530	GO:0005975	biological_process
	Pod1_1530	GO:0016773	molecular_function
	Pod1_1534	GO:0016884	molecular_function
	Pod1_1542	GO:0004672	molecular_function
	Pod1_1542	GO:0005524	molecular_function
	Pod1_1542	GO:0006468	biological_process
	Pod1_1553	GO:0004357	molecular_function
	Pod1_1553	GO:0042398	biological_process
	Pod1_1557	GO:0004672	molecular_function
	Pod1_1557	GO:0005515	molecular_function
	Pod1_1557	GO:0005524	molecular_function
	Pod1_1557	GO:0006468	biological_process
	Pod1_156	GO:0003676	molecular_function
	Pod1_156	GO:0005634	cellular_component
	Pod1_1561	GO:0004222	molecular_function
	Pod1_1561	GO:0006508	biological_process
	Pod1_1565	GO:0000226	biological_process
	Pod1_1565	GO:0000910	biological_process
	Pod1_1565	GO:0008017	molecular_function
	Pod1_157	GO:0003676	molecular_function
	Pod1_157	GO:0003677	molecular_function
	Pod1_157	GO:0005524	molecular_function
	Pod1_157	GO:0005634	cellular_component
	Pod1_157	GO:0006338	biological_process
	Pod1_157	GO:0016787	molecular_function
	Pod1_157	GO:0016818	molecular_function
	Pod1_157	GO:0031491	molecular_function
	Pod1_157	GO:0043044	biological_process
	Pod1_1570	GO:0005543	molecular_function
	Pod1_1580	GO:0005515	molecular_function
	Pod1_1584	GO:0008152	biological_process
	Pod1_1584	GO:0008168	molecular_function
	Pod1_1585	GO:0004781	molecular_function
	Pod1_1587	GO:0004590	molecular_function
	Pod1_1587	GO:0006207	biological_process
	Pod1_1587	GO:0009116	biological_process
	Pod1_1589	GO:0004190	molecular_function
	Pod1_1589	GO:0006508	biological_process
	Pod1_160	GO:0004672	molecular_function
	Pod1_160	GO:0005515	molecular_function
	Pod1_160	GO:0006468	biological_process
	Pod1_1608	GO:0005737	cellular_component
	Pod1_1608	GO:0019509	biological_process
	Pod1_1608	GO:0046872	molecular_function
	Pod1_1621	GO:0000042	biological_process
	Pod1_1621	GO:0005515	molecular_function
	Pod1_1623	GO:0010181	molecular_function
	Pod1_1623	GO:0016491	molecular_function
	Pod1_1623	GO:0055114	biological_process
	Pod1_1633	GO:0016021	cellular_component
	Pod1_1633	GO:0016485	biological_process
	Pod1_1641	GO:0006479	biological_process
	Pod1_1641	GO:0008168	molecular_function
	Pod1_165	GO:0000166	molecular_function
	Pod1_165	GO:0004812	molecular_function
	Pod1_165	GO:0004832	molecular_function
	Pod1_165	GO:0005524	molecular_function
	Pod1_165	GO:0006418	biological_process
	Pod1_165	GO:0006438	biological_process
	Pod1_1656	GO:0016117	biological_process
	Pod1_1656	GO:0016705	molecular_function
	Pod1_1668	GO:0006904	biological_process
	Pod1_1668	GO:0016192	biological_process
	Pod1_1669	GO:0003676	molecular_function
	Pod1_1669	GO:0005524	molecular_function
	Pod1_167	GO:0003677	molecular_function
	Pod1_167	GO:0005524	molecular_function
	Pod1_167	GO:0016787	molecular_function
	Pod1_167	GO:0016817	molecular_function
	Pod1_168	GO:0005524	molecular_function
	Pod1_168	GO:0030001	biological_process
	Pod1_168	GO:0046872	molecular_function
	Pod1_1680	GO:0004672	molecular_function
	Pod1_1680	GO:0006468	biological_process
	Pod1_1685	GO:0051225	biological_process
	Pod1_1685	GO:0051297	biological_process
	Pod1_1685	GO:0070652	cellular_component
	Pod1_1687	GO:0005515	molecular_function
	Pod1_1687	GO:0008299	biological_process
	Pod1_1687	GO:0030604	molecular_function
	Pod1_1687	GO:0046872	molecular_function
	Pod1_1687	GO:0055114	biological_process
	Pod1_1687	GO:0070402	molecular_function
	Pod1_1691	GO:0016021	cellular_component
	Pod1_1691	GO:0016757	molecular_function
	Pod1_1692	GO:0004672	molecular_function
	Pod1_1692	GO:0006468	biological_process
	Pod1_1693	GO:0003824	molecular_function
	Pod1_1693	GO:0050662	molecular_function
	Pod1_17	GO:0003677	molecular_function
	Pod1_17	GO:0003899	molecular_function
	Pod1_17	GO:0005665	cellular_component
	Pod1_17	GO:0006351	biological_process
	Pod1_17	GO:0006366	biological_process
	Pod1_1706	GO:0003677	molecular_function
	Pod1_1706	GO:0005524	molecular_function
	Pod1_1706	GO:0016787	molecular_function
	Pod1_1707	GO:0008168	molecular_function
	Pod1_171	GO:0005643	cellular_component
	Pod1_171	GO:0006913	biological_process
	Pod1_171	GO:0017056	molecular_function
	Pod1_1710	GO:0000159	cellular_component
	Pod1_1710	GO:0007165	biological_process
	Pod1_1710	GO:0008601	molecular_function
	Pod1_1733	GO:0003677	molecular_function
	Pod1_1733	GO:0005515	molecular_function
	Pod1_1733	GO:0005634	cellular_component
	Pod1_1739	GO:0005515	molecular_function
	Pod1_1740	GO:0016491	molecular_function
	Pod1_1740	GO:0055114	biological_process
	Pod1_1742	GO:0005515	molecular_function
	Pod1_175	GO:0003824	molecular_function
	Pod1_175	GO:0030976	molecular_function
	Pod1_1754	GO:0005515	molecular_function
	Pod1_1757	GO:0005509	molecular_function
	Pod1_1758	GO:0016758	molecular_function
	Pod1_1760	GO:0005515	molecular_function
	Pod1_1764	GO:0005315	molecular_function
	Pod1_1764	GO:0006817	biological_process
	Pod1_1764	GO:0016020	cellular_component
	Pod1_1767	GO:0000226	biological_process
	Pod1_1767	GO:0000922	cellular_component
	Pod1_1767	GO:0005815	cellular_component
	Pod1_1796	GO:0007094	biological_process
	Pod1_18	GO:0004842	molecular_function
	Pod1_1800	GO:0004018	molecular_function
	Pod1_1800	GO:0006188	biological_process
	Pod1_1809	GO:0005525	molecular_function
	Pod1_1812	GO:0004672	molecular_function
	Pod1_1812	GO:0006468	biological_process
	Pod1_182	GO:0004672	molecular_function
	Pod1_182	GO:0006468	biological_process
	Pod1_1825	GO:0005524	molecular_function
	Pod1_1825	GO:0008152	biological_process
	Pod1_1825	GO:0016301	molecular_function
	Pod1_1830	GO:0005515	molecular_function
	Pod1_1830	GO:0046872	molecular_function
	Pod1_1833	GO:0005525	molecular_function
	Pod1_1837	GO:0006470	biological_process
	Pod1_1837	GO:0008138	molecular_function
	Pod1_1846	GO:0003824	molecular_function
	Pod1_1846	GO:0004553	molecular_function
	Pod1_1846	GO:0005975	biological_process
	Pod1_1846	GO:0043169	molecular_function
	Pod1_1857	GO:0006470	biological_process
	Pod1_1857	GO:0008138	molecular_function
	Pod1_186	GO:0005515	molecular_function
	Pod1_1862	GO:0009058	biological_process
	Pod1_1862	GO:0030170	molecular_function
	Pod1_187	GO:0005515	molecular_function
	Pod1_187	GO:0006355	biological_process
	Pod1_187	GO:0016570	biological_process
	Pod1_187	GO:0016593	cellular_component
	Pod1_1870	GO:0000737	biological_process
	Pod1_1870	GO:0003677	molecular_function
	Pod1_1870	GO:0003824	molecular_function
	Pod1_1870	GO:0005524	molecular_function
	Pod1_1870	GO:0005694	cellular_component
	Pod1_1870	GO:0006259	biological_process
	Pod1_1875	GO:0016614	molecular_function
	Pod1_1875	GO:0050660	molecular_function
	Pod1_1875	GO:0055114	biological_process
	Pod1_1887	GO:0016758	molecular_function
	Pod1_1890	GO:0006139	biological_process
	Pod1_1890	GO:0008168	molecular_function
	Pod1_1901	GO:0004553	molecular_function
	Pod1_1901	GO:0005975	biological_process
	Pod1_191	GO:0005515	molecular_function
	Pod1_191	GO:0006355	biological_process
	Pod1_191	GO:0009584	biological_process
	Pod1_191	GO:0018298	biological_process
	Pod1_1912	GO:0005515	molecular_function
	Pod1_1927	GO:0004177	molecular_function
	Pod1_1927	GO:0006508	biological_process
	Pod1_1927	GO:0008235	molecular_function
	Pod1_193	GO:0005515	molecular_function
	Pod1_193	GO:0006886	biological_process
	Pod1_193	GO:0008536	molecular_function
	Pod1_1932	GO:0009058	biological_process
	Pod1_1932	GO:0030170	molecular_function
	Pod1_1937	GO:0000055	biological_process
	Pod1_1937	GO:0030036	biological_process
	Pod1_1937	GO:0042273	biological_process
	Pod1_1938	GO:0005515	molecular_function
	Pod1_1939	GO:0016491	molecular_function
	Pod1_1939	GO:0046872	molecular_function
	Pod1_1939	GO:0055114	biological_process
	Pod1_1944	GO:0003723	molecular_function
	Pod1_1944	GO:0004672	molecular_function
	Pod1_1944	GO:0005524	molecular_function
	Pod1_1944	GO:0006468	biological_process
	Pod1_1944	GO:0030246	molecular_function
	Pod1_1946	GO:0005525	molecular_function
	Pod1_1951	GO:0005525	molecular_function
	Pod1_197	GO:0003677	molecular_function
	Pod1_197	GO:0003899	molecular_function
	Pod1_197	GO:0006351	biological_process
	Pod1_197	GO:0032549	molecular_function
	Pod1_1972	GO:0003677	molecular_function
	Pod1_1972	GO:0005524	molecular_function
	Pod1_1972	GO:0016787	molecular_function
	Pod1_1974	GO:0004672	molecular_function
	Pod1_1974	GO:0005524	molecular_function
	Pod1_1974	GO:0006468	biological_process
	Pod1_1974	GO:0030246	molecular_function
	Pod1_1987	GO:0003824	molecular_function
	Pod1_1987	GO:0008152	biological_process
	Pod1_1988	GO:0003723	molecular_function
	Pod1_1991	GO:0004672	molecular_function
	Pod1_1991	GO:0006468	biological_process
	Pod1_1991	GO:0030246	molecular_function
	Pod1_1994	GO:0016787	molecular_function
	Pod1_200	GO:0008080	molecular_function
	Pod1_2006	GO:0016020	cellular_component
	Pod1_2008	GO:0005515	molecular_function
	Pod1_2009	GO:0005524	molecular_function
	Pod1_2009	GO:0008641	molecular_function
	Pod1_2009	GO:0016881	molecular_function
	Pod1_2009	GO:0019781	molecular_function
	Pod1_2009	GO:0045116	biological_process
	Pod1_201	GO:0004348	molecular_function
	Pod1_201	GO:0006665	biological_process
	Pod1_201	GO:0016021	cellular_component
	Pod1_2010	GO:0003723	molecular_function
	Pod1_2010	GO:0006396	biological_process
	Pod1_2022	GO:0005515	molecular_function
	Pod1_203	GO:0005524	molecular_function
	Pod1_203	GO:0006090	biological_process
	Pod1_203	GO:0016301	molecular_function
	Pod1_203	GO:0016310	biological_process
	Pod1_203	GO:0016772	molecular_function
	Pod1_203	GO:0050242	molecular_function
	Pod1_2034	GO:0016255	biological_process
	Pod1_2034	GO:0042765	cellular_component
	Pod1_204	GO:0005634	cellular_component
	Pod1_204	GO:0042254	biological_process
	Pod1_2041	GO:0005515	molecular_function
	Pod1_2041	GO:0046872	molecular_function
	Pod1_2042	GO:0016757	molecular_function
	Pod1_2044	GO:0016491	molecular_function
	Pod1_2044	GO:0050660	molecular_function
	Pod1_2044	GO:0055114	biological_process
	Pod1_2046	GO:0005515	molecular_function
	Pod1_2048	GO:0005515	molecular_function
	Pod1_205	GO:0005524	molecular_function
	Pod1_205	GO:0016887	molecular_function
	Pod1_205	GO:0019538	biological_process
	Pod1_2050	GO:0003676	molecular_function
	Pod1_2052	GO:0006281	biological_process
	Pod1_2052	GO:0006310	biological_process
	Pod1_2052	GO:0009378	molecular_function
	Pod1_2055	GO:0007165	biological_process
	Pod1_2056	GO:0003676	molecular_function
	Pod1_2056	GO:0005524	molecular_function
	Pod1_2060	GO:0001510	biological_process
	Pod1_2060	GO:0008171	molecular_function
	Pod1_2060	GO:0008173	molecular_function
	Pod1_207	GO:0005515	molecular_function
	Pod1_207	GO:0006886	biological_process
	Pod1_2090	GO:0003824	molecular_function
	Pod1_2090	GO:0046537	molecular_function
	Pod1_2090	GO:0046872	molecular_function
	Pod1_2095	GO:0003723	molecular_function
	Pod1_2095	GO:0005515	molecular_function
	Pod1_2096	GO:0003756	molecular_function
	Pod1_2096	GO:0005783	cellular_component
	Pod1_2096	GO:0016671	molecular_function
	Pod1_2096	GO:0055114	biological_process
	Pod1_2097	GO:0005515	molecular_function
	Pod1_2098	GO:0004190	molecular_function
	Pod1_2098	GO:0016021	cellular_component
	Pod1_211	GO:0003676	molecular_function
	Pod1_211	GO:0005524	molecular_function
	Pod1_2114	GO:0007030	biological_process
	Pod1_2114	GO:0015031	biological_process
	Pod1_2114	GO:0016020	cellular_component
	Pod1_2124	GO:0004672	molecular_function
	Pod1_2124	GO:0006468	biological_process
	Pod1_2125	GO:0005515	molecular_function
	Pod1_2135	GO:0004553	molecular_function
	Pod1_2135	GO:0005975	biological_process
	Pod1_2137	GO:0005634	cellular_component
	Pod1_2138	GO:0005730	cellular_component
	Pod1_2138	GO:0006364	biological_process
	Pod1_2143	GO:0015078	molecular_function
	Pod1_2143	GO:0015991	biological_process
	Pod1_2143	GO:0033179	cellular_component
	Pod1_215	GO:0003777	molecular_function
	Pod1_215	GO:0005509	molecular_function
	Pod1_215	GO:0005524	molecular_function
	Pod1_215	GO:0005856	cellular_component
	Pod1_215	GO:0005871	cellular_component
	Pod1_215	GO:0007018	biological_process
	Pod1_215	GO:0008017	molecular_function
	Pod1_2152	GO:0005634	cellular_component
	Pod1_2168	GO:0004177	molecular_function
	Pod1_2168	GO:0006508	biological_process
	Pod1_2168	GO:0008270	molecular_function
	Pod1_2171	GO:0006914	biological_process
	Pod1_2175	GO:0016021	cellular_component
	Pod1_2175	GO:0022857	molecular_function
	Pod1_2175	GO:0055085	biological_process
	Pod1_2183	GO:0005789	cellular_component
	Pod1_2183	GO:0016758	molecular_function
	Pod1_2198	GO:0005515	molecular_function
	Pod1_22	GO:0005524	molecular_function
	Pod1_2205	GO:0016020	cellular_component
	Pod1_222	GO:0004553	molecular_function
	Pod1_222	GO:0005975	biological_process
	Pod1_2226	GO:0004047	molecular_function
	Pod1_2226	GO:0006546	biological_process
	Pod1_2228	GO:0006520	biological_process
	Pod1_2228	GO:0008483	molecular_function
	Pod1_2228	GO:0009058	biological_process
	Pod1_2228	GO:0030170	molecular_function
	Pod1_2233	GO:0016020	cellular_component
	Pod1_2233	GO:0030001	biological_process
	Pod1_2233	GO:0046873	molecular_function
	Pod1_2233	GO:0055085	biological_process
	Pod1_224	GO:0003677	molecular_function
	Pod1_224	GO:0005524	molecular_function
	Pod1_224	GO:0016787	molecular_function
	Pod1_2240	GO:0006629	biological_process
	Pod1_2240	GO:0016717	molecular_function
	Pod1_2240	GO:0055114	biological_process
	Pod1_2242	GO:0003677	molecular_function
	Pod1_2242	GO:0003910	molecular_function
	Pod1_2242	GO:0005524	molecular_function
	Pod1_2242	GO:0006281	biological_process
	Pod1_2242	GO:0006310	biological_process
	Pod1_225	GO:0006606	biological_process
	Pod1_2253	GO:0005515	molecular_function
	Pod1_2256	GO:0016620	molecular_function
	Pod1_2256	GO:0055114	biological_process
	Pod1_2259	GO:0006479	biological_process
	Pod1_2259	GO:0008168	molecular_function
	Pod1_226	GO:0006886	biological_process
	Pod1_226	GO:0016192	biological_process
	Pod1_2260	GO:0004672	molecular_function
	Pod1_2260	GO:0005515	molecular_function
	Pod1_2260	GO:0005524	molecular_function
	Pod1_2260	GO:0006468	biological_process
	Pod1_2260	GO:0008270	molecular_function
	Pod1_2267	GO:0016491	molecular_function
	Pod1_2267	GO:0055114	biological_process
	Pod1_227	GO:0005515	molecular_function
	Pod1_2287	GO:0005515	molecular_function
	Pod1_2294	GO:0003677	molecular_function
	Pod1_2294	GO:0005634	cellular_component
	Pod1_2294	GO:0006351	biological_process
	Pod1_2295	GO:0003333	biological_process
	Pod1_2295	GO:0015171	molecular_function
	Pod1_2295	GO:0016020	cellular_component
	Pod1_2300	GO:0004109	molecular_function
	Pod1_2300	GO:0006779	biological_process
	Pod1_2300	GO:0055114	biological_process
	Pod1_2302	GO:0004842	molecular_function
	Pod1_2302	GO:0005515	molecular_function
	Pod1_2302	GO:0016567	biological_process
	Pod1_2306	GO:0005789	cellular_component
	Pod1_2306	GO:0018279	biological_process
	Pod1_2321	GO:0006629	biological_process
	Pod1_2321	GO:0016717	molecular_function
	Pod1_2321	GO:0055114	biological_process
	Pod1_2332	GO:0003848	molecular_function
	Pod1_2332	GO:0009396	biological_process
	Pod1_2332	GO:0042558	biological_process
	Pod1_2338	GO:0006487	biological_process
	Pod1_2338	GO:0008250	cellular_component
	Pod1_2338	GO:0016021	cellular_component
	Pod1_2339	GO:0031047	biological_process
	Pod1_234	GO:0005524	molecular_function
	Pod1_234	GO:0042393	molecular_function
	Pod1_2340	GO:0016787	molecular_function
	Pod1_2345	GO:0016757	molecular_function
	Pod1_2348	GO:0003896	molecular_function
	Pod1_2348	GO:0006260	biological_process
	Pod1_235	GO:0000166	molecular_function
	Pod1_235	GO:0004812	molecular_function
	Pod1_235	GO:0005524	molecular_function
	Pod1_235	GO:0006418	biological_process
	Pod1_2352	GO:0003993	molecular_function
	Pod1_2355	GO:0005525	molecular_function
	Pod1_2357	GO:0004553	molecular_function
	Pod1_2357	GO:0005975	biological_process
	Pod1_2362	GO:0000166	molecular_function
	Pod1_2362	GO:0004812	molecular_function
	Pod1_2362	GO:0005524	molecular_function
	Pod1_2362	GO:0006418	biological_process
	Pod1_2383	GO:0005515	molecular_function
	Pod1_239	GO:0000151	cellular_component
	Pod1_239	GO:0004842	molecular_function
	Pod1_239	GO:0006511	biological_process
	Pod1_239	GO:0016567	biological_process
	Pod1_239	GO:0034450	molecular_function
	Pod1_2391	GO:0008270	molecular_function
	Pod1_240	GO:0016579	biological_process
	Pod1_240	GO:0036459	molecular_function
	Pod1_241	GO:0005515	molecular_function
	Pod1_241	GO:0006886	biological_process
	Pod1_241	GO:0008536	molecular_function
	Pod1_2413	GO:0004672	molecular_function
	Pod1_2413	GO:0006468	biological_process
	Pod1_2415	GO:0006281	biological_process
	Pod1_2415	GO:0006338	biological_process
	Pod1_2415	GO:0006355	biological_process
	Pod1_2415	GO:0031011	cellular_component
	Pod1_2415	GO:0035267	cellular_component
	Pod1_2416	GO:0003690	molecular_function
	Pod1_2416	GO:0005739	cellular_component
	Pod1_2416	GO:0006355	biological_process
	Pod1_2418	GO:0005247	molecular_function
	Pod1_2418	GO:0006821	biological_process
	Pod1_2418	GO:0016020	cellular_component
	Pod1_2418	GO:0055085	biological_process
	Pod1_2419	GO:0005524	molecular_function
	Pod1_242	GO:0004176	molecular_function
	Pod1_242	GO:0004252	molecular_function
	Pod1_242	GO:0005524	molecular_function
	Pod1_242	GO:0006508	biological_process
	Pod1_242	GO:0030163	biological_process
	Pod1_2422	GO:0030170	molecular_function
	Pod1_2426	GO:0009976	molecular_function
	Pod1_2432	GO:0003824	molecular_function
	Pod1_2432	GO:0004672	molecular_function
	Pod1_2432	GO:0006468	biological_process
	Pod1_2433	GO:0006784	biological_process
	Pod1_2433	GO:0016021	cellular_component
	Pod1_2433	GO:0016627	molecular_function
	Pod1_2433	GO:0055114	biological_process
	Pod1_2437	GO:0005515	molecular_function
	Pod1_244	GO:0003712	molecular_function
	Pod1_244	GO:0035194	biological_process
	Pod1_2440	GO:0003824	molecular_function
	Pod1_2440	GO:0008152	biological_process
	Pod1_2441	GO:0003723	molecular_function
	Pod1_2441	GO:0003735	molecular_function
	Pod1_2441	GO:0005840	cellular_component
	Pod1_2441	GO:0006412	biological_process
	Pod1_245	GO:0005524	molecular_function
	Pod1_2474	GO:0005975	biological_process
	Pod1_2474	GO:0016868	molecular_function
	Pod1_2474	GO:0071704	biological_process
	Pod1_2475	GO:0003924	molecular_function
	Pod1_2476	GO:0003824	molecular_function
	Pod1_2476	GO:0004722	molecular_function
	Pod1_2476	GO:0006470	biological_process
	Pod1_2479	GO:0004222	molecular_function
	Pod1_2479	GO:0005524	molecular_function
	Pod1_2479	GO:0008270	molecular_function
	Pod1_2479	GO:0016021	cellular_component
	Pod1_2479	GO:0016887	molecular_function
	Pod1_2482	GO:0000439	cellular_component
	Pod1_2482	GO:0006281	biological_process
	Pod1_2482	GO:0006289	biological_process
	Pod1_2482	GO:0006351	biological_process
	Pod1_2482	GO:0008270	molecular_function
	Pod1_2488	GO:0008430	molecular_function
	Pod1_2502	GO:0016757	molecular_function
	Pod1_2502	GO:0047262	molecular_function
	Pod1_2503	GO:0004672	molecular_function
	Pod1_2503	GO:0005524	molecular_function
	Pod1_2503	GO:0006468	biological_process
	Pod1_2505	GO:0070403	molecular_function
	Pod1_2518	GO:0006812	biological_process
	Pod1_2518	GO:0008324	molecular_function
	Pod1_2518	GO:0016021	cellular_component
	Pod1_2518	GO:0055085	biological_process
	Pod1_2521	GO:0005515	molecular_function
	Pod1_2525	GO:0003824	molecular_function
	Pod1_2528	GO:0004853	molecular_function
	Pod1_2528	GO:0006779	biological_process
	Pod1_2545	GO:0006505	biological_process
	Pod1_2545	GO:0006886	biological_process
	Pod1_2545	GO:0016788	molecular_function
	Pod1_255	GO:0005975	biological_process
	Pod1_255	GO:0008184	molecular_function
	Pod1_2553	GO:0003676	molecular_function
	Pod1_2557	GO:0005515	molecular_function
	Pod1_2560	GO:0008107	molecular_function
	Pod1_2560	GO:0016020	cellular_component
	Pod1_2560	GO:0042546	biological_process
	Pod1_2566	GO:0044237	biological_process
	Pod1_2567	GO:0005515	molecular_function
	Pod1_258	GO:0005643	cellular_component
	Pod1_258	GO:0006810	biological_process
	Pod1_2582	GO:0004616	molecular_function
	Pod1_2582	GO:0008963	molecular_function
	Pod1_2582	GO:0016021	cellular_component
	Pod1_2582	GO:0051287	molecular_function
	Pod1_2582	GO:0055114	biological_process
	Pod1_2593	GO:0004672	molecular_function
	Pod1_2593	GO:0005524	molecular_function
	Pod1_2593	GO:0006468	biological_process
	Pod1_2597	GO:0003824	molecular_function
	Pod1_2597	GO:0008152	biological_process
	Pod1_2597	GO:0045454	biological_process
	Pod1_260	GO:0005524	molecular_function
	Pod1_260	GO:0016307	molecular_function
	Pod1_260	GO:0046488	biological_process
	Pod1_2601	GO:0004252	molecular_function
	Pod1_2601	GO:0005515	molecular_function
	Pod1_2601	GO:0006508	biological_process
	Pod1_2616	GO:0008375	molecular_function
	Pod1_2616	GO:0016020	cellular_component
	Pod1_2621	GO:0004672	molecular_function
	Pod1_2621	GO:0006468	biological_process
	Pod1_2624	GO:0005515	molecular_function
	Pod1_2638	GO:0008152	biological_process
	Pod1_2638	GO:0016746	molecular_function
	Pod1_2640	GO:0000287	molecular_function
	Pod1_2640	GO:0016616	molecular_function
	Pod1_2640	GO:0051287	molecular_function
	Pod1_2640	GO:0055114	biological_process
	Pod1_2641	GO:0006855	biological_process
	Pod1_2641	GO:0015238	molecular_function
	Pod1_2641	GO:0015297	molecular_function
	Pod1_2641	GO:0016020	cellular_component
	Pod1_2641	GO:0055085	biological_process
	Pod1_2644	GO:0005515	molecular_function
	Pod1_2649	GO:0015986	biological_process
	Pod1_2649	GO:0045261	cellular_component
	Pod1_2649	GO:0046933	molecular_function
	Pod1_2649	GO:0046961	molecular_function
	Pod1_2657	GO:0005975	biological_process
	Pod1_2663	GO:0005634	cellular_component
	Pod1_2663	GO:0008270	molecular_function
	Pod1_2664	GO:0005515	molecular_function
	Pod1_267	GO:0005524	molecular_function
	Pod1_267	GO:0006298	biological_process
	Pod1_267	GO:0030983	molecular_function
	Pod1_2675	GO:0004659	molecular_function
	Pod1_2675	GO:0016021	cellular_component
	Pod1_2681	GO:0005515	molecular_function
	Pod1_2685	GO:0003887	molecular_function
	Pod1_2685	GO:0005524	molecular_function
	Pod1_2689	GO:0008483	molecular_function
	Pod1_2689	GO:0030170	molecular_function
	Pod1_2693	GO:0004672	molecular_function
	Pod1_2693	GO:0005524	molecular_function
	Pod1_2693	GO:0006468	biological_process
	Pod1_2694	GO:0004601	molecular_function
	Pod1_2694	GO:0006979	biological_process
	Pod1_2694	GO:0020037	molecular_function
	Pod1_2694	GO:0055114	biological_process
	Pod1_2697	GO:0006508	biological_process
	Pod1_2697	GO:0008236	molecular_function
	Pod1_2698	GO:0031072	molecular_function
	Pod1_2698	GO:0051082	molecular_function
	Pod1_270	GO:0006886	biological_process
	Pod1_270	GO:0016192	biological_process
	Pod1_2700	GO:0005515	molecular_function
	Pod1_2707	GO:0006633	biological_process
	Pod1_2707	GO:0008610	biological_process
	Pod1_2707	GO:0016020	cellular_component
	Pod1_2707	GO:0016747	molecular_function
	Pod1_2717	GO:0003824	molecular_function
	Pod1_2725	GO:0006397	biological_process
	Pod1_2725	GO:0016787	molecular_function
	Pod1_2725	GO:0016788	molecular_function
	Pod1_275	GO:0006886	biological_process
	Pod1_275	GO:0006888	biological_process
	Pod1_275	GO:0008270	molecular_function
	Pod1_275	GO:0030127	cellular_component
	Pod1_2756	GO:0006457	biological_process
	Pod1_2756	GO:0015031	biological_process
	Pod1_276	GO:0005524	molecular_function
	Pod1_276	GO:0006298	biological_process
	Pod1_276	GO:0030983	molecular_function
	Pod1_2765	GO:0005515	molecular_function
	Pod1_2769	GO:0003887	molecular_function
	Pod1_2777	GO:0005515	molecular_function
	Pod1_2779	GO:0005515	molecular_function
	Pod1_28	GO:0005085	molecular_function
	Pod1_28	GO:0007264	biological_process
	Pod1_2823	GO:0005524	molecular_function
	Pod1_283	GO:0003824	molecular_function
	Pod1_283	GO:0005975	biological_process
	Pod1_283	GO:0043169	molecular_function
	Pod1_2831	GO:0010181	molecular_function
	Pod1_2831	GO:0016491	molecular_function
	Pod1_2831	GO:0055114	biological_process
	Pod1_2832	GO:0006397	biological_process
	Pod1_2836	GO:0016491	molecular_function
	Pod1_2836	GO:0055114	biological_process
	Pod1_2848	GO:0004672	molecular_function
	Pod1_2848	GO:0006468	biological_process
	Pod1_2857	GO:0005515	molecular_function
	Pod1_2869	GO:0000413	biological_process
	Pod1_2869	GO:0003755	molecular_function
	Pod1_2869	GO:0006457	biological_process
	Pod1_2870	GO:0000724	biological_process
	Pod1_2870	GO:0006281	biological_process
	Pod1_2870	GO:0030915	cellular_component
	Pod1_2878	GO:0005515	molecular_function
	Pod1_2878	GO:0008270	molecular_function
	Pod1_2883	GO:0004418	molecular_function
	Pod1_2883	GO:0033014	biological_process
	Pod1_2886	GO:0003677	molecular_function
	Pod1_2886	GO:0005524	molecular_function
	Pod1_2886	GO:0016787	molecular_function
	Pod1_2890	GO:0005515	molecular_function
	Pod1_2891	GO:0006368	biological_process
	Pod1_2891	GO:0016570	biological_process
	Pod1_2891	GO:0016593	cellular_component
	Pod1_2893	GO:0003824	molecular_function
	Pod1_2893	GO:0050662	molecular_function
	Pod1_29	GO:0005515	molecular_function
	Pod1_290	GO:0004553	molecular_function
	Pod1_290	GO:0005975	biological_process
	Pod1_290	GO:0008184	molecular_function
	Pod1_2901	GO:0004190	molecular_function
	Pod1_2901	GO:0016021	cellular_component
	Pod1_2903	GO:0005515	molecular_function
	Pod1_2904	GO:0003676	molecular_function
	Pod1_2904	GO:0003723	molecular_function
	Pod1_2904	GO:0003743	molecular_function
	Pod1_2904	GO:0005850	cellular_component
	Pod1_291	GO:0000049	molecular_function
	Pod1_291	GO:0000166	molecular_function
	Pod1_291	GO:0004812	molecular_function
	Pod1_291	GO:0005524	molecular_function
	Pod1_291	GO:0006418	biological_process
	Pod1_2921	GO:0003682	molecular_function
	Pod1_2928	GO:0004674	molecular_function
	Pod1_2928	GO:0005524	molecular_function
	Pod1_2928	GO:0006468	biological_process
	Pod1_293	GO:0009058	biological_process
	Pod1_293	GO:0030170	molecular_function
	Pod1_2938	GO:0005515	molecular_function
	Pod1_294	GO:0004553	molecular_function
	Pod1_294	GO:0005975	biological_process
	Pod1_294	GO:0033947	molecular_function
	Pod1_2944	GO:0003942	molecular_function
	Pod1_2944	GO:0005737	cellular_component
	Pod1_2944	GO:0008652	biological_process
	Pod1_2944	GO:0016620	molecular_function
	Pod1_2944	GO:0046983	molecular_function
	Pod1_2944	GO:0051287	molecular_function
	Pod1_2944	GO:0055114	biological_process
	Pod1_2965	GO:0008375	molecular_function
	Pod1_2965	GO:0016020	cellular_component
	Pod1_2967	GO:0005783	cellular_component
	Pod1_2967	GO:0005886	cellular_component
	Pod1_2967	GO:0010155	biological_process
	Pod1_2971	GO:0008152	biological_process
	Pod1_2971	GO:0008168	molecular_function
	Pod1_2977	GO:0005515	molecular_function
	Pod1_2982	GO:0035091	molecular_function
	Pod1_2994	GO:0006486	biological_process
	Pod1_2994	GO:0008417	molecular_function
	Pod1_2994	GO:0016020	cellular_component
	Pod1_2997	GO:0010508	biological_process
	Pod1_2999	GO:0005515	molecular_function
	Pod1_30	GO:0005524	molecular_function
	Pod1_30	GO:0005634	cellular_component
	Pod1_30	GO:0006355	biological_process
	Pod1_300	GO:0005515	molecular_function
	Pod1_3002	GO:0004222	molecular_function
	Pod1_3002	GO:0006508	biological_process
	Pod1_3009	GO:0004579	molecular_function
	Pod1_3009	GO:0005783	cellular_component
	Pod1_3009	GO:0006486	biological_process
	Pod1_3009	GO:0016021	cellular_component
	Pod1_3012	GO:0016021	cellular_component
	Pod1_3012	GO:0051205	biological_process
	Pod1_3013	GO:0003690	molecular_function
	Pod1_3013	GO:0005739	cellular_component
	Pod1_3013	GO:0006355	biological_process
	Pod1_302	GO:0006520	biological_process
	Pod1_302	GO:0008152	biological_process
	Pod1_302	GO:0016491	molecular_function
	Pod1_302	GO:0016597	molecular_function
	Pod1_302	GO:0050661	molecular_function
	Pod1_302	GO:0055114	biological_process
	Pod1_3021	GO:0005515	molecular_function
	Pod1_3032	GO:0005515	molecular_function
	Pod1_3036	GO:0005515	molecular_function
	Pod1_304	GO:0006508	biological_process
	Pod1_304	GO:0008236	molecular_function
	Pod1_3052	GO:0016020	cellular_component
	Pod1_3052	GO:0030001	biological_process
	Pod1_3052	GO:0046873	molecular_function
	Pod1_3052	GO:0055085	biological_process
	Pod1_3053	GO:0016491	molecular_function
	Pod1_3053	GO:0055114	biological_process
	Pod1_3069	GO:0003824	molecular_function
	Pod1_3069	GO:0050662	molecular_function
	Pod1_3076	GO:0016226	biological_process
	Pod1_3081	GO:0005515	molecular_function
	Pod1_3091	GO:0006352	biological_process
	Pod1_3091	GO:0006355	biological_process
	Pod1_3091	GO:0008270	molecular_function
	Pod1_3091	GO:0017025	molecular_function
	Pod1_3092	GO:0005524	molecular_function
	Pod1_311	GO:0016491	molecular_function
	Pod1_311	GO:0055114	biological_process
	Pod1_3111	GO:0004190	molecular_function
	Pod1_3111	GO:0016021	cellular_component
	Pod1_3115	GO:0006470	biological_process
	Pod1_3115	GO:0008138	molecular_function
	Pod1_3121	GO:0001671	molecular_function
	Pod1_3121	GO:0006950	biological_process
	Pod1_3121	GO:0051087	molecular_function
	Pod1_313	GO:0000166	molecular_function
	Pod1_313	GO:0003676	molecular_function
	Pod1_313	GO:0004813	molecular_function
	Pod1_313	GO:0005524	molecular_function
	Pod1_313	GO:0006419	biological_process
	Pod1_313	GO:0016876	molecular_function
	Pod1_313	GO:0043039	biological_process
	Pod1_3143	GO:0005525	molecular_function
	Pod1_3143	GO:0006614	biological_process
	Pod1_3147	GO:0015078	molecular_function
	Pod1_3147	GO:0015991	biological_process
	Pod1_3147	GO:0033180	cellular_component
	Pod1_3153	GO:0008641	molecular_function
	Pod1_3156	GO:0001735	molecular_function
	Pod1_3156	GO:0016491	molecular_function
	Pod1_3156	GO:0055114	biological_process
	Pod1_316	GO:0005634	cellular_component
	Pod1_3160	GO:0016747	molecular_function
	Pod1_3161	GO:0004672	molecular_function
	Pod1_3161	GO:0005524	molecular_function
	Pod1_3161	GO:0006468	biological_process
	Pod1_3164	GO:0003676	molecular_function
	Pod1_3165	GO:0005515	molecular_function
	Pod1_3169	GO:0003676	molecular_function
	Pod1_318	GO:0003777	molecular_function
	Pod1_318	GO:0005524	molecular_function
	Pod1_318	GO:0005871	cellular_component
	Pod1_318	GO:0007018	biological_process
	Pod1_318	GO:0008017	molecular_function
	Pod1_319	GO:0000145	cellular_component
	Pod1_319	GO:0006893	biological_process
	Pod1_3202	GO:0004672	molecular_function
	Pod1_3202	GO:0005524	molecular_function
	Pod1_3202	GO:0006468	biological_process
	Pod1_3208	GO:0055085	biological_process
	Pod1_322	GO:0006508	biological_process
	Pod1_322	GO:0008237	molecular_function
	Pod1_322	GO:0008270	molecular_function
	Pod1_3226	GO:0006520	biological_process
	Pod1_3226	GO:0016597	molecular_function
	Pod1_3226	GO:0016743	molecular_function
	Pod1_3227	GO:0003824	molecular_function
	Pod1_3227	GO:0005965	cellular_component
	Pod1_3227	GO:0018343	biological_process
	Pod1_3227	GO:0042127	biological_process
	Pod1_3250	GO:0008152	biological_process
	Pod1_3250	GO:0008168	molecular_function
	Pod1_3251	GO:0035091	molecular_function
	Pod1_3254	GO:0009058	biological_process
	Pod1_3254	GO:0030170	molecular_function
	Pod1_3279	GO:0009058	biological_process
	Pod1_3279	GO:0016779	molecular_function
	Pod1_328	GO:0005515	molecular_function
	Pod1_3287	GO:0005515	molecular_function
	Pod1_3296	GO:0005515	molecular_function
	Pod1_3298	GO:0005515	molecular_function
	Pod1_3313	GO:0005524	molecular_function
	Pod1_3318	GO:0009058	biological_process
	Pod1_3318	GO:0016740	molecular_function
	Pod1_3319	GO:0003684	molecular_function
	Pod1_3319	GO:0006281	biological_process
	Pod1_332	GO:0006886	biological_process
	Pod1_332	GO:0006888	biological_process
	Pod1_332	GO:0008270	molecular_function
	Pod1_332	GO:0030127	cellular_component
	Pod1_3332	GO:0004107	molecular_function
	Pod1_3332	GO:0009073	biological_process
	Pod1_3342	GO:0003677	molecular_function
	Pod1_3342	GO:0005524	molecular_function
	Pod1_3342	GO:0016787	molecular_function
	Pod1_3345	GO:0005515	molecular_function
	Pod1_3368	GO:0004672	molecular_function
	Pod1_3368	GO:0004712	molecular_function
	Pod1_3368	GO:0006468	biological_process
	Pod1_3368	GO:0007093	biological_process
	Pod1_3368	GO:0051304	biological_process
	Pod1_337	GO:0005737	cellular_component
	Pod1_337	GO:0006887	biological_process
	Pod1_337	GO:0048278	biological_process
	Pod1_339	GO:0006511	biological_process
	Pod1_339	GO:0031625	molecular_function
	Pod1_3393	GO:0020037	molecular_function
	Pod1_3406	GO:0005515	molecular_function
	Pod1_342	GO:0003743	molecular_function
	Pod1_342	GO:0005515	molecular_function
	Pod1_342	GO:0005852	cellular_component
	Pod1_342	GO:0006413	biological_process
	Pod1_342	GO:0031369	molecular_function
	Pod1_3421	GO:0003824	molecular_function
	Pod1_3421	GO:0051536	molecular_function
	Pod1_3426	GO:0004672	molecular_function
	Pod1_3426	GO:0005524	molecular_function
	Pod1_3426	GO:0006468	biological_process
	Pod1_344	GO:0003723	molecular_function
	Pod1_344	GO:0005515	molecular_function
	Pod1_345	GO:0003676	molecular_function
	Pod1_345	GO:0005515	molecular_function
	Pod1_3454	GO:0005509	molecular_function
	Pod1_3454	GO:0009523	cellular_component
	Pod1_3454	GO:0009654	cellular_component
	Pod1_3454	GO:0015979	biological_process
	Pod1_3454	GO:0019898	cellular_component
	Pod1_3454	GO:0042549	biological_process
	Pod1_346	GO:0004672	molecular_function
	Pod1_346	GO:0005515	molecular_function
	Pod1_346	GO:0005524	molecular_function
	Pod1_346	GO:0006468	biological_process
	Pod1_3463	GO:0008168	molecular_function
	Pod1_3469	GO:0003864	molecular_function
	Pod1_3469	GO:0015940	biological_process
	Pod1_3473	GO:0005509	molecular_function
	Pod1_3475	GO:0004518	molecular_function
	Pod1_3475	GO:0006281	biological_process
	Pod1_3481	GO:0006368	biological_process
	Pod1_3481	GO:0016570	biological_process
	Pod1_3481	GO:0016593	cellular_component
	Pod1_3486	GO:0005783	cellular_component
	Pod1_3486	GO:0048193	biological_process
	Pod1_3499	GO:0000015	cellular_component
	Pod1_3499	GO:0000287	molecular_function
	Pod1_3499	GO:0004634	molecular_function
	Pod1_3499	GO:0006096	biological_process
	Pod1_3502	GO:0016788	molecular_function
	Pod1_3513	GO:0008270	molecular_function
	Pod1_3513	GO:0016491	molecular_function
	Pod1_3513	GO:0055114	biological_process
	Pod1_3519	GO:0016021	cellular_component
	Pod1_3519	GO:0022857	molecular_function
	Pod1_3519	GO:0055085	biological_process
	Pod1_3528	GO:0005515	molecular_function
	Pod1_3529	GO:0016757	molecular_function
	Pod1_3529	GO:0047262	molecular_function
	Pod1_3539	GO:0008375	molecular_function
	Pod1_3539	GO:0016020	cellular_component
	Pod1_3542	GO:0046854	biological_process
	Pod1_355	GO:0005524	molecular_function
	Pod1_355	GO:0016307	molecular_function
	Pod1_355	GO:0046488	biological_process
	Pod1_355	GO:0046872	molecular_function
	Pod1_3550	GO:0004553	molecular_function
	Pod1_3550	GO:0005975	biological_process
	Pod1_3564	GO:0006506	biological_process
	Pod1_3564	GO:0016021	cellular_component
	Pod1_3564	GO:0017176	molecular_function
	Pod1_3565	GO:0005515	molecular_function
	Pod1_3565	GO:0008270	molecular_function
	Pod1_3570	GO:0003824	molecular_function
	Pod1_3570	GO:0016740	molecular_function
	Pod1_3577	GO:0004672	molecular_function
	Pod1_3577	GO:0006468	biological_process
	Pod1_3578	GO:0005515	molecular_function
	Pod1_359	GO:0004672	molecular_function
	Pod1_359	GO:0005524	molecular_function
	Pod1_359	GO:0006468	biological_process
	Pod1_3593	GO:0045454	biological_process
	Pod1_3596	GO:0016020	cellular_component
	Pod1_36	GO:0005086	molecular_function
	Pod1_36	GO:0032012	biological_process
	Pod1_360	GO:0003723	molecular_function
	Pod1_360	GO:0005515	molecular_function
	Pod1_3602	GO:0003723	molecular_function
	Pod1_3622	GO:0004518	molecular_function
	Pod1_3622	GO:0006281	biological_process
	Pod1_3648	GO:0005515	molecular_function
	Pod1_3654	GO:0006491	biological_process
	Pod1_3656	GO:0015018	molecular_function
	Pod1_3656	GO:0016020	cellular_component
	Pod1_3670	GO:0003677	molecular_function
	Pod1_3679	GO:0042254	biological_process
	Pod1_3685	GO:0003677	molecular_function
	Pod1_3685	GO:0003899	molecular_function
	Pod1_3685	GO:0005634	cellular_component
	Pod1_3685	GO:0006351	biological_process
	Pod1_3695	GO:0003723	molecular_function
	Pod1_3699	GO:0008270	molecular_function
	Pod1_3706	GO:0016020	cellular_component
	Pod1_3706	GO:0030001	biological_process
	Pod1_3706	GO:0046873	molecular_function
	Pod1_3706	GO:0055085	biological_process
	Pod1_371	GO:0004616	molecular_function
	Pod1_371	GO:0051287	molecular_function
	Pod1_371	GO:0055114	biological_process
	Pod1_3713	GO:0035091	molecular_function
	Pod1_3715	GO:0005515	molecular_function
	Pod1_3715	GO:0007275	biological_process
	Pod1_3721	GO:0005975	biological_process
	Pod1_374	GO:0000166	molecular_function
	Pod1_374	GO:0004812	molecular_function
	Pod1_374	GO:0004819	molecular_function
	Pod1_374	GO:0005524	molecular_function
	Pod1_374	GO:0005737	cellular_component
	Pod1_374	GO:0006418	biological_process
	Pod1_374	GO:0006425	biological_process
	Pod1_374	GO:0016876	molecular_function
	Pod1_374	GO:0043039	biological_process
	Pod1_3741	GO:0008152	biological_process
	Pod1_3741	GO:0016829	molecular_function
	Pod1_3772	GO:0006284	biological_process
	Pod1_3774	GO:0005515	molecular_function
	Pod1_3774	GO:0006629	biological_process
	Pod1_3775	GO:0016020	cellular_component
	Pod1_379	GO:0003676	molecular_function
	Pod1_379	GO:0003723	molecular_function
	Pod1_379	GO:0003743	molecular_function
	Pod1_379	GO:0005852	cellular_component
	Pod1_379	GO:0006413	biological_process
	Pod1_379	GO:0031369	molecular_function
	Pod1_3799	GO:0005515	molecular_function
	Pod1_38	GO:0005524	molecular_function
	Pod1_38	GO:0006810	biological_process
	Pod1_38	GO:0016021	cellular_component
	Pod1_38	GO:0016887	molecular_function
	Pod1_38	GO:0042626	molecular_function
	Pod1_38	GO:0055085	biological_process
	Pod1_380	GO:0005524	molecular_function
	Pod1_3809	GO:0004222	molecular_function
	Pod1_3809	GO:0006508	biological_process
	Pod1_3823	GO:0008318	molecular_function
	Pod1_3823	GO:0018342	biological_process
	Pod1_3826	GO:0003824	molecular_function
	Pod1_3826	GO:0050662	molecular_function
	Pod1_3834	GO:0006400	biological_process
	Pod1_3834	GO:0008479	molecular_function
	Pod1_3834	GO:0008616	biological_process
	Pod1_3838	GO:0016788	molecular_function
	Pod1_3855	GO:0008837	molecular_function
	Pod1_3855	GO:0009089	biological_process
	Pod1_3870	GO:0016020	cellular_component
	Pod1_3870	GO:0055085	biological_process
	Pod1_3871	GO:0008152	biological_process
	Pod1_3871	GO:0016746	molecular_function
	Pod1_3877	GO:0005515	molecular_function
	Pod1_3896	GO:0009416	biological_process
	Pod1_3896	GO:0009507	cellular_component
	Pod1_3896	GO:0045038	biological_process
	Pod1_3896	GO:0080085	cellular_component
	Pod1_39	GO:0005515	molecular_function
	Pod1_3917	GO:0004298	molecular_function
	Pod1_3917	GO:0005839	cellular_component
	Pod1_3917	GO:0051603	biological_process
	Pod1_3918	GO:0005515	molecular_function
	Pod1_392	GO:0004842	molecular_function
	Pod1_3922	GO:0016021	cellular_component
	Pod1_3922	GO:0055085	biological_process
	Pod1_3936	GO:0008270	molecular_function
	Pod1_3943	GO:0003934	molecular_function
	Pod1_3943	GO:0005737	cellular_component
	Pod1_3943	GO:0046654	biological_process
	Pod1_3944	GO:0003676	molecular_function
	Pod1_3944	GO:0005524	molecular_function
	Pod1_397	GO:0005524	molecular_function
	Pod1_397	GO:0006457	biological_process
	Pod1_397	GO:0006950	biological_process
	Pod1_397	GO:0051082	molecular_function
	Pod1_3978	GO:0005515	molecular_function
	Pod1_398	GO:0004672	molecular_function
	Pod1_398	GO:0005515	molecular_function
	Pod1_398	GO:0005524	molecular_function
	Pod1_398	GO:0006468	biological_process
	Pod1_399	GO:0003824	molecular_function
	Pod1_399	GO:0016787	molecular_function
	Pod1_3992	GO:0008375	molecular_function
	Pod1_3992	GO:0016020	cellular_component
	Pod1_3994	GO:0004601	molecular_function
	Pod1_3994	GO:0006979	biological_process
	Pod1_3994	GO:0020037	molecular_function
	Pod1_3994	GO:0055114	biological_process
	Pod1_3998	GO:0004298	molecular_function
	Pod1_3998	GO:0005839	cellular_component
	Pod1_3998	GO:0051603	biological_process
	Pod1_4	GO:0008270	molecular_function
	Pod1_4001	GO:0007165	biological_process
	Pod1_401	GO:0016021	cellular_component
	Pod1_402	GO:0016491	molecular_function
	Pod1_402	GO:0016651	molecular_function
	Pod1_402	GO:0051536	molecular_function
	Pod1_402	GO:0055114	biological_process
	Pod1_4020	GO:0004659	molecular_function
	Pod1_4020	GO:0016021	cellular_component
	Pod1_403	GO:0000175	molecular_function
	Pod1_403	GO:0003676	molecular_function
	Pod1_403	GO:0003723	molecular_function
	Pod1_403	GO:0004654	molecular_function
	Pod1_403	GO:0006396	biological_process
	Pod1_403	GO:0006402	biological_process
	Pod1_4032	GO:0005634	cellular_component
	Pod1_4032	GO:0005732	cellular_component
	Pod1_4032	GO:0006364	biological_process
	Pod1_4032	GO:0034457	cellular_component
	Pod1_4044	GO:0046983	molecular_function
	Pod1_407	GO:0003676	molecular_function
	Pod1_407	GO:0003677	molecular_function
	Pod1_407	GO:0004003	molecular_function
	Pod1_407	GO:0005524	molecular_function
	Pod1_407	GO:0006139	biological_process
	Pod1_407	GO:0008026	molecular_function
	Pod1_407	GO:0016818	molecular_function
	Pod1_41	GO:0005515	molecular_function
	Pod1_410	GO:0005524	molecular_function
	Pod1_410	GO:0006457	biological_process
	Pod1_410	GO:0006950	biological_process
	Pod1_410	GO:0051082	molecular_function
	Pod1_4108	GO:0015986	biological_process
	Pod1_4108	GO:0045261	cellular_component
	Pod1_4108	GO:0046933	molecular_function
	Pod1_4108	GO:0046961	molecular_function
	Pod1_4112	GO:0016020	cellular_component
	Pod1_4115	GO:0007049	biological_process
	Pod1_4133	GO:0008152	biological_process
	Pod1_4133	GO:0008168	molecular_function
	Pod1_414	GO:0015079	molecular_function
	Pod1_414	GO:0016020	cellular_component
	Pod1_414	GO:0071805	biological_process
	Pod1_4141	GO:0008270	molecular_function
	Pod1_415	GO:0072546	cellular_component
	Pod1_4150	GO:0016021	cellular_component
	Pod1_4157	GO:0008152	biological_process
	Pod1_4157	GO:0008168	molecular_function
	Pod1_4176	GO:0005525	molecular_function
	Pod1_4184	GO:0042256	biological_process
	Pod1_4184	GO:0043022	molecular_function
	Pod1_419	GO:0005515	molecular_function
	Pod1_419	GO:0005622	cellular_component
	Pod1_419	GO:0006396	biological_process
	Pod1_4192	GO:0005634	cellular_component
	Pod1_4192	GO:0008270	molecular_function
	Pod1_4195	GO:0003824	molecular_function
	Pod1_4195	GO:0008152	biological_process
	Pod1_4197	GO:0048544	biological_process
	Pod1_42	GO:0000398	biological_process
	Pod1_42	GO:0005681	cellular_component
	Pod1_4202	GO:0006221	biological_process
	Pod1_4202	GO:0009041	molecular_function
	Pod1_4207	GO:0046872	molecular_function
	Pod1_4208	GO:0003684	molecular_function
	Pod1_4208	GO:0006284	biological_process
	Pod1_4208	GO:0006289	biological_process
	Pod1_4208	GO:0008534	molecular_function
	Pod1_4223	GO:0005515	molecular_function
	Pod1_4223	GO:0008270	molecular_function
	Pod1_4224	GO:0003723	molecular_function
	Pod1_4226	GO:0000228	cellular_component
	Pod1_4226	GO:0005515	molecular_function
	Pod1_4227	GO:0000287	molecular_function
	Pod1_4227	GO:0004427	molecular_function
	Pod1_4227	GO:0005737	cellular_component
	Pod1_4227	GO:0006796	biological_process
	Pod1_4246	GO:0016491	molecular_function
	Pod1_4246	GO:0055114	biological_process
	Pod1_4248	GO:0005524	molecular_function
	Pod1_4248	GO:0016887	molecular_function
	Pod1_4272	GO:0003735	molecular_function
	Pod1_4272	GO:0005622	cellular_component
	Pod1_4272	GO:0005840	cellular_component
	Pod1_4272	GO:0006412	biological_process
	Pod1_4286	GO:0004844	molecular_function
	Pod1_4286	GO:0006281	biological_process
	Pod1_4286	GO:0006284	biological_process
	Pod1_431	GO:0006886	biological_process
	Pod1_431	GO:0016192	biological_process
	Pod1_431	GO:0030117	cellular_component
	Pod1_4322	GO:0005515	molecular_function
	Pod1_4323	GO:0003824	molecular_function
	Pod1_4323	GO:0008152	biological_process
	Pod1_433	GO:0005525	molecular_function
	Pod1_4340	GO:0016972	molecular_function
	Pod1_4340	GO:0055114	biological_process
	Pod1_4351	GO:0005525	molecular_function
	Pod1_437	GO:0005847	cellular_component
	Pod1_437	GO:0006378	biological_process
	Pod1_437	GO:0006379	biological_process
	Pod1_4395	GO:0005515	molecular_function
	Pod1_44	GO:0003677	molecular_function
	Pod1_44	GO:0003899	molecular_function
	Pod1_44	GO:0006351	biological_process
	Pod1_44	GO:0032549	molecular_function
	Pod1_4400	GO:0005515	molecular_function
	Pod1_4428	GO:0008290	cellular_component
	Pod1_4428	GO:0051016	biological_process
	Pod1_444	GO:0004375	molecular_function
	Pod1_444	GO:0006546	biological_process
	Pod1_444	GO:0055114	biological_process
	Pod1_4464	GO:0005515	molecular_function
	Pod1_4464	GO:0005634	cellular_component
	Pod1_4464	GO:0008270	molecular_function
	Pod1_4464	GO:0018024	molecular_function
	Pod1_4464	GO:0034968	biological_process
	Pod1_4467	GO:0003676	molecular_function
	Pod1_447	GO:0006099	biological_process
	Pod1_447	GO:0008964	molecular_function
	Pod1_447	GO:0015977	biological_process
	Pod1_4473	GO:0008168	molecular_function
	Pod1_4473	GO:0032259	biological_process
	Pod1_4477	GO:0003676	molecular_function
	Pod1_4486	GO:0004017	molecular_function
	Pod1_4486	GO:0005524	molecular_function
	Pod1_4486	GO:0006139	biological_process
	Pod1_4486	GO:0019205	molecular_function
	Pod1_4493	GO:0004672	molecular_function
	Pod1_4493	GO:0005524	molecular_function
	Pod1_4493	GO:0006468	biological_process
	Pod1_450	GO:0005515	molecular_function
	Pod1_450	GO:0006364	biological_process
	Pod1_450	GO:0032040	cellular_component
	Pod1_4518	GO:0016021	cellular_component
	Pod1_4561	GO:0005634	cellular_component
	Pod1_4561	GO:0006351	biological_process
	Pod1_4561	GO:0010338	biological_process
	Pod1_4564	GO:0016020	cellular_component
	Pod1_4598	GO:0003690	molecular_function
	Pod1_4598	GO:0005739	cellular_component
	Pod1_4598	GO:0006355	biological_process
	Pod1_46	GO:0005515	molecular_function
	Pod1_4610	GO:0005515	molecular_function
	Pod1_4623	GO:0009058	biological_process
	Pod1_4623	GO:0016740	molecular_function
	Pod1_4631	GO:0008270	molecular_function
	Pod1_4634	GO:0005634	cellular_component
	Pod1_4634	GO:0042254	biological_process
	Pod1_4637	GO:0001104	molecular_function
	Pod1_4637	GO:0006357	biological_process
	Pod1_4637	GO:0016592	cellular_component
	Pod1_464	GO:0003677	molecular_function
	Pod1_464	GO:0005524	molecular_function
	Pod1_464	GO:0006260	biological_process
	Pod1_465	GO:0006886	biological_process
	Pod1_465	GO:0006888	biological_process
	Pod1_465	GO:0008270	molecular_function
	Pod1_465	GO:0030127	cellular_component
	Pod1_4660	GO:0003676	molecular_function
	Pod1_4661	GO:0003824	molecular_function
	Pod1_4661	GO:0004722	molecular_function
	Pod1_4661	GO:0006470	biological_process
	Pod1_4667	GO:0016020	cellular_component
	Pod1_4673	GO:0000049	molecular_function
	Pod1_4673	GO:0000287	molecular_function
	Pod1_4673	GO:0004812	molecular_function
	Pod1_4673	GO:0004826	molecular_function
	Pod1_4673	GO:0005524	molecular_function
	Pod1_4673	GO:0005737	cellular_component
	Pod1_4673	GO:0006432	biological_process
	Pod1_4673	GO:0008033	biological_process
	Pod1_4673	GO:0043039	biological_process
	Pod1_4684	GO:0005525	molecular_function
	Pod1_4686	GO:0004298	molecular_function
	Pod1_4686	GO:0005839	cellular_component
	Pod1_4686	GO:0051603	biological_process
	Pod1_469	GO:0004672	molecular_function
	Pod1_469	GO:0005515	molecular_function
	Pod1_469	GO:0006468	biological_process
	Pod1_4695	GO:0009055	molecular_function
	Pod1_4695	GO:0015035	molecular_function
	Pod1_4695	GO:0045454	biological_process
	Pod1_4699	GO:0006364	biological_process
	Pod1_4699	GO:0008152	biological_process
	Pod1_4699	GO:0070569	molecular_function
	Pod1_471	GO:0003700	molecular_function
	Pod1_471	GO:0005634	cellular_component
	Pod1_471	GO:0006355	biological_process
	Pod1_471	GO:0008270	molecular_function
	Pod1_4724	GO:0016021	cellular_component
	Pod1_4732	GO:0008168	molecular_function
	Pod1_4743	GO:0004298	molecular_function
	Pod1_4743	GO:0005839	cellular_component
	Pod1_4743	GO:0051603	biological_process
	Pod1_4745	GO:0004366	molecular_function
	Pod1_4745	GO:0008152	biological_process
	Pod1_4745	GO:0016746	molecular_function
	Pod1_476	GO:0005515	molecular_function
	Pod1_476	GO:0008270	molecular_function
	Pod1_4760	GO:0000287	molecular_function
	Pod1_4760	GO:0005524	molecular_function
	Pod1_4760	GO:0005622	cellular_component
	Pod1_4760	GO:0032957	biological_process
	Pod1_4760	GO:0047325	molecular_function
	Pod1_4760	GO:0052725	molecular_function
	Pod1_4760	GO:0052726	molecular_function
	Pod1_4787	GO:0003735	molecular_function
	Pod1_4787	GO:0005840	cellular_component
	Pod1_4787	GO:0006412	biological_process
	Pod1_479	GO:0004222	molecular_function
	Pod1_479	GO:0006508	biological_process
	Pod1_4791	GO:0016491	molecular_function
	Pod1_4791	GO:0055114	biological_process
	Pod1_4795	GO:0003824	molecular_function
	Pod1_48	GO:0005524	molecular_function
	Pod1_48	GO:0006810	biological_process
	Pod1_48	GO:0016021	cellular_component
	Pod1_48	GO:0016887	molecular_function
	Pod1_48	GO:0042626	molecular_function
	Pod1_48	GO:0055085	biological_process
	Pod1_4805	GO:0004222	molecular_function
	Pod1_4805	GO:0006508	biological_process
	Pod1_4814	GO:0003735	molecular_function
	Pod1_4814	GO:0005840	cellular_component
	Pod1_4814	GO:0006412	biological_process
	Pod1_4817	GO:0005524	molecular_function
	Pod1_4817	GO:0010264	biological_process
	Pod1_4817	GO:0019140	molecular_function
	Pod1_4832	GO:0008440	molecular_function
	Pod1_485	GO:0003924	molecular_function
	Pod1_485	GO:0004871	molecular_function
	Pod1_485	GO:0007186	biological_process
	Pod1_485	GO:0019001	molecular_function
	Pod1_485	GO:0031683	molecular_function
	Pod1_4853	GO:0003677	molecular_function
	Pod1_4856	GO:0000160	biological_process
	Pod1_4856	GO:0005515	molecular_function
	Pod1_487	GO:0006886	biological_process
	Pod1_487	GO:0016192	biological_process
	Pod1_487	GO:0030117	cellular_component
	Pod1_487	GO:0030123	cellular_component
	Pod1_4879	GO:0005634	cellular_component
	Pod1_488	GO:0004252	molecular_function
	Pod1_488	GO:0006508	biological_process
	Pod1_4885	GO:0003729	molecular_function
	Pod1_4885	GO:0005849	cellular_component
	Pod1_4885	GO:0006378	biological_process
	Pod1_489	GO:0005524	molecular_function
	Pod1_489	GO:0006457	biological_process
	Pod1_489	GO:0006950	biological_process
	Pod1_489	GO:0051082	molecular_function
	Pod1_4893	GO:0007023	biological_process
	Pod1_4900	GO:0003735	molecular_function
	Pod1_4900	GO:0005840	cellular_component
	Pod1_4900	GO:0006412	biological_process
	Pod1_4900	GO:0008097	molecular_function
	Pod1_4909	GO:0046872	molecular_function
	Pod1_491	GO:0003774	molecular_function
	Pod1_491	GO:0005515	molecular_function
	Pod1_491	GO:0005524	molecular_function
	Pod1_491	GO:0016459	cellular_component
	Pod1_4917	GO:0004298	molecular_function
	Pod1_4917	GO:0005839	cellular_component
	Pod1_4917	GO:0051603	biological_process
	Pod1_4921	GO:0006400	biological_process
	Pod1_4921	GO:0008176	molecular_function
	Pod1_493	GO:0005515	molecular_function
	Pod1_494	GO:0004672	molecular_function
	Pod1_494	GO:0005515	molecular_function
	Pod1_494	GO:0005524	molecular_function
	Pod1_494	GO:0006468	biological_process
	Pod1_4957	GO:0003824	molecular_function
	Pod1_4957	GO:0050662	molecular_function
	Pod1_4960	GO:0007094	biological_process
	Pod1_4968	GO:0004540	molecular_function
	Pod1_4968	GO:0008033	biological_process
	Pod1_4987	GO:0009055	molecular_function
	Pod1_4988	GO:0008270	molecular_function
	Pod1_502	GO:0003777	molecular_function
	Pod1_502	GO:0005524	molecular_function
	Pod1_502	GO:0005871	cellular_component
	Pod1_502	GO:0007018	biological_process
	Pod1_502	GO:0008017	molecular_function
	Pod1_5037	GO:0005634	cellular_component
	Pod1_5037	GO:0006355	biological_process
	Pod1_5037	GO:0008270	molecular_function
	Pod1_5058	GO:0004252	molecular_function
	Pod1_5058	GO:0016021	cellular_component
	Pod1_506	GO:0003677	molecular_function
	Pod1_506	GO:0003678	molecular_function
	Pod1_506	GO:0005524	molecular_function
	Pod1_506	GO:0005634	cellular_component
	Pod1_506	GO:0006260	biological_process
	Pod1_506	GO:0006270	biological_process
	Pod1_506	GO:0042555	cellular_component
	Pod1_5062	GO:0005515	molecular_function
	Pod1_5070	GO:0006396	biological_process
	Pod1_5071	GO:0005515	molecular_function
	Pod1_5073	GO:0043461	biological_process
	Pod1_5096	GO:0000079	biological_process
	Pod1_5096	GO:0006355	biological_process
	Pod1_5096	GO:0019901	molecular_function
	Pod1_5108	GO:0006352	biological_process
	Pod1_5108	GO:0006355	biological_process
	Pod1_5108	GO:0008270	molecular_function
	Pod1_512	GO:0003677	molecular_function
	Pod1_512	GO:0003887	molecular_function
	Pod1_512	GO:0006351	biological_process
	Pod1_5120	GO:0005515	molecular_function
	Pod1_5120	GO:0008270	molecular_function
	Pod1_5127	GO:0044238	biological_process
	Pod1_5131	GO:0005634	cellular_component
	Pod1_5131	GO:0006260	biological_process
	Pod1_5141	GO:0006396	biological_process
	Pod1_517	GO:0005515	molecular_function
	Pod1_5179	GO:0004177	molecular_function
	Pod1_5179	GO:0030145	molecular_function
	Pod1_5199	GO:0003676	molecular_function
	Pod1_52	GO:0005198	molecular_function
	Pod1_52	GO:0005515	molecular_function
	Pod1_52	GO:0006886	biological_process
	Pod1_52	GO:0016192	biological_process
	Pod1_52	GO:0030126	cellular_component
	Pod1_5203	GO:0005515	molecular_function
	Pod1_5211	GO:0003677	molecular_function
	Pod1_5211	GO:0003899	molecular_function
	Pod1_5211	GO:0005634	cellular_component
	Pod1_5211	GO:0006351	biological_process
	Pod1_522	GO:0003723	molecular_function
	Pod1_522	GO:0046872	molecular_function
	Pod1_5222	GO:0006505	biological_process
	Pod1_5222	GO:0006886	biological_process
	Pod1_5222	GO:0016788	molecular_function
	Pod1_523	GO:0000226	biological_process
	Pod1_523	GO:0000922	cellular_component
	Pod1_523	GO:0005815	cellular_component
	Pod1_523	GO:0005856	cellular_component
	Pod1_523	GO:0007020	biological_process
	Pod1_524	GO:0008033	biological_process
	Pod1_5240	GO:0004126	molecular_function
	Pod1_5240	GO:0008270	molecular_function
	Pod1_5240	GO:0009972	biological_process
	Pod1_5249	GO:0008270	molecular_function
	Pod1_5281	GO:0000228	cellular_component
	Pod1_5281	GO:0005515	molecular_function
	Pod1_53	GO:0003677	molecular_function
	Pod1_53	GO:0006357	biological_process
	Pod1_53	GO:0032784	biological_process
	Pod1_5303	GO:0005634	cellular_component
	Pod1_5306	GO:0003676	molecular_function
	Pod1_5311	GO:0006744	biological_process
	Pod1_5330	GO:0005515	molecular_function
	Pod1_5360	GO:0003700	molecular_function
	Pod1_5360	GO:0005667	cellular_component
	Pod1_5360	GO:0006355	biological_process
	Pod1_537	GO:0003677	molecular_function
	Pod1_537	GO:0005524	molecular_function
	Pod1_537	GO:0006260	biological_process
	Pod1_5377	GO:0003735	molecular_function
	Pod1_5377	GO:0006412	biological_process
	Pod1_5377	GO:0015934	cellular_component
	Pod1_5384	GO:0006629	biological_process
	Pod1_5387	GO:0030247	molecular_function
	Pod1_5389	GO:0006284	biological_process
	Pod1_5389	GO:0008725	molecular_function
	Pod1_5394	GO:0004550	molecular_function
	Pod1_5394	GO:0006165	biological_process
	Pod1_5394	GO:0006183	biological_process
	Pod1_5394	GO:0006228	biological_process
	Pod1_5394	GO:0006241	biological_process
	Pod1_541	GO:0003677	molecular_function
	Pod1_5421	GO:0006886	biological_process
	Pod1_5421	GO:0016020	cellular_component
	Pod1_5429	GO:0000398	biological_process
	Pod1_5429	GO:0005681	cellular_component
	Pod1_543	GO:0005524	molecular_function
	Pod1_5430	GO:0003723	molecular_function
	Pod1_5430	GO:0003743	molecular_function
	Pod1_5430	GO:0005737	cellular_component
	Pod1_5430	GO:0006413	biological_process
	Pod1_544	GO:0008270	molecular_function
	Pod1_5457	GO:0016117	biological_process
	Pod1_5457	GO:0016705	molecular_function
	Pod1_5458	GO:0005525	molecular_function
	Pod1_546	GO:0000166	molecular_function
	Pod1_546	GO:0004812	molecular_function
	Pod1_546	GO:0005524	molecular_function
	Pod1_546	GO:0005737	cellular_component
	Pod1_546	GO:0006418	biological_process
	Pod1_546	GO:0016876	molecular_function
	Pod1_546	GO:0043039	biological_process
	Pod1_5472	GO:0006897	biological_process
	Pod1_5472	GO:0016020	cellular_component
	Pod1_5499	GO:0000413	biological_process
	Pod1_5499	GO:0003755	molecular_function
	Pod1_5499	GO:0006457	biological_process
	Pod1_5501	GO:0000049	molecular_function
	Pod1_5501	GO:0002098	biological_process
	Pod1_5501	GO:0034227	biological_process
	Pod1_5502	GO:0003723	molecular_function
	Pod1_553	GO:0000155	molecular_function
	Pod1_553	GO:0000160	biological_process
	Pod1_553	GO:0007165	biological_process
	Pod1_5537	GO:0004417	molecular_function
	Pod1_5537	GO:0009228	biological_process
	Pod1_5538	GO:0004842	molecular_function
	Pod1_5538	GO:0016567	biological_process
	Pod1_555	GO:0006629	biological_process
	Pod1_555	GO:0008374	molecular_function
	Pod1_5556	GO:0008242	molecular_function
	Pod1_557	GO:0005643	cellular_component
	Pod1_557	GO:0006810	biological_process
	Pod1_5585	GO:0005515	molecular_function
	Pod1_5586	GO:0003676	molecular_function
	Pod1_5616	GO:0008152	biological_process
	Pod1_562	GO:0003857	molecular_function
	Pod1_562	GO:0006631	biological_process
	Pod1_562	GO:0016491	molecular_function
	Pod1_562	GO:0055114	biological_process
	Pod1_563	GO:0005524	molecular_function
	Pod1_563	GO:0016887	molecular_function
	Pod1_5636	GO:0003735	molecular_function
	Pod1_5636	GO:0006412	biological_process
	Pod1_5636	GO:0015934	cellular_component
	Pod1_5658	GO:0003743	molecular_function
	Pod1_5658	GO:0005737	cellular_component
	Pod1_5658	GO:0005852	cellular_component
	Pod1_566	GO:0005515	molecular_function
	Pod1_566	GO:0005634	cellular_component
	Pod1_566	GO:0006351	biological_process
	Pod1_566	GO:0006355	biological_process
	Pod1_566	GO:0016568	biological_process
	Pod1_5664	GO:0005515	molecular_function
	Pod1_5673	GO:0000398	biological_process
	Pod1_5673	GO:0003676	molecular_function
	Pod1_5673	GO:0017069	molecular_function
	Pod1_5680	GO:0005515	molecular_function
	Pod1_5690	GO:0003723	molecular_function
	Pod1_5690	GO:0006353	biological_process
	Pod1_5690	GO:0006355	biological_process
	Pod1_5703	GO:0003677	molecular_function
	Pod1_5703	GO:0003899	molecular_function
	Pod1_5703	GO:0006351	biological_process
	Pod1_571	GO:0003677	molecular_function
	Pod1_571	GO:0003678	molecular_function
	Pod1_571	GO:0005524	molecular_function
	Pod1_571	GO:0005634	cellular_component
	Pod1_571	GO:0006260	biological_process
	Pod1_571	GO:0006270	biological_process
	Pod1_571	GO:0042555	cellular_component
	Pod1_573	GO:0003995	molecular_function
	Pod1_573	GO:0003997	molecular_function
	Pod1_573	GO:0005777	cellular_component
	Pod1_573	GO:0006635	biological_process
	Pod1_573	GO:0016627	molecular_function
	Pod1_573	GO:0055114	biological_process
	Pod1_5738	GO:0005622	cellular_component
	Pod1_5738	GO:0042254	biological_process
	Pod1_5739	GO:0003743	molecular_function
	Pod1_5739	GO:0006413	biological_process
	Pod1_5743	GO:0005506	molecular_function
	Pod1_5743	GO:0042586	molecular_function
	Pod1_5744	GO:0005515	molecular_function
	Pod1_5758	GO:0000413	biological_process
	Pod1_5758	GO:0003755	molecular_function
	Pod1_5758	GO:0006457	biological_process
	Pod1_5787	GO:0004834	molecular_function
	Pod1_5787	GO:0006568	biological_process
	Pod1_5792	GO:0003824	molecular_function
	Pod1_5794	GO:0005509	molecular_function
	Pod1_5794	GO:0009523	cellular_component
	Pod1_5794	GO:0009654	cellular_component
	Pod1_5794	GO:0015979	biological_process
	Pod1_5794	GO:0019898	cellular_component
	Pod1_580	GO:0006397	biological_process
	Pod1_5806	GO:0005509	molecular_function
	Pod1_5806	GO:0009523	cellular_component
	Pod1_5806	GO:0009654	cellular_component
	Pod1_5806	GO:0015979	biological_process
	Pod1_5806	GO:0019898	cellular_component
	Pod1_5810	GO:0008685	molecular_function
	Pod1_5810	GO:0016114	biological_process
	Pod1_584	GO:0003676	molecular_function
	Pod1_584	GO:0005524	molecular_function
	Pod1_5850	GO:0000014	molecular_function
	Pod1_5850	GO:0000077	biological_process
	Pod1_5850	GO:0006281	biological_process
	Pod1_5855	GO:0005515	molecular_function
	Pod1_5861	GO:0006412	biological_process
	Pod1_5862	GO:0016787	molecular_function
	Pod1_5870	GO:0005515	molecular_function
	Pod1_589	GO:0005525	molecular_function
	Pod1_5894	GO:0006807	biological_process
	Pod1_5894	GO:0016151	molecular_function
	Pod1_5906	GO:0006662	biological_process
	Pod1_5906	GO:0015035	molecular_function
	Pod1_5906	GO:0045454	biological_process
	Pod1_5907	GO:0003676	molecular_function
	Pod1_5907	GO:0008270	molecular_function
	Pod1_5919	GO:0009055	molecular_function
	Pod1_5919	GO:0015035	molecular_function
	Pod1_5919	GO:0045454	biological_process
	Pod1_592	GO:0005524	molecular_function
	Pod1_593	GO:0006508	biological_process
	Pod1_5959	GO:0006457	biological_process
	Pod1_597	GO:0003676	molecular_function
	Pod1_597	GO:0005524	molecular_function
	Pod1_598	GO:0009228	biological_process
	Pod1_598	GO:0051536	molecular_function
	Pod1_599	GO:0005524	molecular_function
	Pod1_5992	GO:0030247	molecular_function
	Pod1_6	GO:0005515	molecular_function
	Pod1_6	GO:0008144	molecular_function
	Pod1_6	GO:0016773	molecular_function
	Pod1_6003	GO:0046983	molecular_function
	Pod1_6027	GO:0003735	molecular_function
	Pod1_6027	GO:0005840	cellular_component
	Pod1_6027	GO:0006412	biological_process
	Pod1_6027	GO:0015934	cellular_component
	Pod1_6036	GO:0045454	biological_process
	Pod1_6041	GO:0005515	molecular_function
	Pod1_606	GO:0003676	molecular_function
	Pod1_606	GO:0005524	molecular_function
	Pod1_6082	GO:0005509	molecular_function
	Pod1_6082	GO:0005544	molecular_function
	Pod1_6115	GO:0003676	molecular_function
	Pod1_614	GO:0004360	molecular_function
	Pod1_614	GO:0005975	biological_process
	Pod1_614	GO:0030246	molecular_function
	Pod1_614	GO:1901137	biological_process
	Pod1_6150	GO:0003677	molecular_function
	Pod1_6150	GO:0006355	biological_process
	Pod1_616	GO:0003676	molecular_function
	Pod1_616	GO:0003677	molecular_function
	Pod1_616	GO:0005634	cellular_component
	Pod1_616	GO:0006355	biological_process
	Pod1_6171	GO:0016209	molecular_function
	Pod1_6171	GO:0016491	molecular_function
	Pod1_6171	GO:0055114	biological_process
	Pod1_62	GO:0003774	molecular_function
	Pod1_62	GO:0005515	molecular_function
	Pod1_62	GO:0005524	molecular_function
	Pod1_62	GO:0016459	cellular_component
	Pod1_6202	GO:0003676	molecular_function
	Pod1_6202	GO:0008270	molecular_function
	Pod1_621	GO:0015969	biological_process
	Pod1_6222	GO:0006412	biological_process
	Pod1_6232	GO:0016491	molecular_function
	Pod1_6267	GO:0000049	molecular_function
	Pod1_6276	GO:0003700	molecular_function
	Pod1_6276	GO:0006355	biological_process
	Pod1_6276	GO:0043565	molecular_function
	Pod1_628	GO:0016021	cellular_component
	Pod1_6286	GO:0016021	cellular_component
	Pod1_6310	GO:0005634	cellular_component
	Pod1_6310	GO:0006511	biological_process
	Pod1_6310	GO:0007275	biological_process
	Pod1_6317	GO:0004550	molecular_function
	Pod1_6317	GO:0006165	biological_process
	Pod1_6317	GO:0006183	biological_process
	Pod1_6317	GO:0006228	biological_process
	Pod1_6317	GO:0006241	biological_process
	Pod1_6342	GO:0016020	cellular_component
	Pod1_636	GO:0005783	cellular_component
	Pod1_636	GO:0048193	biological_process
	Pod1_6364	GO:0003676	molecular_function
	Pod1_6370	GO:0003735	molecular_function
	Pod1_6370	GO:0005840	cellular_component
	Pod1_6370	GO:0006412	biological_process
	Pod1_6384	GO:0003725	molecular_function
	Pod1_639	GO:0003677	molecular_function
	Pod1_639	GO:0003916	molecular_function
	Pod1_639	GO:0003917	molecular_function
	Pod1_639	GO:0005694	cellular_component
	Pod1_639	GO:0006265	biological_process
	Pod1_64	GO:0005524	molecular_function
	Pod1_64	GO:0016020	cellular_component
	Pod1_64	GO:0016887	molecular_function
	Pod1_6419	GO:0051726	biological_process
	Pod1_6424	GO:0003677	molecular_function
	Pod1_6425	GO:0003723	molecular_function
	Pod1_6425	GO:0004525	molecular_function
	Pod1_6425	GO:0006396	biological_process
	Pod1_6433	GO:0005634	cellular_component
	Pod1_6433	GO:0006355	biological_process
	Pod1_6433	GO:0016021	cellular_component
	Pod1_645	GO:0000339	molecular_function
	Pod1_645	GO:0003723	molecular_function
	Pod1_645	GO:0005515	molecular_function
	Pod1_645	GO:0005846	cellular_component
	Pod1_645	GO:0016070	biological_process
	Pod1_645	GO:0045292	biological_process
	Pod1_645	GO:0051028	biological_process
	Pod1_6467	GO:0005886	cellular_component
	Pod1_6467	GO:0017003	biological_process
	Pod1_6467	GO:0017004	biological_process
	Pod1_6484	GO:0007034	biological_process
	Pod1_6489	GO:0016020	cellular_component
	Pod1_65	GO:0003980	molecular_function
	Pod1_65	GO:0006486	biological_process
	Pod1_65	GO:0016757	molecular_function
	Pod1_651	GO:0000166	molecular_function
	Pod1_651	GO:0030001	biological_process
	Pod1_651	GO:0046872	molecular_function
	Pod1_6518	GO:0045739	biological_process
	Pod1_6518	GO:0070531	cellular_component
	Pod1_6518	GO:0070552	cellular_component
	Pod1_655	GO:0006891	biological_process
	Pod1_655	GO:0017119	cellular_component
	Pod1_6557	GO:0003676	molecular_function
	Pod1_6557	GO:0003755	molecular_function
	Pod1_6557	GO:0006457	biological_process
	Pod1_6561	GO:0003676	molecular_function
	Pod1_6565	GO:0042254	biological_process
	Pod1_659	GO:0008168	molecular_function
	Pod1_659	GO:0031167	biological_process
	Pod1_660	GO:0003824	molecular_function
	Pod1_660	GO:0008152	biological_process
	Pod1_6604	GO:0008080	molecular_function
	Pod1_662	GO:0016779	molecular_function
	Pod1_6632	GO:0005515	molecular_function
	Pod1_6642	GO:0003735	molecular_function
	Pod1_6642	GO:0005622	cellular_component
	Pod1_6642	GO:0005840	cellular_component
	Pod1_6642	GO:0006412	biological_process
	Pod1_6644	GO:0016787	molecular_function
	Pod1_6646	GO:0006644	biological_process
	Pod1_6646	GO:0008170	molecular_function
	Pod1_6687	GO:0003723	molecular_function
	Pod1_6687	GO:0003735	molecular_function
	Pod1_6687	GO:0005840	cellular_component
	Pod1_6687	GO:0006412	biological_process
	Pod1_6708	GO:0005506	molecular_function
	Pod1_6708	GO:0016226	biological_process
	Pod1_6708	GO:0051536	molecular_function
	Pod1_672	GO:0006812	biological_process
	Pod1_672	GO:0006813	biological_process
	Pod1_672	GO:0015299	molecular_function
	Pod1_672	GO:0016021	cellular_component
	Pod1_672	GO:0055085	biological_process
	Pod1_6725	GO:0004045	molecular_function
	Pod1_674	GO:0003677	molecular_function
	Pod1_674	GO:0005524	molecular_function
	Pod1_674	GO:0016787	molecular_function
	Pod1_6742	GO:0003735	molecular_function
	Pod1_6742	GO:0005840	cellular_component
	Pod1_6742	GO:0006412	biological_process
	Pod1_6744	GO:0016872	molecular_function
	Pod1_6773	GO:0003735	molecular_function
	Pod1_6773	GO:0006412	biological_process
	Pod1_679	GO:0005247	molecular_function
	Pod1_679	GO:0005885	cellular_component
	Pod1_679	GO:0006821	biological_process
	Pod1_679	GO:0015629	cellular_component
	Pod1_679	GO:0016020	cellular_component
	Pod1_679	GO:0030041	biological_process
	Pod1_679	GO:0034314	biological_process
	Pod1_679	GO:0055085	biological_process
	Pod1_68	GO:0006890	biological_process
	Pod1_682	GO:0003677	molecular_function
	Pod1_682	GO:0005524	molecular_function
	Pod1_682	GO:0016787	molecular_function
	Pod1_6833	GO:0004671	molecular_function
	Pod1_6833	GO:0006481	biological_process
	Pod1_6833	GO:0016021	cellular_component
	Pod1_6846	GO:0016787	molecular_function
	Pod1_6848	GO:0003735	molecular_function
	Pod1_6848	GO:0005622	cellular_component
	Pod1_6848	GO:0005840	cellular_component
	Pod1_6848	GO:0006412	biological_process
	Pod1_685	GO:0005515	molecular_function
	Pod1_687	GO:0003857	molecular_function
	Pod1_687	GO:0006631	biological_process
	Pod1_687	GO:0016491	molecular_function
	Pod1_687	GO:0055114	biological_process
	Pod1_691	GO:0004672	molecular_function
	Pod1_691	GO:0005515	molecular_function
	Pod1_691	GO:0006468	biological_process
	Pod1_6913	GO:0003824	molecular_function
	Pod1_6913	GO:0050662	molecular_function
	Pod1_695	GO:0003677	molecular_function
	Pod1_695	GO:0005515	molecular_function
	Pod1_6959	GO:0003735	molecular_function
	Pod1_6959	GO:0005840	cellular_component
	Pod1_6959	GO:0006412	biological_process
	Pod1_696	GO:0008168	molecular_function
	Pod1_6960	GO:0005515	molecular_function
	Pod1_6961	GO:0005643	cellular_component
	Pod1_6961	GO:0046907	biological_process
	Pod1_698	GO:0005515	molecular_function
	Pod1_6982	GO:0005515	molecular_function
	Pod1_7	GO:0003989	molecular_function
	Pod1_7	GO:0005524	molecular_function
	Pod1_7	GO:0006633	biological_process
	Pod1_70	GO:0005680	cellular_component
	Pod1_7007	GO:0005509	molecular_function
	Pod1_7007	GO:0009523	cellular_component
	Pod1_7007	GO:0009654	cellular_component
	Pod1_7007	GO:0015979	biological_process
	Pod1_7007	GO:0019898	cellular_component
	Pod1_7017	GO:0006310	biological_process
	Pod1_7034	GO:0003677	molecular_function
	Pod1_7045	GO:0003735	molecular_function
	Pod1_7045	GO:0005840	cellular_component
	Pod1_7045	GO:0006412	biological_process
	Pod1_7046	GO:0008242	molecular_function
	Pod1_7051	GO:0005840	cellular_component
	Pod1_7056	GO:0016651	molecular_function
	Pod1_7056	GO:0022900	biological_process
	Pod1_7072	GO:0006950	biological_process
	Pod1_7114	GO:0006662	biological_process
	Pod1_7114	GO:0015035	molecular_function
	Pod1_7114	GO:0045454	biological_process
	Pod1_7115	GO:0003735	molecular_function
	Pod1_7115	GO:0005622	cellular_component
	Pod1_7115	GO:0005840	cellular_component
	Pod1_7115	GO:0006412	biological_process
	Pod1_7120	GO:0006777	biological_process
	Pod1_7126	GO:0006979	biological_process
	Pod1_7126	GO:0016671	molecular_function
	Pod1_7126	GO:0030091	biological_process
	Pod1_7126	GO:0033743	molecular_function
	Pod1_7126	GO:0055114	biological_process
	Pod1_7132	GO:0003824	molecular_function
	Pod1_714	GO:0004672	molecular_function
	Pod1_714	GO:0006468	biological_process
	Pod1_715	GO:0005515	molecular_function
	Pod1_7150	GO:0009055	molecular_function
	Pod1_7150	GO:0051536	molecular_function
	Pod1_7171	GO:0003700	molecular_function
	Pod1_7171	GO:0005634	cellular_component
	Pod1_7171	GO:0006355	biological_process
	Pod1_7171	GO:0043565	molecular_function
	Pod1_721	GO:0008270	molecular_function
[truncated: 788 more rows]
