# Supplementary material for: Elevated mutation rates underlie the evolution of the aquatic plant family Podostemaceae
Source: Commun Biol. 2022 Jan 20;5:75. doi: 10.1038/s42003-022-03003-w (PMC8776956; doi:10.1038/s42003-022-03003-w)
Supplement: Supplementary file 5 — Supplementary Data 3 [file 42003_2022_3003_MOESM5_ESM.xlsx]

## Sheet: SuppData3
	Supplementary Data 3. Result of GO enrichment analysis for positively-selected genes at the stem branch of Podostemaceae. GO terms involved in light environment are coloured in yellow.
	Go-ID	Description	p-val	corr p-val	cluster freq	total freq	genes
	GO:0090501	RNA phosphodiester bond hydrolysis	0.017315	0.87015	4/214 1.8%	5/829 0.6%	Pod1_403 Pod1_1277 Pod1_6425 Pod1_4968
	GO:0006508	proteolysis	0.044609	0.87015	13/214 6.0%	32/829 3.8%	Pod1_3917 Pod1_2083 Pod1_4743 Pod1_2697 Pod1_1589 Pod1_3998 Pod1_3002 Pod1_776 Pod1_479 Pod1_6310 Pod1_11 Pod1_239 Pod1_134
	GO:0055114	oxidation-reduction process	0.052053	0.87015	27/214 12.6%	79/829 9.5%	Pod1_3720 Pod1_1939 Pod1_3513 Pod1_1214 Pod1_2267 Pod1_1410 Pod1_3994 Pod1_2240 Pod1_3080 Pod1_1509 Pod1_7056 Pod1_311 Pod1_1254 Pod1_2321 Pod1_2582 Pod1_2044 Pod1_5047 Pod1_92 Pod1_1346 Pod1_826 Pod1_7126 Pod1_562 Pod1_1121 Pod1_444 Pod1_4695 Pod1_687 Pod1_1635
	GO:0032787	monocarboxylic acid metabolic process	0.054554	0.87015	5/214 2.3%	9/829 1.0%	Pod1_562 Pod1_972 Pod1_203 Pod1_687 Pod1_1214
	GO:0044265	cellular macromolecule catabolic process	0.064308	0.87015	7/214 3.2%	15/829 1.8%	Pod1_3917 Pod1_6310 Pod1_403 Pod1_239 Pod1_1277 Pod1_4743 Pod1_3998
	GO:0044248	cellular catabolic process	0.066072	0.87015	18/214 8.4%	50/829 6.0%	Pod1_3917 Pod1_1055 Pod1_38 Pod1_2083 Pod1_2226 Pod1_1277 Pod1_4743 Pod1_4108 Pod1_3998 Pod1_485 Pod1_444 Pod1_6310 Pod1_99 Pod1_403 Pod1_767 Pod1_239 Pod1_64 Pod1_407
	GO:0007186	G-protein coupled receptor signaling pathway	0.066406	0.87015	2/214 0.9%	2/829 0.2%	Pod1_485 Pod1_767
	GO:1901606	alpha-amino acid catabolic process	0.066406	0.87015	2/214 0.9%	2/829 0.2%	Pod1_444 Pod1_2226
	GO:0009314	response to radiation	0.066406	0.87015	2/214 0.9%	2/829 0.2%	Pod1_191 Pod1_3896
	GO:0009416	response to light stimulus	0.066406	0.87015	2/214 0.9%	2/829 0.2%	Pod1_191 Pod1_3896
	GO:0090503	RNA phosphodiester bond hydrolysis, exonucleolytic	0.066406	0.87015	2/214 0.9%	2/829 0.2%	Pod1_403 Pod1_1277
	GO:0006544	glycine metabolic process	0.066406	0.87015	2/214 0.9%	2/829 0.2%	Pod1_444 Pod1_2226
	GO:0006546	glycine catabolic process	0.066406	0.87015	2/214 0.9%	2/829 0.2%	Pod1_444 Pod1_2226
	GO:0009628	response to abiotic stimulus	0.066406	0.87015	2/214 0.9%	2/829 0.2%	Pod1_191 Pod1_3896
	GO:0009063	cellular amino acid catabolic process	0.066406	0.87015	2/214 0.9%	2/829 0.2%	Pod1_444 Pod1_2226
	GO:0009069	serine family amino acid metabolic process	0.066406	0.87015	2/214 0.9%	2/829 0.2%	Pod1_444 Pod1_2226
	GO:0009071	serine family amino acid catabolic process	0.066406	0.87015	2/214 0.9%	2/829 0.2%	Pod1_444 Pod1_2226
	GO:0007166	cell surface receptor signaling pathway	0.066406	0.87015	2/214 0.9%	2/829 0.2%	Pod1_485 Pod1_767
	GO:0006470	protein dephosphorylation	0.077453	0.87015	4/214 1.8%	7/829 0.8%	Pod1_750 Pod1_4661 Pod1_2476 Pod1_3115
	GO:0006464	cellular protein modification process	0.080355	0.87015	29/214 13.5%	89/829 10.7%	Pod1_2036 Pod1_18 Pod1_2928 Pod1_1059 Pod1_2621 Pod1_3577 Pod1_3115 Pod1_2306 Pod1_1974 Pod1_398 Pod1_750 Pod1_751 Pod1_1991 Pod1_4661 Pod1_239 Pod1_3227 Pod1_2476 Pod1_191 Pod1_392 Pod1_3009 Pod1_1468 Pod1_187 Pod1_3481 Pod1_1363 Pod1_1916 Pod1_469 Pod1_65 Pod1_947 Pod1_2104
	GO:0036211	protein modification process	0.080355	0.87015	29/214 13.5%	89/829 10.7%	Pod1_2036 Pod1_18 Pod1_2928 Pod1_1059 Pod1_2621 Pod1_3577 Pod1_3115 Pod1_2306 Pod1_1974 Pod1_398 Pod1_750 Pod1_751 Pod1_1991 Pod1_4661 Pod1_239 Pod1_3227 Pod1_2476 Pod1_191 Pod1_392 Pod1_3009 Pod1_1468 Pod1_187 Pod1_3481 Pod1_1363 Pod1_1916 Pod1_469 Pod1_65 Pod1_947 Pod1_2104
	GO:0044257	cellular protein catabolic process	0.086721	0.87015	5/214 2.3%	10/829 1.2%	Pod1_3917 Pod1_6310 Pod1_239 Pod1_4743 Pod1_3998
	GO:0051603	proteolysis involved in cellular protein catabolic process	0.086721	0.87015	5/214 2.3%	10/829 1.2%	Pod1_3917 Pod1_6310 Pod1_239 Pod1_4743 Pod1_3998
	GO:0009057	macromolecule catabolic process	0.09001	0.87015	7/214 3.2%	16/829 1.9%	Pod1_3917 Pod1_6310 Pod1_403 Pod1_239 Pod1_1277 Pod1_4743 Pod1_3998
	GO:1901575	organic substance catabolic process	0.093434	0.87015	18/214 8.4%	52/829 6.2%	Pod1_3917 Pod1_1055 Pod1_38 Pod1_2083 Pod1_2226 Pod1_1277 Pod1_4743 Pod1_4108 Pod1_3998 Pod1_485 Pod1_444 Pod1_6310 Pod1_99 Pod1_403 Pod1_767 Pod1_239 Pod1_64 Pod1_407
	GO:0009056	catabolic process	0.10951	0.87015	18/214 8.4%	53/829 6.3%	Pod1_3917 Pod1_1055 Pod1_38 Pod1_2083 Pod1_2226 Pod1_1277 Pod1_4743 Pod1_4108 Pod1_3998 Pod1_485 Pod1_444 Pod1_6310 Pod1_99 Pod1_403 Pod1_767 Pod1_239 Pod1_64 Pod1_407
	GO:0016567	protein ubiquitination	0.11164	0.87015	3/214 1.4%	5/829 0.6%	Pod1_18 Pod1_239 Pod1_392
	GO:0000226	microtubule cytoskeleton organization	0.11164	0.87015	3/214 1.4%	5/829 0.6%	Pod1_1023 Pod1_523 Pod1_1565
	GO:1901605	alpha-amino acid metabolic process	0.12066	0.87015	7/214 3.2%	17/829 2.0%	Pod1_3720 Pod1_444 Pod1_2727 Pod1_2226 Pod1_5147 Pod1_3943 Pod1_3855
	GO:0030001	metal ion transport	0.12434	0.87015	4/214 1.8%	8/829 0.9%	Pod1_3706 Pod1_672 Pod1_2233 Pod1_857
	GO:0007010	cytoskeleton organization	0.12434	0.87015	4/214 1.8%	8/829 0.9%	Pod1_1023 Pod1_523 Pod1_1565 Pod1_679
	GO:0030163	protein catabolic process	0.12665	0.87015	5/214 2.3%	11/829 1.3%	Pod1_3917 Pod1_6310 Pod1_239 Pod1_4743 Pod1_3998
	GO:0019752	carboxylic acid metabolic process	0.12719	0.87015	18/214 8.4%	54/829 6.5%	Pod1_3720 Pod1_2226 Pod1_3226 Pod1_1214 Pod1_291 Pod1_1553 Pod1_3943 Pod1_3855 Pod1_562 Pod1_972 Pod1_444 Pod1_104 Pod1_203 Pod1_687 Pod1_2727 Pod1_128 Pod1_5147 Pod1_858
	GO:0043436	oxoacid metabolic process	0.12719	0.87015	18/214 8.4%	54/829 6.5%	Pod1_3720 Pod1_2226 Pod1_3226 Pod1_1214 Pod1_291 Pod1_1553 Pod1_3943 Pod1_3855 Pod1_562 Pod1_972 Pod1_444 Pod1_104 Pod1_203 Pod1_687 Pod1_2727 Pod1_128 Pod1_5147 Pod1_858
	GO:0006082	organic acid metabolic process	0.14648	0.87015	18/214 8.4%	55/829 6.6%	Pod1_3720 Pod1_2226 Pod1_3226 Pod1_1214 Pod1_291 Pod1_1553 Pod1_3943 Pod1_3855 Pod1_562 Pod1_972 Pod1_444 Pod1_104 Pod1_203 Pod1_687 Pod1_2727 Pod1_128 Pod1_5147 Pod1_858
	GO:0034220	ion transmembrane transport	0.14708	0.87015	8/214 3.7%	21/829 2.5%	Pod1_3706 Pod1_672 Pod1_2233 Pod1_8463 Pod1_679 Pod1_178 Pod1_857 Pod1_4108
	GO:0044699	single-organism process	0.15477	0.87015	93/214 43.4%	334/829 40.2%	Pod1_3720 Pod1_3519 Pod1_1939 Pod1_3513 Pod1_2226 Pod1_1214 Pod1_2267 Pod1_1410 Pod1_3994 Pod1_3319 Pod1_2306 Pod1_3080 Pod1_1509 Pod1_1254 Pod1_3475 Pod1_972 Pod1_2582 Pod1_655 Pod1_5583 Pod1_99 Pod1_337 Pod1_178 Pod1_857 Pod1_5147 Pod1_858 Pod1_92 Pod1_1055 Pod1_3706 Pod1_1565 Pod1_3226 Pod1_1764 Pod1_3943 Pod1_826 Pod1_187 Pod1_860 Pod1_1121 Pod1_465 Pod1_104 Pod1_1087 Pod1_65 Pod1_64 Pod1_602…
	GO:0090305	nucleic acid phosphodiester bond hydrolysis	0.16489	0.87015	6/214 2.8%	15/829 1.8%	Pod1_3475 Pod1_403 Pod1_1277 Pod1_6425 Pod1_4968 Pod1_5611
	GO:0006184	GTP catabolic process	0.16517	0.87015	2/214 0.9%	3/829 0.3%	Pod1_485 Pod1_767
	GO:0006352	DNA-templated transcription, initiation	0.16517	0.87015	2/214 0.9%	3/829 0.3%	Pod1_3095 Pod1_3091
	GO:0044262	cellular carbohydrate metabolic process	0.16517	0.87015	2/214 0.9%	3/829 0.3%	Pod1_972 Pod1_1410
	GO:0006401	RNA catabolic process	0.16517	0.87015	2/214 0.9%	3/829 0.3%	Pod1_403 Pod1_1277
	GO:0006402	mRNA catabolic process	0.16517	0.87015	2/214 0.9%	3/829 0.3%	Pod1_403 Pod1_1277
	GO:0046395	carboxylic acid catabolic process	0.16517	0.87015	2/214 0.9%	3/829 0.3%	Pod1_444 Pod1_2226
	GO:1901069	guanosine-containing compound catabolic process	0.16517	0.87015	2/214 0.9%	3/829 0.3%	Pod1_485 Pod1_767
	GO:0015980	energy derivation by oxidation of organic compounds	0.16517	0.87015	2/214 0.9%	3/829 0.3%	Pod1_1214 Pod1_1410
	GO:0006813	potassium ion transport	0.16517	0.87015	2/214 0.9%	3/829 0.3%	Pod1_672 Pod1_857
	GO:0016054	organic acid catabolic process	0.16517	0.87015	2/214 0.9%	3/829 0.3%	Pod1_444 Pod1_2226
	GO:0006891	intra-Golgi vesicle-mediated transport	0.16517	0.87015	2/214 0.9%	3/829 0.3%	Pod1_655 Pod1_1621
	GO:0006979	response to oxidative stress	0.16517	0.87015	2/214 0.9%	3/829 0.3%	Pod1_7126 Pod1_3994
	GO:0009064	glutamine family amino acid metabolic process	0.16517	0.87015	2/214 0.9%	3/829 0.3%	Pod1_2727 Pod1_5147
	GO:0055085	transmembrane transport	0.16735	0.87015	14/214 6.5%	42/829 5.0%	Pod1_1055 Pod1_3706 Pod1_3519 Pod1_38 Pod1_1764 Pod1_3896 Pod1_4108 Pod1_672 Pod1_2233 Pod1_8463 Pod1_1230 Pod1_679 Pod1_178 Pod1_857
	GO:0032446	protein modification by small protein conjugation	0.18182	0.87015	3/214 1.4%	6/829 0.7%	Pod1_18 Pod1_239 Pod1_392
	GO:0006091	generation of precursor metabolites and energy	0.18182	0.87015	3/214 1.4%	6/829 0.7%	Pod1_7056 Pod1_1214 Pod1_1410
	GO:0006811	ion transport	0.20439	0.87015	9/214 4.2%	26/829 3.1%	Pod1_3706 Pod1_672 Pod1_2233 Pod1_8463 Pod1_1764 Pod1_679 Pod1_178 Pod1_857 Pod1_4108
	GO:0044710	single-organism metabolic process	0.2069	0.87015	65/214 30.3%	232/829 27.9%	Pod1_3720 Pod1_1939 Pod1_3513 Pod1_2226 Pod1_1214 Pod1_2267 Pod1_1410 Pod1_3994 Pod1_3319 Pod1_2306 Pod1_3080 Pod1_1509 Pod1_1254 Pod1_3475 Pod1_972 Pod1_2582 Pod1_99 Pod1_5147 Pod1_858 Pod1_92 Pod1_1055 Pod1_3226 Pod1_3943 Pod1_826 Pod1_187 Pod1_1121 Pod1_104 Pod1_65 Pod1_64 Pod1_6025 Pod1_38 Pod1_1553 Pod1_4108 Pod1_3855 Pod1_2240 Pod1_5311 Pod1_7056 Pod1_311 Pod1_2321 Pod1_2242 Pod1_2044 Pod1_…
	GO:0044723	single-organism carbohydrate metabolic process	0.20982	0.87015	6/214 2.8%	16/829 1.9%	Pod1_1509 Pod1_972 Pod1_65 Pod1_1410 Pod1_2306 Pod1_3009
	GO:0043412	macromolecule modification	0.22013	0.87015	30/214 14.0%	102/829 12.3%	Pod1_2036 Pod1_18 Pod1_2928 Pod1_1059 Pod1_2621 Pod1_3577 Pod1_3115 Pod1_2306 Pod1_1974 Pod1_398 Pod1_750 Pod1_751 Pod1_1991 Pod1_4661 Pod1_239 Pod1_3227 Pod1_1323 Pod1_2476 Pod1_191 Pod1_392 Pod1_3009 Pod1_1468 Pod1_187 Pod1_3481 Pod1_1363 Pod1_1916 Pod1_469 Pod1_65 Pod1_947 Pod1_2104
	GO:0019538	protein metabolic process	0.22487	0.87015	53/214 24.7%	188/829 22.6%	Pod1_2036 Pod1_3917 Pod1_18 Pod1_1059 Pod1_2621 Pod1_3115 Pod1_5739 Pod1_1014 Pod1_2306 Pod1_1974 Pod1_3998 Pod1_5377 Pod1_776 Pod1_11 Pod1_134 Pod1_858 Pod1_3227 Pod1_191 Pod1_2697 Pod1_392 Pod1_187 Pod1_1363 Pod1_104 Pod1_469 Pod1_65 Pod1_947 Pod1_2104 Pod1_5449 Pod1_2928 Pod1_3577 Pod1_4743 Pod1_6642 Pod1_398 Pod1_750 Pod1_751 Pod1_1991 Pod1_4661 Pod1_5430 Pod1_479 Pod1_239 Pod1_911 Pod1_2083 …
	GO:0023052	signaling	0.22552	0.87015	5/214 2.3%	13/829 1.5%	Pod1_485 Pod1_5583 Pod1_767 Pod1_1710 Pod1_2104
	GO:0044700	single organism signaling	0.22552	0.87015	5/214 2.3%	13/829 1.5%	Pod1_485 Pod1_5583 Pod1_767 Pod1_1710 Pod1_2104
	GO:0007165	signal transduction	0.22552	0.87015	5/214 2.3%	13/829 1.5%	Pod1_485 Pod1_5583 Pod1_767 Pod1_1710 Pod1_2104
	GO:1901565	organonitrogen compound catabolic process	0.24048	0.87015	11/214 5.1%	34/829 4.1%	Pod1_1055 Pod1_485 Pod1_38 Pod1_444 Pod1_99 Pod1_2083 Pod1_2226 Pod1_767 Pod1_64 Pod1_407 Pod1_4108
	GO:0007017	microtubule-based process	0.24245	0.87015	4/214 1.8%	10/829 1.2%	Pod1_860 Pod1_1023 Pod1_523 Pod1_1565
	GO:0006468	protein phosphorylation	0.25027	0.87015	14/214 6.5%	45/829 5.4%	Pod1_2036 Pod1_2928 Pod1_1059 Pod1_2621 Pod1_3577 Pod1_1468 Pod1_1974 Pod1_398 Pod1_1363 Pod1_751 Pod1_1991 Pod1_469 Pod1_947 Pod1_2104
	GO:0044281	small molecule metabolic process	0.25115	0.87015	32/214 14.9%	111/829 13.3%	Pod1_3720 Pod1_38 Pod1_2226 Pod1_1214 Pod1_1553 Pod1_4108 Pod1_3855 Pod1_5311 Pod1_972 Pod1_99 Pod1_5147 Pod1_858 Pod1_1055 Pod1_1587 Pod1_2083 Pod1_3226 Pod1_291 Pod1_3943 Pod1_485 Pod1_562 Pod1_444 Pod1_104 Pod1_203 Pod1_687 Pod1_2727 Pod1_128 Pod1_65 Pod1_767 Pod1_64 Pod1_6025 Pod1_407 Pod1_2400
	GO:0009225	nucleotide-sugar metabolic process	0.25814	0.87015	1/214 0.4%	1/829 0.1%	Pod1_65
	GO:0044042	glucan metabolic process	0.25814	0.87015	1/214 0.4%	1/829 0.1%	Pod1_1410
	GO:0009231	riboflavin biosynthetic process	0.25814	0.87015	1/214 0.4%	1/829 0.1%	Pod1_6025
	GO:0046112	nucleobase biosynthetic process	0.25814	0.87015	1/214 0.4%	1/829 0.1%	Pod1_1587
	GO:0043043	peptide biosynthetic process	0.25814	0.87015	1/214 0.4%	1/829 0.1%	Pod1_5449
	GO:0000042	protein targeting to Golgi	0.25814	0.87015	1/214 0.4%	1/829 0.1%	Pod1_1621
	GO:0016441	posttranscriptional gene silencing	0.25814	0.87015	1/214 0.4%	1/829 0.1%	Pod1_244
	GO:0051258	protein polymerization	0.25814	0.87015	1/214 0.4%	1/829 0.1%	Pod1_679
	GO:0006206	pyrimidine nucleobase metabolic process	0.25814	0.87015	1/214 0.4%	1/829 0.1%	Pod1_1587
	GO:0006207	'de novo' pyrimidine nucleobase biosynthetic process	0.25814	0.87015	1/214 0.4%	1/829 0.1%	Pod1_1587
	GO:1901661	quinone metabolic process	0.25814	0.87015	1/214 0.4%	1/829 0.1%	Pod1_5311
	GO:1901663	quinone biosynthetic process	0.25814	0.87015	1/214 0.4%	1/829 0.1%	Pod1_5311
	GO:0097359	UDP-glucosylation	0.25814	0.87015	1/214 0.4%	1/829 0.1%	Pod1_65
	GO:0040029	regulation of gene expression, epigenetic	0.25814	0.87015	1/214 0.4%	1/829 0.1%	Pod1_244
	GO:0006266	DNA ligation	0.25814	0.87015	1/214 0.4%	1/829 0.1%	Pod1_2242
	GO:0042127	regulation of cell proliferation	0.25814	0.87015	1/214 0.4%	1/829 0.1%	Pod1_3227
	GO:0001172	transcription, RNA-templated	0.25814	0.87015	1/214 0.4%	1/829 0.1%	Pod1_635
	GO:0042180	cellular ketone metabolic process	0.25814	0.87015	1/214 0.4%	1/829 0.1%	Pod1_5311
	GO:0042181	ketone biosynthetic process	0.25814	0.87015	1/214 0.4%	1/829 0.1%	Pod1_5311
	GO:0006370	7-methylguanosine mRNA capping	0.25814	0.87015	1/214 0.4%	1/829 0.1%	Pod1_750
	GO:0044264	cellular polysaccharide metabolic process	0.25814	0.87015	1/214 0.4%	1/829 0.1%	Pod1_1410
	GO:0034067	protein localization to Golgi apparatus	0.25814	0.87015	1/214 0.4%	1/829 0.1%	Pod1_1621
	GO:0000301	retrograde transport, vesicle recycling within Golgi	0.25814	0.87015	1/214 0.4%	1/829 0.1%	Pod1_1621
	GO:0030041	actin filament polymerization	0.25814	0.87015	1/214 0.4%	1/829 0.1%	Pod1_679
	GO:0009581	detection of external stimulus	0.25814	0.87015	1/214 0.4%	1/829 0.1%	Pod1_191
	GO:0009582	detection of abiotic stimulus	0.25814	0.87015	1/214 0.4%	1/829 0.1%	Pod1_191
	GO:0009583	detection of light stimulus	0.25814	0.87015	1/214 0.4%	1/829 0.1%	Pod1_191
	GO:0009584	detection of visible light	0.25814	0.87015	1/214 0.4%	1/829 0.1%	Pod1_191
	GO:0010608	posttranscriptional regulation of gene expression	0.25814	0.87015	1/214 0.4%	1/829 0.1%	Pod1_244
	GO:0046451	diaminopimelate metabolic process	0.25814	0.87015	1/214 0.4%	1/829 0.1%	Pod1_3855
	GO:0022900	electron transport chain	0.25814	0.87015	1/214 0.4%	1/829 0.1%	Pod1_7056
	GO:0006518	peptide metabolic process	0.25814	0.87015	1/214 0.4%	1/829 0.1%	Pod1_5449
	GO:0035194	posttranscriptional gene silencing by RNA	0.25814	0.87015	1/214 0.4%	1/829 0.1%	Pod1_244
	GO:0009605	response to external stimulus	0.25814	0.87015	1/214 0.4%	1/829 0.1%	Pod1_191
	GO:0090502	RNA phosphodiester bond hydrolysis, endonucleolytic	0.25814	0.87015	1/214 0.4%	1/829 0.1%	Pod1_6425
	GO:0030091	protein repair	0.25814	0.87015	1/214 0.4%	1/829 0.1%	Pod1_7126
	GO:0006541	glutamine metabolic process	0.25814	0.87015	1/214 0.4%	1/829 0.1%	Pod1_5147
	GO:0019856	pyrimidine nucleobase biosynthetic process	0.25814	0.87015	1/214 0.4%	1/829 0.1%	Pod1_1587
	GO:0051606	detection of stimulus	0.25814	0.87015	1/214 0.4%	1/829 0.1%	Pod1_191
	GO:0046487	glyoxylate metabolic process	0.25814	0.87015	1/214 0.4%	1/829 0.1%	Pod1_972
	GO:0006553	lysine metabolic process	0.25814	0.87015	1/214 0.4%	1/829 0.1%	Pod1_3855
	GO:0006570	tyrosine metabolic process	0.25814	0.87015	1/214 0.4%	1/829 0.1%	Pod1_3720
	GO:0006571	tyrosine biosynthetic process	0.25814	0.87015	1/214 0.4%	1/829 0.1%	Pod1_3720
	GO:0043446	cellular alkane metabolic process	0.25814	0.87015	1/214 0.4%	1/829 0.1%	Pod1_1214
	GO:0043447	alkane biosynthetic process	0.25814	0.87015	1/214 0.4%	1/829 0.1%	Pod1_1214
	GO:0046653	tetrahydrofolate metabolic process	0.25814	0.87015	1/214 0.4%	1/829 0.1%	Pod1_3943
	GO:0046654	tetrahydrofolate biosynthetic process	0.25814	0.87015	1/214 0.4%	1/829 0.1%	Pod1_3943
	GO:0015947	methane metabolic process	0.25814	0.87015	1/214 0.4%	1/829 0.1%	Pod1_1214
	GO:0015948	methanogenesis	0.25814	0.87015	1/214 0.4%	1/829 0.1%	Pod1_1214
	GO:0006743	ubiquinone metabolic process	0.25814	0.87015	1/214 0.4%	1/829 0.1%	Pod1_5311
	GO:0006744	ubiquinone biosynthetic process	0.25814	0.87015	1/214 0.4%	1/829 0.1%	Pod1_5311
	GO:0015975	energy derivation by oxidation of reduced inorganic compounds	0.25814	0.87015	1/214 0.4%	1/829 0.1%	Pod1_1214
	GO:0006771	riboflavin metabolic process	0.25814	0.87015	1/214 0.4%	1/829 0.1%	Pod1_6025
	GO:0006801	superoxide metabolic process	0.25814	0.87015	1/214 0.4%	1/829 0.1%	Pod1_5047
	GO:0006817	phosphate ion transport	0.25814	0.87015	1/214 0.4%	1/829 0.1%	Pod1_1764
	GO:0044743	intracellular protein transmembrane import	0.25814	0.87015	1/214 0.4%	1/829 0.1%	Pod1_3896
	GO:0042726	flavin-containing compound metabolic process	0.25814	0.87015	1/214 0.4%	1/829 0.1%	Pod1_6025
	GO:0042727	flavin-containing compound biosynthetic process	0.25814	0.87015	1/214 0.4%	1/829 0.1%	Pod1_6025
	GO:0018196	peptidyl-asparagine modification	0.25814	0.87015	1/214 0.4%	1/829 0.1%	Pod1_2306
	GO:0005976	polysaccharide metabolic process	0.25814	0.87015	1/214 0.4%	1/829 0.1%	Pod1_1410
	GO:0005977	glycogen metabolic process	0.25814	0.87015	1/214 0.4%	1/829 0.1%	Pod1_1410
	GO:0009061	anaerobic respiration	0.25814	0.87015	1/214 0.4%	1/829 0.1%	Pod1_1214
	GO:0018279	protein N-linked glycosylation via asparagine	0.25814	0.87015	1/214 0.4%	1/829 0.1%	Pod1_2306
	GO:0007020	microtubule nucleation	0.25814	0.87015	1/214 0.4%	1/829 0.1%	Pod1_523
	GO:0007030	Golgi organization	0.25814	0.87015	1/214 0.4%	1/829 0.1%	Pod1_2114
	GO:0018298	protein-chromophore linkage	0.25814	0.87015	1/214 0.4%	1/829 0.1%	Pod1_191
	GO:0006011	UDP-glucose metabolic process	0.25814	0.87015	1/214 0.4%	1/829 0.1%	Pod1_65
	GO:0009085	lysine biosynthetic process	0.25814	0.87015	1/214 0.4%	1/829 0.1%	Pod1_3855
	GO:0009089	lysine biosynthetic process via diaminopimelate	0.25814	0.87015	1/214 0.4%	1/829 0.1%	Pod1_3855
	GO:0000910	cytokinesis	0.25814	0.87015	1/214 0.4%	1/829 0.1%	Pod1_1565
	GO:0072593	reactive oxygen species metabolic process	0.25814	0.87015	1/214 0.4%	1/829 0.1%	Pod1_5047
	GO:0072596	establishment of protein localization to chloroplast	0.25814	0.87015	1/214 0.4%	1/829 0.1%	Pod1_3896
	GO:0072598	protein localization to chloroplast	0.25814	0.87015	1/214 0.4%	1/829 0.1%	Pod1_3896
	GO:0009112	nucleobase metabolic process	0.25814	0.87015	1/214 0.4%	1/829 0.1%	Pod1_1587
	GO:0072600	establishment of protein localization to Golgi	0.25814	0.87015	1/214 0.4%	1/829 0.1%	Pod1_1621
	GO:0018343	protein farnesylation	0.25814	0.87015	1/214 0.4%	1/829 0.1%	Pod1_3227
	GO:0010155	regulation of proton transport	0.25814	0.87015	1/214 0.4%	1/829 0.1%	Pod1_2967
	GO:0006073	cellular glucan metabolic process	0.25814	0.87015	1/214 0.4%	1/829 0.1%	Pod1_1410
	GO:0019385	methanogenesis, from acetate	0.25814	0.87015	1/214 0.4%	1/829 0.1%	Pod1_1214
	GO:0006081	cellular aldehyde metabolic process	0.25814	0.87015	1/214 0.4%	1/829 0.1%	Pod1_972
	GO:0006083	acetate metabolic process	0.25814	0.87015	1/214 0.4%	1/829 0.1%	Pod1_1214
	GO:0006090	pyruvate metabolic process	0.25814	0.87015	1/214 0.4%	1/829 0.1%	Pod1_203
	GO:0006097	glyoxylate cycle	0.25814	0.87015	1/214 0.4%	1/829 0.1%	Pod1_972
	GO:0008154	actin polymerization or depolymerization	0.25814	0.87015	1/214 0.4%	1/829 0.1%	Pod1_679
	GO:0006112	energy reserve metabolic process	0.25814	0.87015	1/214 0.4%	1/829 0.1%	Pod1_1410
	GO:0045036	protein targeting to chloroplast	0.25814	0.87015	1/214 0.4%	1/829 0.1%	Pod1_3896
	GO:0045038	protein import into chloroplast thylakoid membrane	0.25814	0.87015	1/214 0.4%	1/829 0.1%	Pod1_3896
	GO:0006357	regulation of transcription from RNA polymerase II promoter	0.26009	0.87015	3/214 1.4%	7/829 0.8%	Pod1_120 Pod1_474 Pod1_4637
	GO:0070647	protein modification by small protein conjugation or removal	0.26009	0.87015	3/214 1.4%	7/829 0.8%	Pod1_18 Pod1_239 Pod1_392
	GO:0051252	regulation of RNA metabolic process	0.27524	0.87015	11/214 5.1%	35/829 4.2%	Pod1_120 Pod1_187 Pod1_6433 Pod1_244 Pod1_3095 Pod1_191 Pod1_5096 Pod1_616 Pod1_474 Pod1_4637 Pod1_3091
	GO:2001141	regulation of RNA biosynthetic process	0.27524	0.87015	11/214 5.1%	35/829 4.2%	Pod1_120 Pod1_187 Pod1_6433 Pod1_244 Pod1_3095 Pod1_191 Pod1_5096 Pod1_616 Pod1_474 Pod1_4637 Pod1_3091
	GO:0032879	regulation of localization	0.2753	0.87015	2/214 0.9%	4/829 0.4%	Pod1_679 Pod1_2967
	GO:0048278	vesicle docking	0.2753	0.87015	2/214 0.9%	4/829 0.4%	Pod1_1087 Pod1_337
	GO:0044282	small molecule catabolic process	0.2753	0.87015	2/214 0.9%	4/829 0.4%	Pod1_444 Pod1_2226
	GO:0043269	regulation of ion transport	0.2753	0.87015	2/214 0.9%	4/829 0.4%	Pod1_679 Pod1_2967
	GO:0008654	phospholipid biosynthetic process	0.2753	0.87015	2/214 0.9%	4/829 0.4%	Pod1_1916 Pod1_118
	GO:0006733	oxidoreduction coenzyme metabolic process	0.2753	0.87015	2/214 0.9%	4/829 0.4%	Pod1_5311 Pod1_2400
	GO:0051049	regulation of transport	0.2753	0.87015	2/214 0.9%	4/829 0.4%	Pod1_679 Pod1_2967
	GO:0022406	membrane docking	0.2753	0.87015	2/214 0.9%	4/829 0.4%	Pod1_1087 Pod1_337
	GO:0007154	cell communication	0.28155	0.87015	5/214 2.3%	14/829 1.6%	Pod1_485 Pod1_5583 Pod1_767 Pod1_1710 Pod1_2104
	GO:0016071	mRNA metabolic process	0.2839	0.87015	7/214 3.2%	21/829 2.5%	Pod1_750 Pod1_1143 Pod1_403 Pod1_1244 Pod1_1277 Pod1_42 Pod1_2832
	GO:0044763	single-organism cellular process	0.28717	0.87015	68/214 31.7%	249/829 30.0%	Pod1_3720 Pod1_3519 Pod1_2226 Pod1_1214 Pod1_1410 Pod1_3319 Pod1_2306 Pod1_3475 Pod1_972 Pod1_5583 Pod1_99 Pod1_337 Pod1_178 Pod1_857 Pod1_5147 Pod1_858 Pod1_1055 Pod1_3706 Pod1_1565 Pod1_3226 Pod1_1764 Pod1_3943 Pod1_187 Pod1_860 Pod1_104 Pod1_1087 Pod1_65 Pod1_64 Pod1_6025 Pod1_2104 Pod1_38 Pod1_3896 Pod1_1553 Pod1_1710 Pod1_4108 Pod1_3855 Pod1_7379 Pod1_5311 Pod1_672 Pod1_7056 Pod1_8463 Pod1_2…
	GO:0032774	RNA biosynthetic process	0.29714	0.87015	10/214 4.6%	32/829 3.8%	Pod1_197 Pod1_120 Pod1_3481 Pod1_635 Pod1_3095 Pod1_5703 Pod1_532 Pod1_474 Pod1_4637 Pod1_3091
	GO:0006520	cellular amino acid metabolic process	0.30158	0.87015	13/214 6.0%	43/829 5.1%	Pod1_3720 Pod1_2226 Pod1_3226 Pod1_291 Pod1_1553 Pod1_3943 Pod1_3855 Pod1_444 Pod1_104 Pod1_2727 Pod1_128 Pod1_5147 Pod1_858
	GO:0048193	Golgi vesicle transport	0.30862	0.87015	4/214 1.8%	11/829 1.3%	Pod1_465 Pod1_655 Pod1_1621 Pod1_636
	GO:0010468	regulation of gene expression	0.31146	0.87015	11/214 5.1%	36/829 4.3%	Pod1_120 Pod1_187 Pod1_6433 Pod1_244 Pod1_3095 Pod1_191 Pod1_5096 Pod1_616 Pod1_474 Pod1_4637 Pod1_3091
	GO:0010556	regulation of macromolecule biosynthetic process	0.31146	0.87015	11/214 5.1%	36/829 4.3%	Pod1_120 Pod1_187 Pod1_6433 Pod1_244 Pod1_3095 Pod1_191 Pod1_5096 Pod1_616 Pod1_474 Pod1_4637 Pod1_3091
	GO:0031326	regulation of cellular biosynthetic process	0.31146	0.87015	11/214 5.1%	36/829 4.3%	Pod1_120 Pod1_187 Pod1_6433 Pod1_244 Pod1_3095 Pod1_191 Pod1_5096 Pod1_616 Pod1_474 Pod1_4637 Pod1_3091
	GO:0009889	regulation of biosynthetic process	0.31146	0.87015	11/214 5.1%	36/829 4.3%	Pod1_120 Pod1_187 Pod1_6433 Pod1_244 Pod1_3095 Pod1_191 Pod1_5096 Pod1_616 Pod1_474 Pod1_4637 Pod1_3091
	GO:0044267	cellular protein metabolic process	0.31166	0.87015	45/214 21.0%	163/829 19.6%	Pod1_2036 Pod1_3917 Pod1_18 Pod1_5449 Pod1_2928 Pod1_1059 Pod1_2621 Pod1_3577 Pod1_3115 Pod1_4743 Pod1_5739 Pod1_1014 Pod1_2306 Pod1_1974 Pod1_3998 Pod1_6642 Pod1_5377 Pod1_398 Pod1_750 Pod1_751 Pod1_1991 Pod1_4661 Pod1_5430 Pod1_239 Pod1_911 Pod1_858 Pod1_3227 Pod1_2476 Pod1_191 Pod1_291 Pod1_392 Pod1_3009 Pod1_1468 Pod1_7126 Pod1_187 Pod1_3481 Pod1_1363 Pod1_1916 Pod1_104 Pod1_6310 Pod1_128 Pod…
	GO:0006796	phosphate-containing compound metabolic process	0.318	0.87015	33/214 15.4%	118/829 14.2%	Pod1_2036 Pod1_38 Pod1_2928 Pod1_1059 Pod1_2621 Pod1_3577 Pod1_3115 Pod1_1974 Pod1_4108 Pod1_398 Pod1_750 Pod1_751 Pod1_1991 Pod1_4661 Pod1_99 Pod1_118 Pod1_1055 Pod1_1825 Pod1_2083 Pod1_2476 Pod1_1468 Pod1_485 Pod1_1363 Pod1_1916 Pod1_203 Pod1_469 Pod1_65 Pod1_767 Pod1_64 Pod1_407 Pod1_947 Pod1_2104 Pod1_2400
	GO:0006351	transcription, DNA-templated	0.32152	0.87015	9/214 4.2%	29/829 3.4%	Pod1_197 Pod1_120 Pod1_3481 Pod1_3095 Pod1_5703 Pod1_532 Pod1_474 Pod1_4637 Pod1_3091
	GO:0044238	primary metabolic process	0.3346	0.87015	116/214 54.2%	437/829 52.7%	Pod1_3720 Pod1_2621 Pod1_2226 Pod1_1530 Pod1_5739 Pod1_1014 Pod1_1410 Pod1_3319 Pod1_6425 Pod1_891 Pod1_776 Pod1_2067 Pod1_1244 Pod1_2697 Pod1_392 Pod1_4637 Pod1_3943 Pod1_1363 Pod1_65 Pod1_64 Pod1_947 Pod1_2104 Pod1_5611 Pod1_5449 Pod1_2928 Pod1_1277 Pod1_3577 Pod1_1553 Pod1_3855 Pod1_197 Pod1_2240 Pod1_750 Pod1_751 Pod1_4661 Pod1_2242 Pod1_479 Pod1_118 Pod1_239 Pod1_911 Pod1_3721 Pod1_2476 Pod1…
	GO:0044765	single-organism transport	0.33585	0.87015	20/214 9.3%	70/829 8.4%	Pod1_1055 Pod1_3706 Pod1_3519 Pod1_38 Pod1_1764 Pod1_1621 Pod1_3896 Pod1_4108 Pod1_672 Pod1_465 Pod1_2233 Pod1_8463 Pod1_1230 Pod1_655 Pod1_1087 Pod1_337 Pod1_679 Pod1_636 Pod1_178 Pod1_857
	GO:0006793	phosphorus metabolic process	0.33949	0.87015	33/214 15.4%	119/829 14.3%	Pod1_2036 Pod1_38 Pod1_2928 Pod1_1059 Pod1_2621 Pod1_3577 Pod1_3115 Pod1_1974 Pod1_4108 Pod1_398 Pod1_750 Pod1_751 Pod1_1991 Pod1_4661 Pod1_99 Pod1_118 Pod1_1055 Pod1_1825 Pod1_2083 Pod1_2476 Pod1_1468 Pod1_485 Pod1_1363 Pod1_1916 Pod1_203 Pod1_469 Pod1_65 Pod1_767 Pod1_64 Pod1_407 Pod1_947 Pod1_2104 Pod1_2400
	GO:0006366	transcription from RNA polymerase II promoter	0.34155	0.87015	3/214 1.4%	8/829 0.9%	Pod1_120 Pod1_3481 Pod1_4637
	GO:0006413	translational initiation	0.34155	0.87015	3/214 1.4%	8/829 0.9%	Pod1_5430 Pod1_5739 Pod1_1014
	GO:0006486	protein glycosylation	0.34155	0.87015	3/214 1.4%	8/829 0.9%	Pod1_65 Pod1_2306 Pod1_3009
	GO:0043413	macromolecule glycosylation	0.34155	0.87015	3/214 1.4%	8/829 0.9%	Pod1_65 Pod1_2306 Pod1_3009
	GO:0065009	regulation of molecular function	0.34155	0.87015	3/214 1.4%	8/829 0.9%	Pod1_918 Pod1_5096 Pod1_1710
	GO:0050790	regulation of catalytic activity	0.34155	0.87015	3/214 1.4%	8/829 0.9%	Pod1_918 Pod1_5096 Pod1_1710
	GO:0009100	glycoprotein metabolic process	0.34155	0.87015	3/214 1.4%	8/829 0.9%	Pod1_65 Pod1_2306 Pod1_3009
	GO:0009101	glycoprotein biosynthetic process	0.34155	0.87015	3/214 1.4%	8/829 0.9%	Pod1_65 Pod1_2306 Pod1_3009
	GO:0044270	cellular nitrogen compound catabolic process	0.34877	0.87015	11/214 5.1%	37/829 4.4%	Pod1_1055 Pod1_485 Pod1_38 Pod1_99 Pod1_2083 Pod1_403 Pod1_767 Pod1_1277 Pod1_64 Pod1_407 Pod1_4108
	GO:0046700	heterocycle catabolic process	0.34877	0.87015	11/214 5.1%	37/829 4.4%	Pod1_1055 Pod1_485 Pod1_38 Pod1_99 Pod1_2083 Pod1_403 Pod1_767 Pod1_1277 Pod1_64 Pod1_407 Pod1_4108
	GO:1901361	organic cyclic compound catabolic process	0.34877	0.87015	11/214 5.1%	37/829 4.4%	Pod1_1055 Pod1_485 Pod1_38 Pod1_99 Pod1_2083 Pod1_403 Pod1_767 Pod1_1277 Pod1_64 Pod1_407 Pod1_4108
	GO:0034655	nucleobase-containing compound catabolic process	0.34877	0.87015	11/214 5.1%	37/829 4.4%	Pod1_1055 Pod1_485 Pod1_38 Pod1_99 Pod1_2083 Pod1_403 Pod1_767 Pod1_1277 Pod1_64 Pod1_407 Pod1_4108
	GO:0019439	aromatic compound catabolic process	0.34877	0.87015	11/214 5.1%	37/829 4.4%	Pod1_1055 Pod1_485 Pod1_38 Pod1_99 Pod1_2083 Pod1_403 Pod1_767 Pod1_1277 Pod1_64 Pod1_407 Pod1_4108
	GO:0050789	regulation of biological process	0.35607	0.87015	23/214 10.7%	82/829 9.8%	Pod1_918 Pod1_3639 Pod1_3227 Pod1_191 Pod1_2967 Pod1_4637 Pod1_1710 Pod1_7379 Pod1_120 Pod1_187 Pod1_6433 Pod1_485 Pod1_244 Pod1_4695 Pod1_3095 Pod1_5583 Pod1_767 Pod1_679 Pod1_5096 Pod1_616 Pod1_474 Pod1_2104 Pod1_3091
	GO:1902589	single-organism organelle organization	0.36246	0.87015	6/214 2.8%	19/829 2.2%	Pod1_187 Pod1_3481 Pod1_1023 Pod1_523 Pod1_1565 Pod1_679
	GO:0044271	cellular nitrogen compound biosynthetic process	0.37122	0.87015	17/214 7.9%	60/829 7.2%	Pod1_5449 Pod1_1587 Pod1_5703 Pod1_2883 Pod1_4637 Pod1_4108 Pod1_3943 Pod1_197 Pod1_120 Pod1_3481 Pod1_635 Pod1_3095 Pod1_532 Pod1_6025 Pod1_474 Pod1_3091 Pod1_2400
	GO:0006355	regulation of transcription, DNA-templated	0.37593	0.87015	10/214 4.6%	34/829 4.1%	Pod1_120 Pod1_187 Pod1_6433 Pod1_3095 Pod1_191 Pod1_5096 Pod1_616 Pod1_474 Pod1_4637 Pod1_3091
	GO:0016311	dephosphorylation	0.37625	0.87015	4/214 1.8%	12/829 1.4%	Pod1_750 Pod1_4661 Pod1_2476 Pod1_3115
	GO:0032940	secretion by cell	0.3844	0.87015	2/214 0.9%	5/829 0.6%	Pod1_1087 Pod1_337
	GO:0015698	inorganic anion transport	0.3844	0.87015	2/214 0.9%	5/829 0.6%	Pod1_1764 Pod1_679
	GO:0006511	ubiquitin-dependent protein catabolic process	0.3844	0.87015	2/214 0.9%	5/829 0.6%	Pod1_6310 Pod1_239
	GO:0042398	cellular modified amino acid biosynthetic process	0.3844	0.87015	2/214 0.9%	5/829 0.6%	Pod1_1553 Pod1_3943
	GO:0006575	cellular modified amino acid metabolic process	0.3844	0.87015	2/214 0.9%	5/829 0.6%	Pod1_1553 Pod1_3943
	GO:0019941	modification-dependent protein catabolic process	0.3844	0.87015	2/214 0.9%	5/829 0.6%	Pod1_6310 Pod1_239
	GO:0006631	fatty acid metabolic process	0.3844	0.87015	2/214 0.9%	5/829 0.6%	Pod1_562 Pod1_687
	GO:0043632	modification-dependent macromolecule catabolic process	0.3844	0.87015	2/214 0.9%	5/829 0.6%	Pod1_6310 Pod1_239
	GO:0006887	exocytosis	0.3844	0.87015	2/214 0.9%	5/829 0.6%	Pod1_1087 Pod1_337
	GO:0046903	secretion	0.3844	0.87015	2/214 0.9%	5/829 0.6%	Pod1_1087 Pod1_337
	GO:0046039	GTP metabolic process	0.3844	0.87015	2/214 0.9%	5/829 0.6%	Pod1_485 Pod1_767
	GO:0044712	single-organism catabolic process	0.3868	0.87015	11/214 5.1%	38/829 4.5%	Pod1_1055 Pod1_485 Pod1_38 Pod1_444 Pod1_99 Pod1_2083 Pod1_2226 Pod1_767 Pod1_64 Pod1_407 Pod1_4108
	GO:0060255	regulation of macromolecule metabolic process	0.3868	0.87015	11/214 5.1%	38/829 4.5%	Pod1_120 Pod1_187 Pod1_6433 Pod1_244 Pod1_3095 Pod1_191 Pod1_5096 Pod1_616 Pod1_474 Pod1_4637 Pod1_3091
	GO:0080090	regulation of primary metabolic process	0.39641	0.87015	12/214 5.6%	42/829 5.0%	Pod1_120 Pod1_187 Pod1_918 Pod1_6433 Pod1_244 Pod1_3095 Pod1_191 Pod1_5096 Pod1_616 Pod1_474 Pod1_4637 Pod1_3091
	GO:0019219	regulation of nucleobase-containing compound metabolic process	0.39641	0.87015	12/214 5.6%	42/829 5.0%	Pod1_120 Pod1_187 Pod1_918 Pod1_6433 Pod1_244 Pod1_3095 Pod1_191 Pod1_5096 Pod1_616 Pod1_474 Pod1_4637 Pod1_3091
	GO:0051171	regulation of nitrogen compound metabolic process	0.39641	0.87015	12/214 5.6%	42/829 5.0%	Pod1_120 Pod1_187 Pod1_918 Pod1_6433 Pod1_244 Pod1_3095 Pod1_191 Pod1_5096 Pod1_616 Pod1_474 Pod1_4637 Pod1_3091
	GO:0006812	cation transport	0.399	0.87015	5/214 2.3%	16/829 1.9%	Pod1_3706 Pod1_672 Pod1_2233 Pod1_857 Pod1_4108
	GO:0016310	phosphorylation	0.40182	0.87015	17/214 7.9%	61/829 7.3%	Pod1_2036 Pod1_1825 Pod1_2928 Pod1_1059 Pod1_2621 Pod1_3577 Pod1_1468 Pod1_1974 Pod1_398 Pod1_1363 Pod1_751 Pod1_1991 Pod1_203 Pod1_469 Pod1_947 Pod1_2104 Pod1_2400
	GO:0006810	transport	0.40319	0.87015	27/214 12.6%	99/829 11.9%	Pod1_3519 Pod1_38 Pod1_1137 Pod1_3896 Pod1_4108 Pod1_6961 Pod1_672 Pod1_8463 Pod1_1508 Pod1_1230 Pod1_655 Pod1_337 Pod1_557 Pod1_679 Pod1_636 Pod1_178 Pod1_857 Pod1_1055 Pod1_3706 Pod1_1764 Pod1_1621 Pod1_2114 Pod1_193 Pod1_5421 Pod1_465 Pod1_2233 Pod1_1087
	GO:0050794	regulation of cellular process	0.40341	0.87015	22/214 10.2%	80/829 9.6%	Pod1_918 Pod1_3639 Pod1_3227 Pod1_191 Pod1_4637 Pod1_1710 Pod1_7379 Pod1_120 Pod1_187 Pod1_6433 Pod1_485 Pod1_244 Pod1_4695 Pod1_3095 Pod1_5583 Pod1_767 Pod1_679 Pod1_5096 Pod1_616 Pod1_474 Pod1_2104 Pod1_3091
	GO:0071704	organic substance metabolic process	0.40413	0.87015	120/214 56.0%	457/829 55.1%	Pod1_3720 Pod1_2621 Pod1_2226 Pod1_1530 Pod1_5739 Pod1_1014 Pod1_1410 Pod1_3319 Pod1_6425 Pod1_891 Pod1_776 Pod1_2067 Pod1_1244 Pod1_2697 Pod1_392 Pod1_4637 Pod1_3943 Pod1_1363 Pod1_65 Pod1_64 Pod1_6025 Pod1_947 Pod1_2104 Pod1_5611 Pod1_5449 Pod1_2928 Pod1_1277 Pod1_3577 Pod1_2883 Pod1_1553 Pod1_3855 Pod1_197 Pod1_2240 Pod1_750 Pod1_751 Pod1_4661 Pod1_2242 Pod1_479 Pod1_118 Pod1_239 Pod1_911 Pod1…
	GO:0050896	response to stimulus	0.40503	0.87015	13/214 6.0%	46/829 5.5%	Pod1_191 Pod1_3896 Pod1_3994 Pod1_3319 Pod1_1710 Pod1_7126 Pod1_485 Pod1_3475 Pod1_2242 Pod1_5583 Pod1_767 Pod1_4146 Pod1_2104
	GO:0019222	regulation of metabolic process	0.40503	0.87015	13/214 6.0%	46/829 5.5%	Pod1_918 Pod1_191 Pod1_4637 Pod1_1710 Pod1_120 Pod1_187 Pod1_6433 Pod1_244 Pod1_3095 Pod1_5096 Pod1_616 Pod1_474 Pod1_3091
	GO:0006152	purine nucleoside catabolic process	0.406	0.87015	9/214 4.2%	31/829 3.7%	Pod1_1055 Pod1_485 Pod1_38 Pod1_99 Pod1_2083 Pod1_767 Pod1_64 Pod1_407 Pod1_4108
	GO:0009261	ribonucleotide catabolic process	0.406	0.87015	9/214 4.2%	31/829 3.7%	Pod1_1055 Pod1_485 Pod1_38 Pod1_99 Pod1_2083 Pod1_767 Pod1_64 Pod1_407 Pod1_4108
	GO:0046130	purine ribonucleoside catabolic process	0.406	0.87015	9/214 4.2%	31/829 3.7%	Pod1_1055 Pod1_485 Pod1_38 Pod1_99 Pod1_2083 Pod1_767 Pod1_64 Pod1_407 Pod1_4108
	GO:0006195	purine nucleotide catabolic process	0.406	0.87015	9/214 4.2%	31/829 3.7%	Pod1_1055 Pod1_485 Pod1_38 Pod1_99 Pod1_2083 Pod1_767 Pod1_64 Pod1_407 Pod1_4108
	GO:0046434	organophosphate catabolic process	0.406	0.87015	9/214 4.2%	31/829 3.7%	Pod1_1055 Pod1_485 Pod1_38 Pod1_99 Pod1_2083 Pod1_767 Pod1_64 Pod1_407 Pod1_4108
	GO:1901292	nucleoside phosphate catabolic process	0.406	0.87015	9/214 4.2%	31/829 3.7%	Pod1_1055 Pod1_485 Pod1_38 Pod1_99 Pod1_2083 Pod1_767 Pod1_64 Pod1_407 Pod1_4108
	GO:0072523	purine-containing compound catabolic process	0.406	0.87015	9/214 4.2%	31/829 3.7%	Pod1_1055 Pod1_485 Pod1_38 Pod1_99 Pod1_2083 Pod1_767 Pod1_64 Pod1_407 Pod1_4108
	GO:0009143	nucleoside triphosphate catabolic process	0.406	0.87015	9/214 4.2%	31/829 3.7%	Pod1_1055 Pod1_485 Pod1_38 Pod1_99 Pod1_2083 Pod1_767 Pod1_64 Pod1_407 Pod1_4108
	GO:0009146	purine nucleoside triphosphate catabolic process	0.406	0.87015	9/214 4.2%	31/829 3.7%	Pod1_1055 Pod1_485 Pod1_38 Pod1_99 Pod1_2083 Pod1_767 Pod1_64 Pod1_407 Pod1_4108
	GO:0009154	purine ribonucleotide catabolic process	0.406	0.87015	9/214 4.2%	31/829 3.7%	Pod1_1055 Pod1_485 Pod1_38 Pod1_99 Pod1_2083 Pod1_767 Pod1_64 Pod1_407 Pod1_4108
	GO:0009166	nucleotide catabolic process	0.406	0.87015	9/214 4.2%	31/829 3.7%	Pod1_1055 Pod1_485 Pod1_38 Pod1_99 Pod1_2083 Pod1_767 Pod1_64 Pod1_407 Pod1_4108
	GO:0009203	ribonucleoside triphosphate catabolic process	0.406	0.87015	9/214 4.2%	31/829 3.7%	Pod1_1055 Pod1_485 Pod1_38 Pod1_99 Pod1_2083 Pod1_767 Pod1_64 Pod1_407 Pod1_4108
	GO:0009207	purine ribonucleoside triphosphate catabolic process	0.406	0.87015	9/214 4.2%	31/829 3.7%	Pod1_1055 Pod1_485 Pod1_38 Pod1_99 Pod1_2083 Pod1_767 Pod1_64 Pod1_407 Pod1_4108
	GO:0009987	cellular process	0.40745	0.87015	130/214 60.7%	496/829 59.8%	Pod1_3720 Pod1_2621 Pod1_2226 Pod1_5739 Pod1_1014 Pod1_1410 Pod1_3319 Pod1_6425 Pod1_891 Pod1_5583 Pod1_178 Pod1_3706 Pod1_1764 Pod1_1244 Pod1_392 Pod1_4637 Pod1_3943 Pod1_1363 Pod1_1087 Pod1_65 Pod1_64 Pod1_6025 Pod1_947 Pod1_2104 Pod1_5611 Pod1_5449 Pod1_2928 Pod1_1277 Pod1_3577 Pod1_2883 Pod1_1553 Pod1_1710 Pod1_3855 Pod1_197 Pod1_7379 Pod1_750 Pod1_751 Pod1_8463 Pod1_4661 Pod1_2242 Pod1_118 P…
	GO:0043170	macromolecule metabolic process	0.40784	0.87015	84/214 39.2%	318/829 38.3%	Pod1_2036 Pod1_3917 Pod1_18 Pod1_1059 Pod1_2621 Pod1_3115 Pod1_5739 Pod1_1014 Pod1_1410 Pod1_3319 Pod1_2306 Pod1_6425 Pod1_4968 Pod1_1974 Pod1_3998 Pod1_891 Pod1_5377 Pod1_3475 Pod1_776 Pod1_11 Pod1_99 Pod1_532 Pod1_134 Pod1_858 Pod1_3227 Pod1_1323 Pod1_1244 Pod1_191 Pod1_2697 Pod1_392 Pod1_4637 Pod1_187 Pod1_464 Pod1_1363 Pod1_2010 Pod1_104 Pod1_469 Pod1_65 Pod1_947 Pod1_2104 Pod1_5611 Pod1_5449…
	GO:0065007	biological regulation	0.4088	0.87015	23/214 10.7%	84/829 10.1%	Pod1_918 Pod1_3639 Pod1_3227 Pod1_191 Pod1_2967 Pod1_4637 Pod1_1710 Pod1_7379 Pod1_120 Pod1_187 Pod1_6433 Pod1_485 Pod1_244 Pod1_4695 Pod1_3095 Pod1_5583 Pod1_767 Pod1_679 Pod1_5096 Pod1_616 Pod1_474 Pod1_2104 Pod1_3091
	GO:2000112	regulation of cellular macromolecule biosynthetic process	0.41621	0.87015	10/214 4.6%	35/829 4.2%	Pod1_120 Pod1_187 Pod1_6433 Pod1_3095 Pod1_191 Pod1_5096 Pod1_616 Pod1_474 Pod1_4637 Pod1_3091
	GO:0015672	monovalent inorganic cation transport	0.42225	0.87015	3/214 1.4%	9/829 1.0%	Pod1_672 Pod1_857 Pod1_4108
	GO:0051726	regulation of cell cycle	0.42225	0.87015	3/214 1.4%	9/829 1.0%	Pod1_7379 Pod1_5096 Pod1_474
	GO:0006820	anion transport	0.42225	0.87015	3/214 1.4%	9/829 1.0%	Pod1_1764 Pod1_679 Pod1_178
	GO:0009108	coenzyme biosynthetic process	0.42225	0.87015	3/214 1.4%	9/829 1.0%	Pod1_5311 Pod1_3943 Pod1_2400
	GO:0051234	establishment of localization	0.42797	0.87015	27/214 12.6%	100/829 12.0%	Pod1_3519 Pod1_38 Pod1_1137 Pod1_3896 Pod1_4108 Pod1_6961 Pod1_672 Pod1_8463 Pod1_1508 Pod1_1230 Pod1_655 Pod1_337 Pod1_557 Pod1_679 Pod1_636 Pod1_178 Pod1_857 Pod1_1055 Pod1_3706 Pod1_1764 Pod1_1621 Pod1_2114 Pod1_193 Pod1_5421 Pod1_465 Pod1_2233 Pod1_1087
	GO:1901564	organonitrogen compound metabolic process	0.42797	0.87015	27/214 12.6%	100/829 12.0%	Pod1_3720 Pod1_5449 Pod1_38 Pod1_2226 Pod1_2883 Pod1_1553 Pod1_4108 Pod1_3855 Pod1_99 Pod1_5147 Pod1_858 Pod1_1055 Pod1_1587 Pod1_2083 Pod1_3226 Pod1_291 Pod1_3943 Pod1_485 Pod1_444 Pod1_104 Pod1_2727 Pod1_128 Pod1_767 Pod1_64 Pod1_6025 Pod1_407 Pod1_2400
	GO:0051179	localization	0.42797	0.87015	27/214 12.6%	100/829 12.0%	Pod1_3519 Pod1_38 Pod1_1137 Pod1_3896 Pod1_4108 Pod1_6961 Pod1_672 Pod1_8463 Pod1_1508 Pod1_1230 Pod1_655 Pod1_337 Pod1_557 Pod1_679 Pod1_636 Pod1_178 Pod1_857 Pod1_1055 Pod1_3706 Pod1_1764 Pod1_1621 Pod1_2114 Pod1_193 Pod1_5421 Pod1_465 Pod1_2233 Pod1_1087
	GO:0005975	carbohydrate metabolic process	0.43312	0.87015	12/214 5.6%	43/829 5.1%	Pod1_2067 Pod1_1901 Pod1_222 Pod1_1509 Pod1_972 Pod1_65 Pod1_3721 Pod1_290 Pod1_1530 Pod1_1410 Pod1_2306 Pod1_3009
	GO:0034654	nucleobase-containing compound biosynthetic process	0.43312	0.87015	12/214 5.6%	43/829 5.1%	Pod1_197 Pod1_120 Pod1_3481 Pod1_635 Pod1_3095 Pod1_5703 Pod1_532 Pod1_474 Pod1_4637 Pod1_4108 Pod1_3091 Pod1_2400
	GO:1901607	alpha-amino acid biosynthetic process	0.44325	0.87015	4/214 1.8%	13/829 1.5%	Pod1_3720 Pod1_2727 Pod1_3943 Pod1_3855
	GO:0008152	metabolic process	0.44397	0.87015	176/214 82.2%	677/829 81.6%	Pod1_3720 Pod1_1024 Pod1_3838 Pod1_1939 Pod1_2621 Pod1_2226 Pod1_1013 Pod1_1530 Pod1_5739 Pod1_1014 Pod1_1410 Pod1_3319 Pod1_6425 Pod1_3318 Pod1_1534 Pod1_891 Pod1_2183 Pod1_1254 Pod1_2582 Pod1_974 Pod1_776 Pod1_2067 Pod1_1488 Pod1_1244 Pod1_2697 Pod1_392 Pod1_4637 Pod1_3943 Pod1_660 Pod1_1121 Pod1_1363 Pod1_65 Pod1_64 Pod1_6025 Pod1_62 Pod1_947 Pod1_2104 Pod1_5611 Pod1_5449 Pod1_2928 Pod1_1277 P…
	GO:1901658	glycosyl compound catabolic process	0.4486	0.87015	9/214 4.2%	32/829 3.8%	Pod1_1055 Pod1_485 Pod1_38 Pod1_99 Pod1_2083 Pod1_767 Pod1_64 Pod1_407 Pod1_4108
	GO:0042454	ribonucleoside catabolic process	0.4486	0.87015	9/214 4.2%	32/829 3.8%	Pod1_1055 Pod1_485 Pod1_38 Pod1_99 Pod1_2083 Pod1_767 Pod1_64 Pod1_407 Pod1_4108
	GO:1901136	carbohydrate derivative catabolic process	0.4486	0.87015	9/214 4.2%	32/829 3.8%	Pod1_1055 Pod1_485 Pod1_38 Pod1_99 Pod1_2083 Pod1_767 Pod1_64 Pod1_407 Pod1_4108
	GO:0009164	nucleoside catabolic process	0.4486	0.87015	9/214 4.2%	32/829 3.8%	Pod1_1055 Pod1_485 Pod1_38 Pod1_99 Pod1_2083 Pod1_767 Pod1_64 Pod1_407 Pod1_4108
	GO:0051225	spindle assembly	0.44988	0.87015	1/214 0.4%	2/829 0.2%	Pod1_1023
	GO:0051246	regulation of protein metabolic process	0.44988	0.87015	1/214 0.4%	2/829 0.2%	Pod1_5096
	GO:0016458	gene silencing	0.44988	0.87015	1/214 0.4%	2/829 0.2%	Pod1_244
	GO:0097354	prenylation	0.44988	0.87015	1/214 0.4%	2/829 0.2%	Pod1_3227
	GO:0000079	regulation of cyclin-dependent protein serine/threonine kinase activity	0.44988	0.87015	1/214 0.4%	2/829 0.2%	Pod1_5096
	GO:0030838	positive regulation of actin filament polymerization	0.44988	0.87015	1/214 0.4%	2/829 0.2%	Pod1_679
	GO:0071805	potassium ion transmembrane transport	0.44988	0.87015	1/214 0.4%	2/829 0.2%	Pod1_857
	GO:0071804	cellular potassium ion transport	0.44988	0.87015	1/214 0.4%	2/829 0.2%	Pod1_857
	GO:0051338	regulation of transferase activity	0.44988	0.87015	1/214 0.4%	2/829 0.2%	Pod1_5096
	GO:0006354	DNA-templated transcription, elongation	0.44988	0.87015	1/214 0.4%	2/829 0.2%	Pod1_3481
	GO:0071900	regulation of protein serine/threonine kinase activity	0.44988	0.87015	1/214 0.4%	2/829 0.2%	Pod1_5096
	GO:0006368	transcription elongation from RNA polymerase II promoter	0.44988	0.87015	1/214 0.4%	2/829 0.2%	Pod1_3481
	GO:0009452	7-methylguanosine RNA capping	0.44988	0.87015	1/214 0.4%	2/829 0.2%	Pod1_750
	GO:0006414	translational elongation	0.44988	0.87015	1/214 0.4%	2/829 0.2%	Pod1_5449
	GO:0045333	cellular respiration	0.44988	0.87015	1/214 0.4%	2/829 0.2%	Pod1_1214
	GO:0051495	positive regulation of cytoskeleton organization	0.44988	0.87015	1/214 0.4%	2/829 0.2%	Pod1_679
	GO:0031047	gene silencing by RNA	0.44988	0.87015	1/214 0.4%	2/829 0.2%	Pod1_244
	GO:0042325	regulation of phosphorylation	0.44988	0.87015	1/214 0.4%	2/829 0.2%	Pod1_5096
	GO:0006525	arginine metabolic process	0.44988	0.87015	1/214 0.4%	2/829 0.2%	Pod1_2727
	GO:0006526	arginine biosynthetic process	0.44988	0.87015	1/214 0.4%	2/829 0.2%	Pod1_2727
	GO:0010629	negative regulation of gene expression	0.44988	0.87015	1/214 0.4%	2/829 0.2%	Pod1_244
	GO:0010638	positive regulation of organelle organization	0.44988	0.87015	1/214 0.4%	2/829 0.2%	Pod1_679
	GO:0010646	regulation of cell communication	0.44988	0.87015	1/214 0.4%	2/829 0.2%	Pod1_3639
	GO:0036260	RNA capping	0.44988	0.87015	1/214 0.4%	2/829 0.2%	Pod1_750
	GO:0034314	Arp2/3 complex-mediated actin nucleation	0.44988	0.87015	1/214 0.4%	2/829 0.2%	Pod1_679
	GO:0023051	regulation of signaling	0.44988	0.87015	1/214 0.4%	2/829 0.2%	Pod1_3639
	GO:0032268	regulation of cellular protein metabolic process	0.44988	0.87015	1/214 0.4%	2/829 0.2%	Pod1_5096
	GO:0032273	positive regulation of protein polymerization	0.44988	0.87015	1/214 0.4%	2/829 0.2%	Pod1_679
	GO:0043547	positive regulation of GTPase activity	0.44988	0.87015	1/214 0.4%	2/829 0.2%	Pod1_918
	GO:0043549	regulation of kinase activity	0.44988	0.87015	1/214 0.4%	2/829 0.2%	Pod1_5096
	GO:0006739	NADP metabolic process	0.44988	0.87015	1/214 0.4%	2/829 0.2%	Pod1_2400
	GO:0006741	NADP biosynthetic process	0.44988	0.87015	1/214 0.4%	2/829 0.2%	Pod1_2400
	GO:0006754	ATP biosynthetic process	0.44988	0.87015	1/214 0.4%	2/829 0.2%	Pod1_4108
	GO:0031334	positive regulation of protein complex assembly	0.44988	0.87015	1/214 0.4%	2/829 0.2%	Pod1_679
	GO:0015985	energy coupled proton transport, down electrochemical gradient	0.44988	0.87015	1/214 0.4%	2/829 0.2%	Pod1_4108
	GO:0015986	ATP synthesis coupled proton transport	0.44988	0.87015	1/214 0.4%	2/829 0.2%	Pod1_4108
	GO:0031399	regulation of protein modification process	0.44988	0.87015	1/214 0.4%	2/829 0.2%	Pod1_5096
	GO:0009966	regulation of signal transduction	0.44988	0.87015	1/214 0.4%	2/829 0.2%	Pod1_3639
	GO:0045859	regulation of protein kinase activity	0.44988	0.87015	1/214 0.4%	2/829 0.2%	Pod1_5096
	GO:0007015	actin filament organization	0.44988	0.87015	1/214 0.4%	2/829 0.2%	Pod1_679
	GO:0009084	glutamine family amino acid biosynthetic process	0.44988	0.87015	1/214 0.4%	2/829 0.2%	Pod1_2727
	GO:0009095	aromatic amino acid family biosynthetic process, prephenate pathway	0.44988	0.87015	1/214 0.4%	2/829 0.2%	Pod1_3720
	GO:0007051	spindle organization	0.44988	0.87015	1/214 0.4%	2/829 0.2%	Pod1_1023
	GO:0001932	regulation of protein phosphorylation	0.44988	0.87015	1/214 0.4%	2/829 0.2%	Pod1_5096
	GO:0018342	protein prenylation	0.44988	0.87015	1/214 0.4%	2/829 0.2%	Pod1_3227
	GO:0051130	positive regulation of cellular component organization	0.44988	0.87015	1/214 0.4%	2/829 0.2%	Pod1_679
	GO:0045010	actin nucleation	0.44988	0.87015	1/214 0.4%	2/829 0.2%	Pod1_679
	GO:0008652	cellular amino acid biosynthetic process	0.45756	0.87015	5/214 2.3%	17/829 2.0%	Pod1_3720 Pod1_2727 Pod1_1553 Pod1_3943 Pod1_3855
	GO:1901566	organonitrogen compound biosynthetic process	0.46349	0.87015	11/214 5.1%	40/829 4.8%	Pod1_3720 Pod1_5449 Pod1_2727 Pod1_1587 Pod1_6025 Pod1_2883 Pod1_1553 Pod1_4108 Pod1_3943 Pod1_3855 Pod1_2400
	GO:1901362	organic cyclic compound biosynthetic process	0.46357	0.87015	17/214 7.9%	63/829 7.5%	Pod1_3720 Pod1_1587 Pod1_5703 Pod1_2883 Pod1_4637 Pod1_4108 Pod1_3943 Pod1_197 Pod1_120 Pod1_3481 Pod1_635 Pod1_3095 Pod1_532 Pod1_6025 Pod1_474 Pod1_3091 Pod1_2400
	GO:0031323	regulation of cellular metabolic process	0.46977	0.87015	12/214 5.6%	44/829 5.3%	Pod1_120 Pod1_187 Pod1_918 Pod1_6433 Pod1_244 Pod1_3095 Pod1_191 Pod1_5096 Pod1_616 Pod1_474 Pod1_4637 Pod1_3091
	GO:0006396	RNA processing	0.47548	0.87015	13/214 6.0%	48/829 5.7%	Pod1_1323 Pod1_1244 Pod1_1277 Pod1_6425 Pod1_4968 Pod1_2832 Pod1_891 Pod1_750 Pod1_1143 Pod1_2010 Pod1_524 Pod1_403 Pod1_42
	GO:0044711	single-organism biosynthetic process	0.47548	0.87015	13/214 6.0%	48/829 5.7%	Pod1_3720 Pod1_1587 Pod1_1214 Pod1_1553 Pod1_4108 Pod1_3943 Pod1_3855 Pod1_5311 Pod1_1916 Pod1_2727 Pod1_118 Pod1_6025 Pod1_2400
	GO:0016070	RNA metabolic process	0.47781	0.87015	27/214 12.6%	102/829 12.3%	Pod1_1277 Pod1_6425 Pod1_4968 Pod1_197 Pod1_891 Pod1_750 Pod1_635 Pod1_532 Pod1_858 Pod1_474 Pod1_3091 Pod1_1323 Pod1_5703 Pod1_1244 Pod1_291 Pod1_4637 Pod1_2832 Pod1_120 Pod1_3481 Pod1_1143 Pod1_2010 Pod1_104 Pod1_3095 Pod1_524 Pod1_403 Pod1_128 Pod1_42
	GO:0016569	covalent chromatin modification	0.48569	0.87015	2/214 0.9%	6/829 0.7%	Pod1_187 Pod1_3481
	GO:0016570	histone modification	0.48569	0.87015	2/214 0.9%	6/829 0.7%	Pod1_187 Pod1_3481
	GO:1901068	guanosine-containing compound metabolic process	0.48569	0.87015	2/214 0.9%	6/829 0.7%	Pod1_485 Pod1_767
	GO:0018130	heterocycle biosynthetic process	0.49009	0.87015	16/214 7.4%	60/829 7.2%	Pod1_1587 Pod1_5703 Pod1_2883 Pod1_4637 Pod1_4108 Pod1_3943 Pod1_197 Pod1_120 Pod1_3481 Pod1_635 Pod1_3095 Pod1_532 Pod1_6025 Pod1_474 Pod1_3091 Pod1_2400
	GO:0044237	cellular metabolic process	0.49077	0.87015	107/214 50.0%	412/829 49.6%	Pod1_3720 Pod1_2621 Pod1_2226 Pod1_5739 Pod1_1014 Pod1_1410 Pod1_3319 Pod1_6425 Pod1_891 Pod1_1244 Pod1_392 Pod1_4637 Pod1_3943 Pod1_1363 Pod1_65 Pod1_64 Pod1_6025 Pod1_947 Pod1_2104 Pod1_5611 Pod1_5449 Pod1_2928 Pod1_1277 Pod1_3577 Pod1_2883 Pod1_1553 Pod1_3855 Pod1_197 Pod1_750 Pod1_751 Pod1_4661 Pod1_2242 Pod1_118 Pod1_239 Pod1_911 Pod1_5047 Pod1_1825 Pod1_2476 Pod1_7126 Pod1_120 Pod1_485 Pod1…
	GO:0009141	nucleoside triphosphate metabolic process	0.49078	0.87015	9/214 4.2%	33/829 3.9%	Pod1_1055 Pod1_485 Pod1_38 Pod1_99 Pod1_2083 Pod1_767 Pod1_64 Pod1_407 Pod1_4108
	GO:0009144	purine nucleoside triphosphate metabolic process	0.49078	0.87015	9/214 4.2%	33/829 3.9%	Pod1_1055 Pod1_485 Pod1_38 Pod1_99 Pod1_2083 Pod1_767 Pod1_64 Pod1_407 Pod1_4108
	GO:0009199	ribonucleoside triphosphate metabolic process	0.49078	0.87015	9/214 4.2%	33/829 3.9%	Pod1_1055 Pod1_485 Pod1_38 Pod1_99 Pod1_2083 Pod1_767 Pod1_64 Pod1_407 Pod1_4108
	GO:0009205	purine ribonucleoside triphosphate metabolic process	0.49078	0.87015	9/214 4.2%	33/829 3.9%	Pod1_1055 Pod1_485 Pod1_38 Pod1_99 Pod1_2083 Pod1_767 Pod1_64 Pod1_407 Pod1_4108
	GO:0070085	glycosylation	0.4993	0.87015	3/214 1.4%	10/829 1.2%	Pod1_65 Pod1_2306 Pod1_3009
	GO:0006732	coenzyme metabolic process	0.4993	0.87015	3/214 1.4%	10/829 1.2%	Pod1_5311 Pod1_3943 Pod1_2400
	GO:0044260	cellular macromolecule metabolic process	0.50522	0.87015	75/214 35.0%	289/829 34.8%	Pod1_2036 Pod1_3917 Pod1_18 Pod1_1059 Pod1_2621 Pod1_3115 Pod1_5739 Pod1_1014 Pod1_1410 Pod1_3319 Pod1_2306 Pod1_6425 Pod1_4968 Pod1_1974 Pod1_3998 Pod1_891 Pod1_5377 Pod1_3475 Pod1_99 Pod1_532 Pod1_858 Pod1_3227 Pod1_1323 Pod1_1244 Pod1_191 Pod1_392 Pod1_4637 Pod1_187 Pod1_464 Pod1_1363 Pod1_2010 Pod1_104 Pod1_469 Pod1_65 Pod1_947 Pod1_2104 Pod1_5449 Pod1_2928 Pod1_1277 Pod1_3577 Pod1_2685 Pod1_…
	GO:1901135	carbohydrate derivative metabolic process	0.51427	0.87015	14/214 6.5%	53/829 6.3%	Pod1_1055 Pod1_38 Pod1_1587 Pod1_2083 Pod1_2306 Pod1_3009 Pod1_4108 Pod1_485 Pod1_1916 Pod1_99 Pod1_65 Pod1_767 Pod1_64 Pod1_407
	GO:0006397	mRNA processing	0.51443	0.87015	5/214 2.3%	18/829 2.1%	Pod1_750 Pod1_1143 Pod1_1244 Pod1_42 Pod1_2832
	GO:1901137	carbohydrate derivative biosynthetic process	0.51443	0.87015	5/214 2.3%	18/829 2.1%	Pod1_1916 Pod1_65 Pod1_2306 Pod1_3009 Pod1_4108
	GO:0044283	small molecule biosynthetic process	0.52435	0.87015	7/214 3.2%	26/829 3.1%	Pod1_3720 Pod1_5311 Pod1_2727 Pod1_6025 Pod1_1553 Pod1_3943 Pod1_3855
	GO:0006996	organelle organization	0.52435	0.87015	7/214 3.2%	26/829 3.1%	Pod1_187 Pod1_3481 Pod1_1023 Pod1_523 Pod1_1565 Pod1_679 Pod1_2114
	GO:0046128	purine ribonucleoside metabolic process	0.53213	0.87015	9/214 4.2%	34/829 4.1%	Pod1_1055 Pod1_485 Pod1_38 Pod1_99 Pod1_2083 Pod1_767 Pod1_64 Pod1_407 Pod1_4108
	GO:0042278	purine nucleoside metabolic process	0.53213	0.87015	9/214 4.2%	34/829 4.1%	Pod1_1055 Pod1_485 Pod1_38 Pod1_99 Pod1_2083 Pod1_767 Pod1_64 Pod1_407 Pod1_4108
	GO:0051716	cellular response to stimulus	0.53213	0.87015	9/214 4.2%	34/829 4.1%	Pod1_485 Pod1_3475 Pod1_2242 Pod1_5583 Pod1_767 Pod1_3319 Pod1_4146 Pod1_1710 Pod1_2104
	GO:1901657	glycosyl compound metabolic process	0.53554	0.87015	10/214 4.6%	38/829 4.5%	Pod1_1055 Pod1_485 Pod1_38 Pod1_99 Pod1_1587 Pod1_2083 Pod1_767 Pod1_64 Pod1_407 Pod1_4108
	GO:0009116	nucleoside metabolic process	0.53554	0.87015	10/214 4.6%	38/829 4.5%	Pod1_1055 Pod1_485 Pod1_38 Pod1_99 Pod1_1587 Pod1_2083 Pod1_767 Pod1_64 Pod1_407 Pod1_4108
	GO:0006753	nucleoside phosphate metabolic process	0.53873	0.87015	11/214 5.1%	42/829 5.0%	Pod1_1055 Pod1_485 Pod1_38 Pod1_99 Pod1_2083 Pod1_65 Pod1_767 Pod1_64 Pod1_407 Pod1_4108 Pod1_2400
	GO:0009117	nucleotide metabolic process	0.53873	0.87015	11/214 5.1%	42/829 5.0%	Pod1_1055 Pod1_485 Pod1_38 Pod1_99 Pod1_2083 Pod1_65 Pod1_767 Pod1_64 Pod1_407 Pod1_4108 Pod1_2400
	GO:0055086	nucleobase-containing small molecule metabolic process	0.54172	0.87015	12/214 5.6%	46/829 5.5%	Pod1_1055 Pod1_485 Pod1_38 Pod1_99 Pod1_1587 Pod1_2083 Pod1_65 Pod1_767 Pod1_64 Pod1_407 Pod1_4108 Pod1_2400
	GO:0009259	ribonucleotide metabolic process	0.57226	0.87015	9/214 4.2%	35/829 4.2%	Pod1_1055 Pod1_485 Pod1_38 Pod1_99 Pod1_2083 Pod1_767 Pod1_64 Pod1_407 Pod1_4108
	GO:0019693	ribose phosphate metabolic process	0.57226	0.87015	9/214 4.2%	35/829 4.2%	Pod1_1055 Pod1_485 Pod1_38 Pod1_99 Pod1_2083 Pod1_767 Pod1_64 Pod1_407 Pod1_4108
	GO:0009150	purine ribonucleotide metabolic process	0.57226	0.87015	9/214 4.2%	35/829 4.2%	Pod1_1055 Pod1_485 Pod1_38 Pod1_99 Pod1_2083 Pod1_767 Pod1_64 Pod1_407 Pod1_4108
	GO:0006807	nitrogen compound metabolic process	0.57501	0.87015	58/214 27.1%	227/829 27.3%	Pod1_3720 Pod1_2226 Pod1_3319 Pod1_6425 Pod1_4968 Pod1_891 Pod1_3475 Pod1_99 Pod1_532 Pod1_5147 Pod1_858 Pod1_1055 Pod1_1323 Pod1_3226 Pod1_1244 Pod1_4637 Pod1_3943 Pod1_464 Pod1_2010 Pod1_104 Pod1_65 Pod1_64 Pod1_6025 Pod1_5611 Pod1_5449 Pod1_38 Pod1_1277 Pod1_2883 Pod1_2685 Pod1_1553 Pod1_4108 Pod1_3855 Pod1_197 Pod1_750 Pod1_635 Pod1_2242 Pod1_474 Pod1_3091 Pod1_1587 Pod1_5703 Pod1_2083 Pod1_2…
	GO:0006461	protein complex assembly	0.57593	0.87015	2/214 0.9%	7/829 0.8%	Pod1_1023 Pod1_679
	GO:0015992	proton transport	0.57593	0.87015	2/214 0.9%	7/829 0.8%	Pod1_672 Pod1_4108
	GO:0006818	hydrogen transport	0.57593	0.87015	2/214 0.9%	7/829 0.8%	Pod1_672 Pod1_4108
	GO:0019220	regulation of phosphate metabolic process	0.57593	0.87015	2/214 0.9%	7/829 0.8%	Pod1_918 Pod1_5096
	GO:0051174	regulation of phosphorus metabolic process	0.57593	0.87015	2/214 0.9%	7/829 0.8%	Pod1_918 Pod1_5096
	GO:0009058	biosynthetic process	0.58606	0.87015	44/214 20.5%	173/829 20.8%	Pod1_3720 Pod1_1024 Pod1_5449 Pod1_1214 Pod1_2883 Pod1_2685 Pod1_5739 Pod1_1014 Pod1_1553 Pod1_2306 Pod1_3318 Pod1_4108 Pod1_3855 Pod1_197 Pod1_6642 Pod1_5311 Pod1_5377 Pod1_635 Pod1_974 Pod1_5430 Pod1_532 Pod1_118 Pod1_858 Pod1_474 Pod1_3091 Pod1_1587 Pod1_5703 Pod1_1862 Pod1_291 Pod1_293 Pod1_4637 Pod1_3009 Pod1_3943 Pod1_120 Pod1_3481 Pod1_464 Pod1_1916 Pod1_104 Pod1_3095 Pod1_2727 Pod1_128 Po…
	GO:0009247	glycolipid biosynthetic process	0.59223	0.87015	1/214 0.4%	3/829 0.3%	Pod1_1916
	GO:0044070	regulation of anion transport	0.59223	0.87015	1/214 0.4%	3/829 0.3%	Pod1_679
	GO:0044093	positive regulation of molecular function	0.59223	0.87015	1/214 0.4%	3/829 0.3%	Pod1_918
	GO:0043085	positive regulation of catalytic activity	0.59223	0.87015	1/214 0.4%	3/829 0.3%	Pod1_918
	GO:0007264	small GTPase mediated signal transduction	0.59223	0.87015	1/214 0.4%	3/829 0.3%	Pod1_5583
	GO:0007275	multicellular organismal development	0.59223	0.87015	1/214 0.4%	3/829 0.3%	Pod1_6310
	GO:0051345	positive regulation of hydrolase activity	0.59223	0.87015	1/214 0.4%	3/829 0.3%	Pod1_918
	GO:0042157	lipoprotein metabolic process	0.59223	0.87015	1/214 0.4%	3/829 0.3%	Pod1_1916
	GO:0042158	lipoprotein biosynthetic process	0.59223	0.87015	1/214 0.4%	3/829 0.3%	Pod1_1916
	GO:0009396	folic acid-containing compound biosynthetic process	0.59223	0.87015	1/214 0.4%	3/829 0.3%	Pod1_3943
	GO:0003333	amino acid transmembrane transport	0.59223	0.87015	1/214 0.4%	3/829 0.3%	Pod1_178
	GO:0070925	organelle assembly	0.59223	0.87015	1/214 0.4%	3/829 0.3%	Pod1_1023
	GO:0030029	actin filament-based process	0.59223	0.87015	1/214 0.4%	3/829 0.3%	Pod1_679
	GO:0030036	actin cytoskeleton organization	0.59223	0.87015	1/214 0.4%	3/829 0.3%	Pod1_679
	GO:0006487	protein N-linked glycosylation	0.59223	0.87015	1/214 0.4%	3/829 0.3%	Pod1_2306
	GO:0015711	organic anion transport	0.59223	0.87015	1/214 0.4%	3/829 0.3%	Pod1_178
	GO:0006497	protein lipidation	0.59223	0.87015	1/214 0.4%	3/829 0.3%	Pod1_1916
	GO:0006506	GPI anchor biosynthetic process	0.59223	0.87015	1/214 0.4%	3/829 0.3%	Pod1_1916
	GO:0010605	negative regulation of macromolecule metabolic process	0.59223	0.87015	1/214 0.4%	3/829 0.3%	Pod1_244
	GO:0046467	membrane lipid biosynthetic process	0.59223	0.87015	1/214 0.4%	3/829 0.3%	Pod1_1916
	GO:0046474	glycerophospholipid biosynthetic process	0.59223	0.87015	1/214 0.4%	3/829 0.3%	Pod1_1916
	GO:0046496	nicotinamide nucleotide metabolic process	0.59223	0.87015	1/214 0.4%	3/829 0.3%	Pod1_2400
	GO:0031163	metallo-sulfur cluster assembly	0.59223	0.87015	1/214 0.4%	3/829 0.3%	Pod1_974
	GO:0015849	organic acid transport	0.59223	0.87015	1/214 0.4%	3/829 0.3%	Pod1_178
	GO:0006661	phosphatidylinositol biosynthetic process	0.59223	0.87015	1/214 0.4%	3/829 0.3%	Pod1_1916
	GO:0042558	pteridine-containing compound metabolic process	0.59223	0.87015	1/214 0.4%	3/829 0.3%	Pod1_3943
	GO:0042559	pteridine-containing compound biosynthetic process	0.59223	0.87015	1/214 0.4%	3/829 0.3%	Pod1_3943
	GO:0043603	cellular amide metabolic process	0.59223	0.87015	1/214 0.4%	3/829 0.3%	Pod1_5449
	GO:0043604	amide biosynthetic process	0.59223	0.87015	1/214 0.4%	3/829 0.3%	Pod1_5449
	GO:0006760	folic acid-containing compound metabolic process	0.59223	0.87015	1/214 0.4%	3/829 0.3%	Pod1_3943
	GO:0043648	dicarboxylic acid metabolic process	0.59223	0.87015	1/214 0.4%	3/829 0.3%	Pod1_3855
	GO:0017038	protein import	0.59223	0.87015	1/214 0.4%	3/829 0.3%	Pod1_3896
	GO:0009892	negative regulation of metabolic process	0.59223	0.87015	1/214 0.4%	3/829 0.3%	Pod1_244
	GO:0006865	amino acid transport	0.59223	0.87015	1/214 0.4%	3/829 0.3%	Pod1_178
	GO:0044767	single-organism developmental process	0.59223	0.87015	1/214 0.4%	3/829 0.3%	Pod1_6310
	GO:0035556	intracellular signal transduction	0.59223	0.87015	1/214 0.4%	3/829 0.3%	Pod1_5583
	GO:0032502	developmental process	0.59223	0.87015	1/214 0.4%	3/829 0.3%	Pod1_6310
	GO:0006904	vesicle docking involved in exocytosis	0.59223	0.87015	1/214 0.4%	3/829 0.3%	Pod1_1087
	GO:0030488	tRNA methylation	0.59223	0.87015	1/214 0.4%	3/829 0.3%	Pod1_1323
	GO:0072525	pyridine-containing compound biosynthetic process	0.59223	0.87015	1/214 0.4%	3/829 0.3%	Pod1_2400
	GO:0072524	pyridine-containing compound metabolic process	0.59223	0.87015	1/214 0.4%	3/829 0.3%	Pod1_2400
	GO:0046942	carboxylic acid transport	0.59223	0.87015	1/214 0.4%	3/829 0.3%	Pod1_178
	GO:0016226	iron-sulfur cluster assembly	0.59223	0.87015	1/214 0.4%	3/829 0.3%	Pod1_974
	GO:0009067	aspartate family amino acid biosynthetic process	0.59223	0.87015	1/214 0.4%	3/829 0.3%	Pod1_3855
	GO:0005996	monosaccharide metabolic process	0.59223	0.87015	1/214 0.4%	3/829 0.3%	Pod1_1509
	GO:0006006	glucose metabolic process	0.59223	0.87015	1/214 0.4%	3/829 0.3%	Pod1_1509
	GO:0019318	hexose metabolic process	0.59223	0.87015	1/214 0.4%	3/829 0.3%	Pod1_1509
	GO:1902476	chloride transmembrane transport	0.59223	0.87015	1/214 0.4%	3/829 0.3%	Pod1_679
	GO:0019359	nicotinamide nucleotide biosynthetic process	0.59223	0.87015	1/214 0.4%	3/829 0.3%	Pod1_2400
	GO:0019362	pyridine nucleotide metabolic process	0.59223	0.87015	1/214 0.4%	3/829 0.3%	Pod1_2400
	GO:0019363	pyridine nucleotide biosynthetic process	0.59223	0.87015	1/214 0.4%	3/829 0.3%	Pod1_2400
	GO:0009124	nucleoside monophosphate biosynthetic process	0.59223	0.87015	1/214 0.4%	3/829 0.3%	Pod1_4108
	GO:0009127	purine nucleoside monophosphate biosynthetic process	0.59223	0.87015	1/214 0.4%	3/829 0.3%	Pod1_4108
	GO:0009156	ribonucleoside monophosphate biosynthetic process	0.59223	0.87015	1/214 0.4%	3/829 0.3%	Pod1_4108
	GO:0034762	regulation of transmembrane transport	0.59223	0.87015	1/214 0.4%	3/829 0.3%	Pod1_679
	GO:0034765	regulation of ion transmembrane transport	0.59223	0.87015	1/214 0.4%	3/829 0.3%	Pod1_679
	GO:0009168	purine ribonucleoside monophosphate biosynthetic process	0.59223	0.87015	1/214 0.4%	3/829 0.3%	Pod1_4108
	GO:0045017	glycerolipid biosynthetic process	0.59223	0.87015	1/214 0.4%	3/829 0.3%	Pod1_1916
	GO:0006163	purine nucleotide metabolic process	0.61084	0.87015	9/214 4.2%	36/829 4.3%	Pod1_1055 Pod1_485 Pod1_38 Pod1_99 Pod1_2083 Pod1_767 Pod1_64 Pod1_407 Pod1_4108
	GO:0072521	purine-containing compound metabolic process	0.61084	0.87015	9/214 4.2%	36/829 4.3%	Pod1_1055 Pod1_485 Pod1_38 Pod1_99 Pod1_2083 Pod1_767 Pod1_64 Pod1_407 Pod1_4108
	GO:0009119	ribonucleoside metabolic process	0.61084	0.87015	9/214 4.2%	36/829 4.3%	Pod1_1055 Pod1_485 Pod1_38 Pod1_99 Pod1_2083 Pod1_767 Pod1_64 Pod1_407 Pod1_4108
	GO:0019438	aromatic compound biosynthetic process	0.61137	0.87015	15/214 7.0%	60/829 7.2%	Pod1_3720 Pod1_5703 Pod1_2883 Pod1_4637 Pod1_4108 Pod1_3943 Pod1_197 Pod1_120 Pod1_3481 Pod1_635 Pod1_3095 Pod1_532 Pod1_474 Pod1_3091 Pod1_2400
	GO:0006200	ATP catabolic process	0.61341	0.87015	7/214 3.2%	28/829 3.3%	Pod1_1055 Pod1_38 Pod1_99 Pod1_2083 Pod1_64 Pod1_407 Pod1_4108
	GO:0009125	nucleoside monophosphate catabolic process	0.61341	0.87015	7/214 3.2%	28/829 3.3%	Pod1_1055 Pod1_38 Pod1_99 Pod1_2083 Pod1_64 Pod1_407 Pod1_4108
	GO:0009128	purine nucleoside monophosphate catabolic process	0.61341	0.87015	7/214 3.2%	28/829 3.3%	Pod1_1055 Pod1_38 Pod1_99 Pod1_2083 Pod1_64 Pod1_407 Pod1_4108
	GO:0009158	ribonucleoside monophosphate catabolic process	0.61341	0.87015	7/214 3.2%	28/829 3.3%	Pod1_1055 Pod1_38 Pod1_99 Pod1_2083 Pod1_64 Pod1_407 Pod1_4108
	GO:0009169	purine ribonucleoside monophosphate catabolic process	0.61341	0.87015	7/214 3.2%	28/829 3.3%	Pod1_1055 Pod1_38 Pod1_99 Pod1_2083 Pod1_64 Pod1_407 Pod1_4108
	GO:0046034	ATP metabolic process	0.61341	0.87015	7/214 3.2%	28/829 3.3%	Pod1_1055 Pod1_38 Pod1_99 Pod1_2083 Pod1_64 Pod1_407 Pod1_4108
	GO:0046394	carboxylic acid biosynthetic process	0.61971	0.87015	5/214 2.3%	20/829 2.4%	Pod1_3720 Pod1_2727 Pod1_1553 Pod1_3943 Pod1_3855
	GO:0016053	organic acid biosynthetic process	0.61971	0.87015	5/214 2.3%	20/829 2.4%	Pod1_3720 Pod1_2727 Pod1_1553 Pod1_3943 Pod1_3855
	GO:0090407	organophosphate biosynthetic process	0.62571	0.87015	4/214 1.8%	16/829 1.9%	Pod1_1916 Pod1_118 Pod1_4108 Pod1_2400
	GO:0007049	cell cycle	0.62571	0.87015	4/214 1.8%	16/829 1.9%	Pod1_7379 Pod1_1023 Pod1_1565 Pod1_474
	GO:0010467	gene expression	0.6284	0.87015	32/214 14.9%	128/829 15.4%	Pod1_5449 Pod1_1277 Pod1_5739 Pod1_1014 Pod1_6425 Pod1_4968 Pod1_197 Pod1_6642 Pod1_891 Pod1_5377 Pod1_750 Pod1_5430 Pod1_532 Pod1_858 Pod1_474 Pod1_3091 Pod1_1323 Pod1_5703 Pod1_1244 Pod1_291 Pod1_4637 Pod1_2832 Pod1_120 Pod1_3481 Pod1_1143 Pod1_2010 Pod1_104 Pod1_3095 Pod1_524 Pod1_403 Pod1_128 Pod1_42
	GO:0022607	cellular component assembly	0.63565	0.87015	3/214 1.4%	12/829 1.4%	Pod1_1023 Pod1_974 Pod1_679
	GO:0044249	cellular biosynthetic process	0.63696	0.87015	39/214 18.2%	156/829 18.8%	Pod1_3720 Pod1_5449 Pod1_1214 Pod1_2883 Pod1_2685 Pod1_5739 Pod1_1014 Pod1_1553 Pod1_2306 Pod1_4108 Pod1_3855 Pod1_197 Pod1_6642 Pod1_5311 Pod1_5377 Pod1_635 Pod1_5430 Pod1_532 Pod1_118 Pod1_858 Pod1_474 Pod1_3091 Pod1_1587 Pod1_5703 Pod1_291 Pod1_4637 Pod1_3009 Pod1_3943 Pod1_120 Pod1_3481 Pod1_464 Pod1_1916 Pod1_104 Pod1_3095 Pod1_2727 Pod1_128 Pod1_65 Pod1_6025 Pod1_2400
	GO:0051649	establishment of localization in cell	0.64378	0.87015	11/214 5.1%	45/829 5.4%	Pod1_6961 Pod1_5421 Pod1_465 Pod1_655 Pod1_1087 Pod1_337 Pod1_1137 Pod1_1621 Pod1_3896 Pod1_636 Pod1_193
	GO:0071822	protein complex subunit organization	0.65405	0.87015	2/214 0.9%	8/829 0.9%	Pod1_1023 Pod1_679
	GO:0008380	RNA splicing	0.65405	0.87015	2/214 0.9%	8/829 0.9%	Pod1_1143 Pod1_42
	GO:0000375	RNA splicing, via transesterification reactions	0.65405	0.87015	2/214 0.9%	8/829 0.9%	Pod1_1143 Pod1_42
	GO:0000377	RNA splicing, via transesterification reactions with bulged adenosine as nucleophile	0.65405	0.87015	2/214 0.9%	8/829 0.9%	Pod1_1143 Pod1_42
	GO:0000398	mRNA splicing, via spliceosome	0.65405	0.87015	2/214 0.9%	8/829 0.9%	Pod1_1143 Pod1_42
	GO:0070271	protein complex biogenesis	0.65405	0.87015	2/214 0.9%	8/829 0.9%	Pod1_1023 Pod1_679
	GO:0009123	nucleoside monophosphate metabolic process	0.65445	0.87015	7/214 3.2%	29/829 3.4%	Pod1_1055 Pod1_38 Pod1_99 Pod1_2083 Pod1_64 Pod1_407 Pod1_4108
	GO:0009126	purine nucleoside monophosphate metabolic process	0.65445	0.87015	7/214 3.2%	29/829 3.4%	Pod1_1055 Pod1_38 Pod1_99 Pod1_2083 Pod1_64 Pod1_407 Pod1_4108
	GO:0009161	ribonucleoside monophosphate metabolic process	0.65445	0.87015	7/214 3.2%	29/829 3.4%	Pod1_1055 Pod1_38 Pod1_99 Pod1_2083 Pod1_64 Pod1_407 Pod1_4108
	GO:0009167	purine ribonucleoside monophosphate metabolic process	0.65445	0.87015	7/214 3.2%	29/829 3.4%	Pod1_1055 Pod1_38 Pod1_99 Pod1_2083 Pod1_64 Pod1_407 Pod1_4108
	GO:0016192	vesicle-mediated transport	0.65971	0.87015	6/214 2.8%	25/829 3.0%	Pod1_465 Pod1_655 Pod1_1087 Pod1_337 Pod1_1621 Pod1_636
	GO:1902582	single-organism intracellular transport	0.667	0.87015	5/214 2.3%	21/829 2.5%	Pod1_465 Pod1_655 Pod1_1621 Pod1_3896 Pod1_636
	GO:0051641	cellular localization	0.67585	0.87015	11/214 5.1%	46/829 5.5%	Pod1_6961 Pod1_5421 Pod1_465 Pod1_655 Pod1_1087 Pod1_337 Pod1_1137 Pod1_1621 Pod1_3896 Pod1_636 Pod1_193
	GO:0006629	lipid metabolic process	0.6928	0.87015	7/214 3.2%	30/829 3.6%	Pod1_2240 Pod1_562 Pod1_1916 Pod1_2321 Pod1_687 Pod1_118 Pod1_3344
	GO:1901576	organic substance biosynthetic process	0.69333	0.87015	39/214 18.2%	159/829 19.1%	Pod1_3720 Pod1_5449 Pod1_1214 Pod1_2883 Pod1_2685 Pod1_5739 Pod1_1014 Pod1_1553 Pod1_2306 Pod1_4108 Pod1_3855 Pod1_197 Pod1_6642 Pod1_5311 Pod1_5377 Pod1_635 Pod1_5430 Pod1_532 Pod1_118 Pod1_858 Pod1_474 Pod1_3091 Pod1_1587 Pod1_5703 Pod1_291 Pod1_4637 Pod1_3009 Pod1_3943 Pod1_120 Pod1_3481 Pod1_464 Pod1_1916 Pod1_104 Pod1_3095 Pod1_2727 Pod1_128 Pod1_65 Pod1_6025 Pod1_2400
	GO:0008033	tRNA processing	0.69338	0.87015	3/214 1.4%	13/829 1.5%	Pod1_1323 Pod1_524 Pod1_4968
	GO:0022402	cell cycle process	0.69338	0.87015	3/214 1.4%	13/829 1.5%	Pod1_7379 Pod1_1023 Pod1_1565
	GO:0051188	cofactor biosynthetic process	0.69338	0.87015	3/214 1.4%	13/829 1.5%	Pod1_5311 Pod1_3943 Pod1_2400
	GO:0071705	nitrogen compound transport	0.69788	0.87015	1/214 0.4%	4/829 0.4%	Pod1_178
	GO:0046129	purine ribonucleoside biosynthetic process	0.69788	0.87015	1/214 0.4%	4/829 0.4%	Pod1_4108
	GO:0044087	regulation of cellular component biogenesis	0.69788	0.87015	1/214 0.4%	4/829 0.4%	Pod1_679
	GO:0043087	regulation of GTPase activity	0.69788	0.87015	1/214 0.4%	4/829 0.4%	Pod1_918
	GO:0051302	regulation of cell division	0.69788	0.87015	1/214 0.4%	4/829 0.4%	Pod1_7379
	GO:0030832	regulation of actin filament length	0.69788	0.87015	1/214 0.4%	4/829 0.4%	Pod1_679
	GO:0030833	regulation of actin filament polymerization	0.69788	0.87015	1/214 0.4%	4/829 0.4%	Pod1_679
	GO:0006265	DNA topological change	0.69788	0.87015	1/214 0.4%	4/829 0.4%	Pod1_99
	GO:0071806	protein transmembrane transport	0.69788	0.87015	1/214 0.4%	4/829 0.4%	Pod1_3896
	GO:0006310	DNA recombination	0.69788	0.87015	1/214 0.4%	4/829 0.4%	Pod1_2242
	GO:0032956	regulation of actin cytoskeleton organization	0.69788	0.87015	1/214 0.4%	4/829 0.4%	Pod1_679
	GO:0032970	regulation of actin filament-based process	0.69788	0.87015	1/214 0.4%	4/829 0.4%	Pod1_679
	GO:0043254	regulation of protein complex assembly	0.69788	0.87015	1/214 0.4%	4/829 0.4%	Pod1_679
	GO:0033124	regulation of GTP catabolic process	0.69788	0.87015	1/214 0.4%	4/829 0.4%	Pod1_918
	GO:0030071	regulation of mitotic metaphase/anaphase transition	0.69788	0.87015	1/214 0.4%	4/829 0.4%	Pod1_7379
	GO:0048522	positive regulation of cellular process	0.69788	0.87015	1/214 0.4%	4/829 0.4%	Pod1_679
	GO:0048583	regulation of response to stimulus	0.69788	0.87015	1/214 0.4%	4/829 0.4%	Pod1_3639
	GO:0042451	purine nucleoside biosynthetic process	0.69788	0.87015	1/214 0.4%	4/829 0.4%	Pod1_4108
	GO:0065002	intracellular protein transmembrane transport	0.69788	0.87015	1/214 0.4%	4/829 0.4%	Pod1_3896
	GO:0071173	spindle assembly checkpoint	0.69788	0.87015	1/214 0.4%	4/829 0.4%	Pod1_7379
	GO:0071174	mitotic spindle checkpoint	0.69788	0.87015	1/214 0.4%	4/829 0.4%	Pod1_7379
	GO:1902100	negative regulation of metaphase/anaphase transition of cell cycle	0.69788	0.87015	1/214 0.4%	4/829 0.4%	Pod1_7379
	GO:1902099	regulation of metaphase/anaphase transition of cell cycle	0.69788	0.87015	1/214 0.4%	4/829 0.4%	Pod1_7379
	GO:0032271	regulation of protein polymerization	0.69788	0.87015	1/214 0.4%	4/829 0.4%	Pod1_679
	GO:0051783	regulation of nuclear division	0.69788	0.87015	1/214 0.4%	4/829 0.4%	Pod1_7379
	GO:0051784	negative regulation of nuclear division	0.69788	0.87015	1/214 0.4%	4/829 0.4%	Pod1_7379
	GO:0044707	single-multicellular organism process	0.69788	0.87015	1/214 0.4%	4/829 0.4%	Pod1_6310
	GO:0006821	chloride transport	0.69788	0.87015	1/214 0.4%	4/829 0.4%	Pod1_679
	GO:0045786	negative regulation of cell cycle	0.69788	0.87015	1/214 0.4%	4/829 0.4%	Pod1_7379
	GO:0006888	ER to Golgi vesicle-mediated transport	0.69788	0.87015	1/214 0.4%	4/829 0.4%	Pod1_465
	GO:0032501	multicellular organismal process	0.69788	0.87015	1/214 0.4%	4/829 0.4%	Pod1_6310
	GO:0045839	negative regulation of mitosis	0.69788	0.87015	1/214 0.4%	4/829 0.4%	Pod1_7379
	GO:0045841	negative regulation of mitotic metaphase/anaphase transition	0.69788	0.87015	1/214 0.4%	4/829 0.4%	Pod1_7379
	GO:0032535	regulation of cellular component size	0.69788	0.87015	1/214 0.4%	4/829 0.4%	Pod1_679
	GO:0031577	spindle checkpoint	0.69788	0.87015	1/214 0.4%	4/829 0.4%	Pod1_7379
	GO:0009066	aspartate family amino acid metabolic process	0.69788	0.87015	1/214 0.4%	4/829 0.4%	Pod1_3855
	GO:0009072	aromatic amino acid family metabolic process	0.69788	0.87015	1/214 0.4%	4/829 0.4%	Pod1_3720
	GO:0009073	aromatic amino acid family biosynthetic process	0.69788	0.87015	1/214 0.4%	4/829 0.4%	Pod1_3720
	GO:0008064	regulation of actin polymerization or depolymerization	0.69788	0.87015	1/214 0.4%	4/829 0.4%	Pod1_679
	GO:0007088	regulation of mitosis	0.69788	0.87015	1/214 0.4%	4/829 0.4%	Pod1_7379
	GO:0009142	nucleoside triphosphate biosynthetic process	0.69788	0.87015	1/214 0.4%	4/829 0.4%	Pod1_4108
	GO:0007094	mitotic spindle assembly checkpoint	0.69788	0.87015	1/214 0.4%	4/829 0.4%	Pod1_7379
	GO:0009145	purine nucleoside triphosphate biosynthetic process	0.69788	0.87015	1/214 0.4%	4/829 0.4%	Pod1_4108
	GO:0090066	regulation of anatomical structure size	0.69788	0.87015	1/214 0.4%	4/829 0.4%	Pod1_679
	GO:0009201	ribonucleoside triphosphate biosynthetic process	0.69788	0.87015	1/214 0.4%	4/829 0.4%	Pod1_4108
	GO:0009206	purine ribonucleoside triphosphate biosynthetic process	0.69788	0.87015	1/214 0.4%	4/829 0.4%	Pod1_4108
	GO:0019637	organophosphate metabolic process	0.7001	0.87015	13/214 6.0%	55/829 6.6%	Pod1_1055 Pod1_38 Pod1_2083 Pod1_4108 Pod1_485 Pod1_1916 Pod1_99 Pod1_65 Pod1_767 Pod1_118 Pod1_64 Pod1_407 Pod1_2400
	GO:0009059	macromolecule biosynthetic process	0.70917	0.87015	26/214 12.1%	108/829 13.0%	Pod1_5449 Pod1_2685 Pod1_5739 Pod1_1014 Pod1_2306 Pod1_197 Pod1_6642 Pod1_5377 Pod1_635 Pod1_5430 Pod1_532 Pod1_858 Pod1_474 Pod1_3091 Pod1_5703 Pod1_291 Pod1_4637 Pod1_3009 Pod1_120 Pod1_3481 Pod1_464 Pod1_1916 Pod1_104 Pod1_3095 Pod1_128 Pod1_65
	GO:0006325	chromatin organization	0.72028	0.87015	2/214 0.9%	9/829 1.0%	Pod1_187 Pod1_3481
	GO:0016568	chromatin modification	0.72028	0.87015	2/214 0.9%	9/829 1.0%	Pod1_187 Pod1_3481
	GO:0033043	regulation of organelle organization	0.72028	0.87015	2/214 0.9%	9/829 1.0%	Pod1_7379 Pod1_679
	GO:0006605	protein targeting	0.72028	0.87015	2/214 0.9%	9/829 1.0%	Pod1_1621 Pod1_3896
	GO:0065003	macromolecular complex assembly	0.72028	0.87015	2/214 0.9%	9/829 1.0%	Pod1_1023 Pod1_679
	GO:0033365	protein localization to organelle	0.72028	0.87015	2/214 0.9%	9/829 1.0%	Pod1_1621 Pod1_3896
	GO:0072594	establishment of protein localization to organelle	0.72028	0.87015	2/214 0.9%	9/829 1.0%	Pod1_1621 Pod1_3896
	GO:0051128	regulation of cellular component organization	0.72028	0.87015	2/214 0.9%	9/829 1.0%	Pod1_7379 Pod1_679
	GO:0006399	tRNA metabolic process	0.72832	0.87015	7/214 3.2%	31/829 3.7%	Pod1_104 Pod1_1323 Pod1_524 Pod1_128 Pod1_291 Pod1_858 Pod1_4968
	GO:0015031	protein transport	0.72832	0.87015	7/214 3.2%	31/829 3.7%	Pod1_5421 Pod1_465 Pod1_1137 Pod1_1621 Pod1_3896 Pod1_2114 Pod1_193
	GO:0006139	nucleobase-containing compound metabolic process	0.73135	0.87015	46/214 21.4%	189/829 22.7%	Pod1_38 Pod1_1277 Pod1_2685 Pod1_3319 Pod1_6425 Pod1_4968 Pod1_4108 Pod1_197 Pod1_891 Pod1_750 Pod1_635 Pod1_3475 Pod1_2242 Pod1_99 Pod1_532 Pod1_858 Pod1_474 Pod1_3091 Pod1_1055 Pod1_1323 Pod1_1587 Pod1_5703 Pod1_2083 Pod1_1244 Pod1_291 Pod1_4637 Pod1_2832 Pod1_120 Pod1_3481 Pod1_485 Pod1_464 Pod1_1143 Pod1_2010 Pod1_104 Pod1_3095 Pod1_524 Pod1_403 Pod1_128 Pod1_65 Pod1_767 Pod1_42 Pod1_64 Pod1_…
	GO:0051186	cofactor metabolic process	0.74395	0.87015	3/214 1.4%	14/829 1.6%	Pod1_5311 Pod1_3943 Pod1_2400
	GO:0046907	intracellular transport	0.74546	0.87015	9/214 4.2%	40/829 4.8%	Pod1_6961 Pod1_5421 Pod1_465 Pod1_655 Pod1_1137 Pod1_1621 Pod1_3896 Pod1_636 Pod1_193
	GO:0045184	establishment of protein localization	0.76094	0.87015	7/214 3.2%	32/829 3.8%	Pod1_5421 Pod1_465 Pod1_1137 Pod1_1621 Pod1_3896 Pod1_2114 Pod1_193
	GO:0008104	protein localization	0.76094	0.87015	7/214 3.2%	32/829 3.8%	Pod1_5421 Pod1_465 Pod1_1137 Pod1_1621 Pod1_3896 Pod1_2114 Pod1_193
	GO:0090304	nucleic acid metabolic process	0.76119	0.87015	36/214 16.8%	151/829 18.2%	Pod1_1277 Pod1_2685 Pod1_3319 Pod1_6425 Pod1_4968 Pod1_197 Pod1_891 Pod1_750 Pod1_635 Pod1_3475 Pod1_2242 Pod1_99 Pod1_532 Pod1_858 Pod1_474 Pod1_3091 Pod1_1323 Pod1_5703 Pod1_1244 Pod1_291 Pod1_4637 Pod1_2832 Pod1_120 Pod1_3481 Pod1_464 Pod1_1143 Pod1_2010 Pod1_104 Pod1_3095 Pod1_524 Pod1_403 Pod1_128 Pod1_42 Pod1_407 Pod1_4146 Pod1_5611
	GO:0043038	amino acid activation	0.76544	0.87015	4/214 1.8%	19/829 2.2%	Pod1_104 Pod1_128 Pod1_291 Pod1_858
	GO:0043039	tRNA aminoacylation	0.76544	0.87015	4/214 1.8%	19/829 2.2%	Pod1_104 Pod1_128 Pod1_291 Pod1_858
	GO:0006418	tRNA aminoacylation for protein translation	0.76544	0.87015	4/214 1.8%	19/829 2.2%	Pod1_104 Pod1_128 Pod1_291 Pod1_858
	GO:0034645	cellular macromolecule biosynthetic process	0.76795	0.87015	25/214 11.6%	107/829 12.9%	Pod1_5449 Pod1_2685 Pod1_5739 Pod1_1014 Pod1_2306 Pod1_197 Pod1_6642 Pod1_5377 Pod1_5430 Pod1_532 Pod1_858 Pod1_474 Pod1_3091 Pod1_5703 Pod1_291 Pod1_4637 Pod1_3009 Pod1_120 Pod1_3481 Pod1_464 Pod1_1916 Pod1_104 Pod1_3095 Pod1_128 Pod1_65
	GO:0006886	intracellular protein transport	0.77144	0.87015	6/214 2.8%	28/829 3.3%	Pod1_5421 Pod1_465 Pod1_1137 Pod1_1621 Pod1_3896 Pod1_193
	GO:0048519	negative regulation of biological process	0.77553	0.87015	2/214 0.9%	10/829 1.2%	Pod1_7379 Pod1_244
	GO:0008610	lipid biosynthetic process	0.77553	0.87015	2/214 0.9%	10/829 1.2%	Pod1_1916 Pod1_118
	GO:0006644	phospholipid metabolic process	0.77553	0.87015	2/214 0.9%	10/829 1.2%	Pod1_1916 Pod1_118
	GO:1901293	nucleoside phosphate biosynthetic process	0.77553	0.87015	2/214 0.9%	10/829 1.2%	Pod1_4108 Pod1_2400
	GO:0043933	macromolecular complex subunit organization	0.77553	0.87015	2/214 0.9%	10/829 1.2%	Pod1_1023 Pod1_679
	GO:0009165	nucleotide biosynthetic process	0.77553	0.87015	2/214 0.9%	10/829 1.2%	Pod1_4108 Pod1_2400
	GO:0009260	ribonucleotide biosynthetic process	0.77625	0.87015	1/214 0.4%	5/829 0.6%	Pod1_4108
	GO:1901659	glycosyl compound biosynthetic process	0.77625	0.87015	1/214 0.4%	5/829 0.6%	Pod1_4108
	GO:0030811	regulation of nucleotide catabolic process	0.77625	0.87015	1/214 0.4%	5/829 0.6%	Pod1_918
	GO:0051301	cell division	0.77625	0.87015	1/214 0.4%	5/829 0.6%	Pod1_1565
	GO:0051336	regulation of hydrolase activity	0.77625	0.87015	1/214 0.4%	5/829 0.6%	Pod1_918
	GO:0007346	regulation of mitotic cell cycle	0.77625	0.87015	1/214 0.4%	5/829 0.6%	Pod1_7379
	GO:0051493	regulation of cytoskeleton organization	0.77625	0.87015	1/214 0.4%	5/829 0.6%	Pod1_679
	GO:0046390	ribose phosphate biosynthetic process	0.77625	0.87015	1/214 0.4%	5/829 0.6%	Pod1_4108
	GO:0010564	regulation of cell cycle process	0.77625	0.87015	1/214 0.4%	5/829 0.6%	Pod1_7379
	GO:0033121	regulation of purine nucleotide catabolic process	0.77625	0.87015	1/214 0.4%	5/829 0.6%	Pod1_918
	GO:0006505	GPI anchor metabolic process	0.77625	0.87015	1/214 0.4%	5/829 0.6%	Pod1_1916
	GO:0042364	water-soluble vitamin biosynthetic process	0.77625	0.87015	1/214 0.4%	5/829 0.6%	Pod1_6025
	GO:0048518	positive regulation of biological process	0.77625	0.87015	1/214 0.4%	5/829 0.6%	Pod1_679
	GO:1901988	negative regulation of cell cycle phase transition	0.77625	0.87015	1/214 0.4%	5/829 0.6%	Pod1_7379
	GO:1901991	negative regulation of mitotic cell cycle phase transition	0.77625	0.87015	1/214 0.4%	5/829 0.6%	Pod1_7379
	GO:1901990	regulation of mitotic cell cycle phase transition	0.77625	0.87015	1/214 0.4%	5/829 0.6%	Pod1_7379
	GO:1901987	regulation of cell cycle phase transition	0.77625	0.87015	1/214 0.4%	5/829 0.6%	Pod1_7379
	GO:0042455	ribonucleoside biosynthetic process	0.77625	0.87015	1/214 0.4%	5/829 0.6%	Pod1_4108
	GO:0006664	glycolipid metabolic process	0.77625	0.87015	1/214 0.4%	5/829 0.6%	Pod1_1916
	GO:0043623	cellular protein complex assembly	0.77625	0.87015	1/214 0.4%	5/829 0.6%	Pod1_679
	GO:0015979	photosynthesis	0.77625	0.87015	1/214 0.4%	5/829 0.6%	Pod1_5794
	GO:0006766	vitamin metabolic process	0.77625	0.87015	1/214 0.4%	5/829 0.6%	Pod1_6025
	GO:0006767	water-soluble vitamin metabolic process	0.77625	0.87015	1/214 0.4%	5/829 0.6%	Pod1_6025
	GO:0010948	negative regulation of cell cycle process	0.77625	0.87015	1/214 0.4%	5/829 0.6%	Pod1_7379
	GO:0006928	cellular component movement	0.77625	0.87015	1/214 0.4%	5/829 0.6%	Pod1_860
	GO:0007018	microtubule-based movement	0.77625	0.87015	1/214 0.4%	5/829 0.6%	Pod1_860
	GO:0009110	vitamin biosynthetic process	0.77625	0.87015	1/214 0.4%	5/829 0.6%	Pod1_6025
	GO:0009118	regulation of nucleoside metabolic process	0.77625	0.87015	1/214 0.4%	5/829 0.6%	Pod1_918
	GO:0007093	mitotic cell cycle checkpoint	0.77625	0.87015	1/214 0.4%	5/829 0.6%	Pod1_7379
	GO:0009152	purine ribonucleotide biosynthetic process	0.77625	0.87015	1/214 0.4%	5/829 0.6%	Pod1_4108
	GO:0009163	nucleoside biosynthetic process	0.77625	0.87015	1/214 0.4%	5/829 0.6%	Pod1_4108
	GO:1900542	regulation of purine nucleotide metabolic process	0.77625	0.87015	1/214 0.4%	5/829 0.6%	Pod1_918
	GO:0006140	regulation of nucleotide metabolic process	0.77625	0.87015	1/214 0.4%	5/829 0.6%	Pod1_918
	GO:1901360	organic cyclic compound metabolic process	0.77774	0.87015	50/214 23.3%	208/829 25.0%	Pod1_3720 Pod1_3319 Pod1_6425 Pod1_4968 Pod1_891 Pod1_3475 Pod1_99 Pod1_532 Pod1_858 Pod1_1055 Pod1_1323 Pod1_1244 Pod1_4637 Pod1_3943 Pod1_464 Pod1_2010 Pod1_104 Pod1_65 Pod1_64 Pod1_6025 Pod1_5611 Pod1_38 Pod1_1277 Pod1_2883 Pod1_2685 Pod1_4108 Pod1_197 Pod1_750 Pod1_635 Pod1_2242 Pod1_474 Pod1_3091 Pod1_1587 Pod1_5703 Pod1_2083 Pod1_291 Pod1_2832 Pod1_120 Pod1_3481 Pod1_485 Pod1_1143 Pod1_3095…
	GO:0034641	cellular nitrogen compound metabolic process	0.77774	0.87015	50/214 23.3%	208/829 25.0%	Pod1_3319 Pod1_6425 Pod1_4968 Pod1_891 Pod1_3475 Pod1_99 Pod1_532 Pod1_858 Pod1_1055 Pod1_1323 Pod1_1244 Pod1_4637 Pod1_3943 Pod1_464 Pod1_2010 Pod1_104 Pod1_65 Pod1_64 Pod1_6025 Pod1_5611 Pod1_5449 Pod1_38 Pod1_1277 Pod1_2883 Pod1_2685 Pod1_4108 Pod1_197 Pod1_750 Pod1_635 Pod1_2242 Pod1_474 Pod1_3091 Pod1_1587 Pod1_5703 Pod1_2083 Pod1_291 Pod1_2832 Pod1_120 Pod1_3481 Pod1_485 Pod1_1143 Pod1_3095…
	GO:0071702	organic substance transport	0.78136	0.87262	8/214 3.7%	37/829 4.4%	Pod1_5421 Pod1_465 Pod1_1137 Pod1_1621 Pod1_3896 Pod1_178 Pod1_2114 Pod1_193
	GO:0046483	heterocycle metabolic process	0.79112	0.8819	49/214 22.8%	205/829 24.7%	Pod1_3319 Pod1_6425 Pod1_4968 Pod1_891 Pod1_3475 Pod1_99 Pod1_532 Pod1_858 Pod1_1055 Pod1_1323 Pod1_1244 Pod1_4637 Pod1_3943 Pod1_464 Pod1_2010 Pod1_104 Pod1_65 Pod1_64 Pod1_6025 Pod1_5611 Pod1_38 Pod1_1277 Pod1_2883 Pod1_2685 Pod1_4108 Pod1_197 Pod1_750 Pod1_635 Pod1_2242 Pod1_474 Pod1_3091 Pod1_1587 Pod1_5703 Pod1_2083 Pod1_291 Pod1_2832 Pod1_120 Pod1_3481 Pod1_485 Pod1_1143 Pod1_3095 Pod1_524 …
	GO:0006281	DNA repair	0.80188	0.88913	4/214 1.8%	20/829 2.4%	Pod1_3475 Pod1_2242 Pod1_3319 Pod1_4146
	GO:0070727	cellular macromolecule localization	0.80196	0.88913	6/214 2.8%	29/829 3.4%	Pod1_5421 Pod1_465 Pod1_1137 Pod1_1621 Pod1_3896 Pod1_193
	GO:0034613	cellular protein localization	0.80196	0.88913	6/214 2.8%	29/829 3.4%	Pod1_5421 Pod1_465 Pod1_1137 Pod1_1621 Pod1_3896 Pod1_193
	GO:0006725	cellular aromatic compound metabolic process	0.80428	0.89009	49/214 22.8%	206/829 24.8%	Pod1_3720 Pod1_3319 Pod1_6425 Pod1_4968 Pod1_891 Pod1_3475 Pod1_99 Pod1_532 Pod1_858 Pod1_1055 Pod1_1323 Pod1_1244 Pod1_4637 Pod1_3943 Pod1_464 Pod1_2010 Pod1_104 Pod1_65 Pod1_64 Pod1_5611 Pod1_38 Pod1_1277 Pod1_2883 Pod1_2685 Pod1_4108 Pod1_197 Pod1_750 Pod1_635 Pod1_2242 Pod1_474 Pod1_3091 Pod1_1587 Pod1_5703 Pod1_2083 Pod1_291 Pod1_2832 Pod1_120 Pod1_3481 Pod1_485 Pod1_1143 Pod1_3095 Pod1_524 …
	GO:0033036	macromolecule localization	0.81754	0.8927	7/214 3.2%	34/829 4.1%	Pod1_5421 Pod1_465 Pod1_1137 Pod1_1621 Pod1_3896 Pod1_2114 Pod1_193
	GO:0016043	cellular component organization	0.82309	0.8927	9/214 4.2%	43/829 5.1%	Pod1_187 Pod1_3481 Pod1_1023 Pod1_974 Pod1_523 Pod1_1565 Pod1_679 Pod1_3896 Pod1_2114
	GO:0006950	response to stress	0.82925	0.8927	6/214 2.8%	30/829 3.6%	Pod1_7126 Pod1_3475 Pod1_2242 Pod1_3994 Pod1_3319 Pod1_4146
	GO:0034660	ncRNA metabolic process	0.83167	0.8927	8/214 3.7%	39/829 4.7%	Pod1_891 Pod1_104 Pod1_1323 Pod1_524 Pod1_128 Pod1_291 Pod1_858 Pod1_4968
	GO:0044255	cellular lipid metabolic process	0.83362	0.8927	4/214 1.8%	21/829 2.5%	Pod1_562 Pod1_1916 Pod1_687 Pod1_118
	GO:0034470	ncRNA processing	0.83362	0.8927	4/214 1.8%	21/829 2.5%	Pod1_891 Pod1_1323 Pod1_524 Pod1_4968
	GO:0033554	cellular response to stress	0.83362	0.8927	4/214 1.8%	21/829 2.5%	Pod1_3475 Pod1_2242 Pod1_3319 Pod1_4146
	GO:0006974	cellular response to DNA damage stimulus	0.83362	0.8927	4/214 1.8%	21/829 2.5%	Pod1_3475 Pod1_2242 Pod1_3319 Pod1_4146
	GO:0006164	purine nucleotide biosynthetic process	0.83436	0.8927	1/214 0.4%	6/829 0.7%	Pod1_4108
	GO:0000075	cell cycle checkpoint	0.83436	0.8927	1/214 0.4%	6/829 0.7%	Pod1_7379
	GO:0033013	tetrapyrrole metabolic process	0.83436	0.8927	1/214 0.4%	6/829 0.7%	Pod1_2883
	GO:0033014	tetrapyrrole biosynthetic process	0.83436	0.8927	1/214 0.4%	6/829 0.7%	Pod1_2883
	GO:0010639	negative regulation of organelle organization	0.83436	0.8927	1/214 0.4%	6/829 0.7%	Pod1_7379
	GO:0006643	membrane lipid metabolic process	0.83436	0.8927	1/214 0.4%	6/829 0.7%	Pod1_1916
	GO:0031329	regulation of cellular catabolic process	0.83436	0.8927	1/214 0.4%	6/829 0.7%	Pod1_918
	GO:0009894	regulation of catabolic process	0.83436	0.8927	1/214 0.4%	6/829 0.7%	Pod1_918
	GO:0072522	purine-containing compound biosynthetic process	0.83436	0.8927	1/214 0.4%	6/829 0.7%	Pod1_4108
	GO:0072528	pyrimidine-containing compound biosynthetic process	0.83436	0.8927	1/214 0.4%	6/829 0.7%	Pod1_1587
	GO:0051129	negative regulation of cellular component organization	0.83436	0.8927	1/214 0.4%	6/829 0.7%	Pod1_7379
	GO:0032259	methylation	0.84168	0.89897	7/214 3.2%	35/829 4.2%	Pod1_3250 Pod1_4157 Pod1_4133 Pod1_1323 Pod1_2226 Pod1_4732 Pod1_1457
