# Supplementary material for: Elevated mutation rates underlie the evolution of the aquatic plant family Podostemaceae
Source: Commun Biol. 2022 Jan 20;5:75. doi: 10.1038/s42003-022-03003-w (PMC8776956; doi:10.1038/s42003-022-03003-w)
Supplement: Supplementary file 6 — Supplementary Data 4 [file 42003_2022_3003_MOESM6_ESM.xlsx]

## Sheet: SuppData4
Supplementary Data 4. Annotation list of 511 positively-selected genes detected at the stem branch of the subfamily Podostemoideae. The orthogroups that functions in DNA repair by the GO term are coloured in yellow and the orthogroups identified by our literature search as being involved in DNA repair and in shoot development are coloured in orange and blue, respectively.
PodID	LusID	Protein Name (from deflines in Phytozome Linum usitatissimum v1.0 [Flax].)	GO ID of flax gene (from annotation info file in Phytozome Linum usitatissimum v1.0 [Flax].)	PANTHER_KEGG of flax gene (from annotation info file in Phytozome Linum usitatissimum v1.0 [Flax].)	GO term or brief infomation for gene functions on DNA repair or shoot development by literature search
Pod1_2242	Lus10017623	DNA_LIGASE_(1_of_1)	GO:0006310,GO:0006281,GO:0003910,GO:0003677,GO:0005524	PTHR10459:SF38	DNA repair (GO:0006281)
Pod1_4208	Lus10018137	N-glycosylase/DNA_lyase_(OGG1)__(1_of_2)	GO:0006284,GO:0008534,GO:0006289,GO:0003684	K03660	base-excision repair (GO:0006284)
Pod1_3622	Lus10019483	DNA-(APURINIC_OR_APYRIMIDINIC_SITE)_LYASE_(1_of_2)	GO:0006281,GO:0004518	PTHR22748:SF1	DNA repair (GO:0006281)
Pod1_129	Lus10036169	structural_maintenance_of_chromosome_3_(chondroitin_sulfate_proteoglycan_6)_(SMC3,_CSPG6)__(1_of_1)	GO:0005524,GO:0051276,GO:0005694,GO:0005515,GO:0008280,GO:0007064,GO:0006281,GO:0003682	K06669	DNA repair (GO:0006281)
Pod1_5389	Lus10036248	3-METHYLADENINE_GLYCOSYLASE_I-RELATED_(1_of_2)	GO:0008725,GO:0006284	PTHR31116:SF4	base-excision repair (GO:0006284)
Pod1_267	Lus10042967	DNA_mismatch_repair_protein_MSH2_(MSH2)__(1_of_2)	GO:0030983,GO:0006298,GO:0005524	K08735	mismatch repair (GO:0006298)
Pod1_276	Lus10010010	DNA_mismatch_repair_protein_MSH6_(MSH6)__(1_of_2)	GO:0030983,GO:0006298,GO:0005524	K08737	mismatch repair (GO:0006298)
Pod1_2482	Lus10016248	transcription_initiation_factor_TFIIH_subunit_2_(TFIIH2,_GTF2H2,_SSL1)__(1_of_1)	GO:0008270,GO:0006281,GO:0006351,GO:0006289,GO:0000439	K03142	DNA repair (GO:0006281)
Pod1_4146	Lus10024557	deoxyribodipyrimidine_photo-lyase_[EC:4.1.99.3]_(phrB)__(1_of_3)	GO:0006281,GO:0003904	K01669	DNA repair (GO:0006281)
Pod1_2052	Lus10039722	ribosome_biogenesis_ATPase_(RIX7,_NVL)__(1_of_1)	GO:0009378,GO:0006310,GO:0006281	K14571	DNA repair (GO:0006281)
Pod1_571	Lus10036244	DNA_replication_licensing_factor_MCM6_(MCM6)__(1_of_2)	GO:0006260,GO:0005524,GO:0003677,GO:0042555,GO:0006270,GO:0005634,GO:0003678	K02542	double-strand break repair via break-induced replication (Lydeard et al, 2010,PMID: 20516198).
Pod1_2277	Lus10043419	anaphase-promoting_complex_subunit_7_(APC7)__(1_of_3)	NA	K03354	APC/C regulates the cell cycle in response to DNA damage. (Rudolf de Boer et al 2015, PMID: 26650195)
Pod1_106	Lus10009366	DNA_polymerase_alpha_subunit_A_(POLA1)__(1_of_2)	GO:0008408,GO:0006260,GO:0003887,GO:0001882,GO:0003677,GO:0000166	K02320	DNA double strand break repair (Pospiech 2001,PMID: 11470886)
Pod1_7127	Lus10012910	TIMELESS-interacting_protein_(TIPIN)__(1_of_1)	GO:0008270,GO:0003676,GO:0048478,GO:0007049,GO:0006974,GO:0005634	K10904	Plays an important role in the control of DNA replication and the maintenance of replication fork stability. Important for cell survival after DNA damage or replication stress (Ünsal-Kaçmaz et al 2020, PMID: 17296725).
Pod1_790	Lus10013372	replication_factor_C_subunit_1_(RFC1)__(1_of_1)	GO:0005524,GO:0006260,GO:0005663,GO:0003689	K10754	required in meiosis for DNA double-strand break (DSB) repair during meiotic homologous recombination. (Liu et al 2012, PMID: 22974522)
Pod1_7113	Lus10017892	SINGLE-STRANDED_DNA-BINDING_PROTEIN_WHY2,_MITOCHONDRIAL_(1_of_2)	NA	PTHR31745:SF1	Organelle genome repair (Cappadocia et al 2010, PMID: 20551348).
Pod1_2141	Lus10038258	DNA_repair_protein_RadA/Sms_(sms,_radA)__(1_of_1)	NA	K04485	functions in DNA repair (Ishibashi et al. 2005,PMID: 16140596)
Pod1_451	Lus10034133	pre-mRNA-splicing_factor_CDC5/CEF1_(CDC5L,_CDC5,_CEF1)__(1_of_1)	NA	K12860	AtCDC5 is essential for the G2/M phase transition and may regulate the function of SAM by controlling the expression of STM and WUS.(Lin et al. 2007).
Pod1_1287	Lus10026766	ARSENITE-RESISTANCE_PROTEIN_2_(1_of_1)	NA	PTHR13165	SERRATE acts in a microRNA (miRNA) gene-silencing pathway to regulate expression of the HD-Zip III gene PHABULOSA (PHB) while also limiting the competence of shoot tissue to respond to KNOX expression (Grigg et ak 2005, PMID: 16222298)
Pod1_4518	Lus10001668	PROTEIN_TORNADO_2_(1_of_2)	GO:0016021	PTHR32191:SF14	Regulation of SAM organization in PZ and maintenance of the radial patten of cell specification in the root (Cnops et al. 2000, 2006, PMID: 10887093; PMID: 16531491)
Pod1_6843	Lus10014792	elongator_complex_protein_3_[EC:2.3.1.48]_(ELP3,_KAT9)__(1_of_2)	GO:0008080,GO:0051536,GO:0003824	K07739	Establishment of leaf porality with AS2 (Kojima et al 2011, PMID: 21700721)
Pod1_386	Lus10019482	LYSINE-SPECIFIC_DEMETHYLASE_REF6_(1_of_2)	NA	PTHR10694:SF38	Regulation of organ boundary formation via chromatin remodelling by targetting CUC genes (Cui et al. 2016, PMID: 27111035)
Pod1_1320	Lus10019718	PROTEIN_OBERON_4_(1_of_2)	NA	PTHR21736:SF23	Stem cell regulation with WUS (Lin et al 2016, PMID: 27196372)
Pod1_397	Lus10034535	ENDOPLASMIN_HOMOLOG_(1_of_3)	GO:0051082,GO:0006950,GO:0006457,GO:0005524	PTHR11528:SF45	Meristem formation by regulationg the folding of CLVs (Ishigro et al 2002, PMID: 11867518)
Pod1_553	Lus10037032	HISTIDINE_KINASE_3_(1_of_2)	GO:0007165,GO:0000155,GO:0000160	PTHR24423:SF381	Involved in mmaintenance of the meristematic competence of cells to prevent subsequent differentiation (Higuchi et al. 2004, Nishimura et al. 2004, PMID: 11867518)
Pod1_2060	Lus10023257	HEN1_(1_of_2)	GO:0008173,GO:0008171,GO:0001510	PTHR21404	Plyas important role in de novo shoot regeneration (Yang et al 2020, PMID: 32579181)
Pod1_82	Lus10023929	ABC_TRANSPORTER_B_FAMILY_MEMBER_1_(1_of_2)	GO:0016887,GO:0005524,GO:0055085,GO:0042626,GO:0016021,GO:0006810	PTHR24221:SF119	Not found
Pod1_485	Lus10012124	EXTRA-LARGE_GUANINE_NUCLEOTIDE-BINDING_PROTEIN_3_(1_of_2)	GO:0031683,GO:0019001,GO:0007186,GO:0004871,GO:0003924	PTHR10218:SF192	Not found
Pod1_3023	Lus10005755	PROTEIN_ROOT_PRIMORDIUM_DEFECTIVE_1_(1_of_2)	NA	PTHR31476:SF9	Not found
Pod1_1071	Lus10004264	1-pyrroline-5-carboxylate_dehydrogenase_(E1.2.1.88)__(1_of_1)	GO:0055114,GO:0016491,GO:0008152	K00294	Not found
Pod1_96	Lus10028458	transformation/transcription_domain-associated_protein_(TRRAP)__(1_of_1)	GO:0005515,GO:0016773	K08874	Not found
Pod1_2886	Lus10015690	SWI/SNF-RELATED_MATRIX-ASSOCIATED_ACTIN-DEPENDENT_REGULATOR_OF_CHROMATIN_SUBFAMILY-RELATED_//_SUBFAMILY_NOT_NAMED_(1_of_2)	GO:0016787,GO:0005524,GO:0003677	PTHR10799//PTHR10799:SF654	Not found
Pod1_124	Lus10027579	transcription_initiation_factor_TFIID_subunit_1_(TAF1)__(1_of_2)	GO:0005515	K03125	Not found
Pod1_275	Lus10000939	SEC24_(1_of_1)	GO:0030127,GO:0008270,GO:0006888,GO:0006886	PTHR13803:SF4	Not found
Pod1_52	Lus10002967	TRANSDUCIN/WD40_DOMAIN-CONTAINING_PROTEIN_(1_of_2)	GO:0030126,GO:0016192,GO:0006886,GO:0005515,GO:0005198	PTHR19878:SF4	Not found
Pod1_207	Lus10005968	CAS/CSE_protein,_C-terminus_(CAS_CSE1)__//_Cse1_(Cse1)__(1_of_2)	GO:0006886,GO:0005515	PF03378//PF08506	Not found
Pod1_226	Lus10006378	VACUOLAR_PROTEIN_SORTING-ASSOCIATED_PROTEIN_11_HOMOLOG_(1_of_2)	GO:0016192,GO:0006886	PTHR23323:SF24	Not found
Pod1_1621	Lus10007427	F-actin_binding_protein,_regulates_actin_cytoskeletal_organization_(1_of_1)	GO:0005515,GO:0000042	KOG4807	Not found
Pod1_465	Lus10010078	PROTEIN_TRANSPORT_PROTEIN_SEC23_//_SUBFAMILY_NOT_NAMED_(1_of_2)	GO:0030127,GO:0008270,GO:0006888,GO:0006886	PTHR11141//PTHR11141:SF6	Not found
Pod1_332	Lus10016597	protein_transport_protein_SEC24_(SEC24)__(1_of_3)	GO:0030127,GO:0008270,GO:0006888,GO:0006886	K14007	Not found
Pod1_1375	Lus10019174	nucleolar_protein_14_(NOP14,_UTP2)__(1_of_2)	GO:0032040	K14766	Not found
Pod1_5421	Lus10021624	vesicle_transport_through_interaction_with_t-SNAREs_1_(VTI1)__(1_of_4)	GO:0016020,GO:0006886	K08493	Not found
Pod1_9	Lus10025168	pre-mRNA-splicing_helicase_BRR2_(SNRNP200,_BRR2)__(1_of_2)	GO:0005524,GO:0003676,GO:0031204,GO:0008565	K12854	Not found
Pod1_1137	Lus10031731	CONSERVED_OLIGOMERIC_GOLGI_COMPLEX_COMPONENT_7_(1_of_2)	GO:0017119,GO:0006886	PTHR21443	Not found
Pod1_749	Lus10039293	translocation_protein_SEC63_(SEC63,_DNAJC23)__(1_of_2)	GO:0031204,GO:0008565	K09540	Not found
Pod1_3143	Lus10041358	fused_signal_recognition_particle_receptor_(ftsY)__(1_of_2)	GO:0006614,GO:0005525	K03110	Not found
Pod1_5035	Lus10010322	GAN_(1_of_2)	NA	PTHR17130:SF24	Not found
Pod1_205	Lus10013191	CHAPERONE_PROTEIN_CLPB3,_CHLOROPLASTIC_(1_of_2)	GO:0016887,GO:0005524,GO:0019538	PTHR11638:SF121	Not found
Pod1_1193	Lus10028811	PROTEIN_SEEDLING_PLASTID_DEVELOPMENT_1_(1_of_4)	GO:0005524	PTHR20953:SF2	Not found
Pod1_5617	Lus10033475	MESOPHYLL-CELL_RNAI_LIBRARY_LINE_7-LIKE_PROTEIN_(1_of_2)	NA	PTHR34669:SF1	Not found
Pod1_1037	Lus10033922	PROTEIN_ACCUMULATION_AND_REPLICATION_OF_CHLOROPLASTS_6,_CHLOROPLASTIC_(1_of_2)	NA	PTHR33925:SF3	Not found
Pod1_939	Lus10037386	CHAPERONIN_60_SUBUNIT_ALPHA_1,_CHLOROPLASTIC_(1_of_2)	GO:0005524	PTHR11353:SF11	Not found
Pod1_7474	Lus10010486	BAG_domain_(BAG)__(1_of_15)	GO:0051087	PF02179	Not found
Pod1_2820	Lus10010344	SERINE--TRNA_LIGASE,_MITOCHONDRIAL_(1_of_2)	GO:0006418,GO:0005524,GO:0004812,GO:0000166,GO:0006434,GO:0005737,GO:0004828	PTHR11778:SF0	Not found
Pod1_3254	Lus10000556	L-threonine_aldolase_/_L-threonine_acetaldehyde-lyase_(1_of_2)	GO:0030170,GO:0009058	4.1.2.5	Not found
Pod1_2222	Lus10000602	DNA_primase_large_subunit_(PRI2)__(1_of_1)	GO:0006269,GO:0003896	K02685	Not found
Pod1_201	Lus10000757	non-lysosomal_glucosylceramidase_(GBA2)__(1_of_5)	GO:0016021,GO:0006665,GO:0004348	K17108	Not found
Pod1_290	Lus10001200	ALPHA-GLUCAN_PHOSPHORYLASE_2,_CYTOSOLIC_(1_of_1)	GO:0005975,GO:0004553,GO:0008184	PTHR11468:SF4	Not found
Pod1_1015	Lus10001363	TESTIS-SPECIFIC_PROTEIN_PBS13__T-COMPLEX_11_(1_of_2)	NA	PTHR12832	Not found
Pod1_3706	Lus10001373	MAGNESIUM_TRANSPORTER_MRS2-4-RELATED_(1_of_2)	GO:0055085,GO:0046873,GO:0030001,GO:0016020	PTHR13890:SF2	Not found
Pod1_227	Lus10001538	C2_CALCIUM/LIPID-BINDING_PLANT_PHOSPHORIBOSYLTRANSFERASE_FAMILY_PROTEIN_(1_of_3)	GO:0005515	PTHR10024:SF197	Not found
Pod1_1635	Lus10001713	Sterol_14-alpha-demethylase_/_Obtusufoliol_14-demethylase_(1_of_2)	GO:0055114,GO:0020037,GO:0016705,GO:0005506	1.14.13.70	Not found
Pod1_2228	Lus10001938	aspartate_aminotransferase,_chloroplastic_(ASP5)__(1_of_1)	GO:0030170,GO:0009058,GO:0008483,GO:0006520	K00811	Not found
Pod1_2975	Lus10001989	Plant_protein_of_unknown_function_(DUF641)_(DUF641)__(1_of_12)	NA	PF04859	Not found
Pod1_4971	Lus10002131	ZINC_FINGER_PROTEIN-LIKE_1_(1_of_2)	NA	PTHR12981	Not found
Pod1_371	Lus10002140	KETOSE-BISPHOSPHATE_ALDOLASE_CLASS-II_FAMILY_PROTEIN_(1_of_2)	GO:0055114,GO:0004616,GO:0051287	PTHR22981:SF27	Not found
Pod1_2232	Lus10002148	acyl-coenzyme_A_thioesterase_9_[EC:3.1.2.-]_(ACOT9)__(1_of_1)	NA	K17361	Not found
Pod1_4406	Lus10002294	PPR_repeat_(PPR)__//_PPR_repeat_family_(PPR_2)__(1_of_308)	NA	PF01535//PF13041	Not found
Pod1_635	Lus10002361	RNA-DEPENDENT_RNA_POLYMERASE_2_(1_of_2)	GO:0003968	PTHR23079:SF5	Not found
Pod1_6850	Lus10002544	PROTEIN_IOJAP,_CHLOROPLASTIC_(1_of_2)	NA	PTHR21043:SF1	Not found
Pod1_636	Lus10002677	CONSERVED_OLIGOMERIC_GOLGI_COMPLEX_SUBUNIT_4_(1_of_3)	GO:0048193,GO:0005783	PTHR24016:SF0	Not found
Pod1_1109	Lus10002884	PHOSPHATASE_SUBUNIT_GENE_G4-1_(1_of_2)	NA	PTHR12085	Not found
Pod1_1146	Lus10002990	Uncharacterized_mRNA-associated_protein_RAP55_(1_of_2)	NA	KOG1073	Not found
Pod1_1488	Lus10003045	GALACTURONOSYLTRANSFERASE_9-RELATED_(1_of_1)	GO:0016757,GO:0047262	PTHR32116:SF31	Not found
Pod1_1733	Lus10003119	CALMODULIN-BINDING_TRANSCRIPTION_ACTIVATOR_4_(1_of_2)	GO:0005515,GO:0005634,GO:0003677	PTHR23335:SF1	Not found
Pod1_657	Lus10003165	SPERMATOGENESIS-ASSOCIATED_PROTEIN_20_(1_of_2)	NA	PTHR12145:SF11	Not found
Pod1_2053	Lus10003351	U3_small_nucleolar_RNA-associated_protein_6_(UTP6)__(1_of_2)	NA	K14557	Not found
Pod1_8463	Lus10003395	CYCLIC_NUCLEOTIDE-GATED_ION_CHANNEL_1_(1_of_6)	GO:0055085,GO:0016020,GO:0006811,GO:0005216	PTHR10217:SF527	Not found
Pod1_238	Lus10003424	PPR_repeat_(PPR)__//_PPR_repeat_family_(PPR_2)__(1_of_308)	NA	PF01535//PF13041	Not found
Pod1_2818	Lus10003461	PPR_repeat_(PPR)__//_PPR_repeat_family_(PPR_2)__(1_of_308)	NA	PF01535//PF13041	Not found
Pod1_2356	Lus10003524	ANKYRIN_REPEAT_FAMILY_PROTEIN_(1_of_2)	NA	PTHR12447:SF7	Not found
Pod1_309	Lus10003578	PLASTID_TRANSCRIPTIONALLY_ACTIVE_3_(1_of_1)	NA	PTHR31407:SF5	Not found
Pod1_2191	Lus10003589	PECTIN_LYASE-LIKE_SUPERFAMILY_PROTEIN_(1_of_2)	NA	PTHR31339:SF4	Not found
Pod1_1101	Lus10003640	Glyceraldehyde-3-phosphate_dehydrogenase_(NADP(+))_/_Triosephosphate_dehydrogenase_(1_of_2)	GO:0055114,GO:0016491,GO:0008152	1.2.1.9	Not found
Pod1_171	Lus10003701	nuclear_pore_complex_protein_Nup155_(NUP155,_NUP170,_NUP157)__(1_of_2)	GO:0017056,GO:0006913,GO:0005643	K14312	Not found
Pod1_6933	Lus10003737	CHAC-LIKE_FAMILY_PROTEIN_(1_of_2)	NA	PTHR12192:SF1	Not found
Pod1_1416	Lus10003795	U4/U6.U5_tri-snRNP-associated_protein_2_(USP39,_SAD1)__(1_of_2)	GO:0008270	K12847	Not found
Pod1_801	Lus10003955	Zinc_knuckle_(zf-CCHC)__//_OB-fold_nucleic_acid_binding_domain_(tRNA_anti-codon)__//_Replication_factor-A_protein_1,_N-terminal_domain_(Rep-A_N)__//_Replication_factor-A_C_terminal_domain_(Rep_fac-A_C)__//_Replication_protein_A_OB_domain_(REPA_OB_2)__(1_of_2)	GO:0008270,GO:0003676,GO:0006260,GO:0005634,GO:0003677	PF00098//PF01336//PF04057//PF08646//PF16900	Not found
Pod1_2240	Lus10004175	omega-6_fatty_acid_desaturase_(delta-12_desaturase)_(FAD2)__(1_of_2)	GO:0055114,GO:0016717,GO:0006629	K10256	Not found
Pod1_2339	Lus10004302	PROTEIN_SUPPRESSOR_OF_GENE_SILENCING_3_(1_of_2)	GO:0031047	PTHR21596:SF12	Not found
Pod1_1086	Lus10004404	ATP-dependent_RNA_helicase_DDX24/MAK5_[EC:3.6.4.13]_(DDX24,_MAK5)__(1_of_2)	GO:0005524,GO:0003676	K14805	Not found
Pod1_3922	Lus10004469	solute_carrier_family_24_(sodium/potassium/calcium_exchanger),_member_6_(SLC24A6,_NCKX6)__(1_of_8)	GO:0055085,GO:0016021	K13754	Not found
Pod1_6557	Lus10004641	peptidyl-prolyl_isomerase_E_(cyclophilin_E)_(PPIE)__(1_of_2)	GO:0003676,GO:0006457,GO:0003755	K09564	Not found
Pod1_2700	Lus10004701	BTB/POZ_domain_(BTB)__//_MATH_domain_(MATH)__(1_of_2)	GO:0005515	PF00651//PF00917	Not found
Pod1_1149	Lus10004939	mitochondrial-processing_peptidase_subunit_beta_[EC:3.4.24.64]_(PMPCB,_MAS1)__(1_of_3)	NA	K17732	Not found
Pod1_1676	Lus10004987	PPR_repeat_(PPR)__//_PPR_repeat_family_(PPR_2)__//_DYW_family_of_nucleic_acid_deaminases_(DYW_deaminase)__(1_of_70)	NA	PF01535//PF13041//PF14432	Not found
Pod1_645	Lus10005012	nuclear_cap-binding_protein_subunit_1_(NCBP1,_CBP80)__(1_of_1)	GO:0005515,GO:0003723,GO:0016070,GO:0051028,GO:0045292,GO:0005846,GO:0000339	K12882	Not found
Pod1_5502	Lus10005018	tRNA_acetyltransferase_TAN1_(TAN1,_THUMPD1)__(1_of_2)	GO:0003723	K06963	Not found
Pod1_1302	Lus10005151	jasmonic_acid-amino_synthetase_(JAR1)__(1_of_2)	GO:0080123,GO:0009864,GO:0009694,GO:0009611	K14506	Not found
Pod1_3514	Lus10005162	very-long-chain_enoyl-CoA_reductase_(TER,_TSC13,_CER10)__(1_of_3)	GO:0016627,GO:0016021,GO:0006629,GO:0005737	K10258	Not found
Pod1_4975	Lus10005224	putative_transcriptional_regulator_(algH)__(1_of_3)	NA	K07735	Not found
Pod1_2604	Lus10005564	Histidinol-phosphate_transaminase_/_Imidazolylacetolphosphate_aminotransferase_(1_of_2)	GO:0030170,GO:0009058	2.6.1.9	Not found
Pod1_433	Lus10005581	translation_initiation_factor_IF-2_(infB,_MTIF2)__(1_of_3)	GO:0005525	K02519	Not found
Pod1_5805	Lus10005690	golgi_SNAP_receptor_complex_member_2_(GOSR2,_BOS1)__(1_of_2)	NA	K08496	Not found
Pod1_200	Lus10005792	N-acetyltransferase_10_(NAT10,_KRE33)__(1_of_2)	GO:0008080	K14521	Not found
Pod1_1938	Lus10005804	26S_proteasome_regulatory_subunit_N5_(PSMD12,_RPN5)__(1_of_2)	GO:0005515	K03035	Not found
Pod1_3098	Lus10005945	RNA_RECOGNITION_DOMAIN-CONTAINING_PROTEIN_WTF1_(1_of_2)	NA	PTHR31476:SF4	Not found
Pod1_3693	Lus10005946	chitinase_domain-containing_protein_1_(CHID1)__(1_of_4)	GO:0005975,GO:0004553	K17525	Not found
Pod1_2812	Lus10006201	Anthranilate_phosphoribosyltransferase_/_Phosphoribosyl-anthranilate_pyrophosphorylase_(1_of_4)	NA	2.4.2.18	Not found
Pod1_1777	Lus10006301	RING_ZINC_FINGER-CONTAINING_PROTEIN_(1_of_2)	NA	PTHR22904:SF379	Not found
Pod1_489	Lus10006374	heat_shock_protein_90kDa_beta_(HSP90B,_TRA1)__(1_of_6)	GO:0051082,GO:0006950,GO:0006457,GO:0005524	K09487	Not found
Pod1_4667	Lus10006672	SODIUM/PYRUVATE_COTRANSPORTER_BASS2,_CHLOROPLASTIC_(1_of_2)	GO:0016020	PTHR10361:SF35	Not found
Pod1_1840	Lus10006694	EXOSTOSIN_FAMILY_PROTEIN_(1_of_3)	NA	PTHR11062:SF110	Not found
Pod1_2638	Lus10006877	DIHYDROLIPOAMIDE_ACETYL/SUCCINYL-TRANSFERASE-RELATED_//_SUBFAMILY_NOT_NAMED_(1_of_2)	GO:0016746,GO:0008152	PTHR23151//PTHR23151:SF59	Not found
Pod1_7	Lus10006934	acetyl-CoA_carboxylase_/_biotin_carboxylase_(ACAC)__(1_of_1)	GO:0006633,GO:0005524,GO:0003989	K11262	Not found
Pod1_813	Lus10006955	Cadmium-exporting_ATPase_/_Cd(2+)-exporting_ATPase_(1_of_2)	GO:0046872,GO:0000166	3.6.3.3	Not found
Pod1_751	Lus10006977	OCTICOSAPEPTIDE/PHOX/BEM1P_DOMAIN-CONTAINING_PROTEIN_KINASE_(1_of_2)	GO:0005515,GO:0006468,GO:0004672	PTHR23257:SF331	Not found
Pod1_1616	Lus10007084	Methylmalonate-semialdehyde_dehydrogenase_(CoA_acylating)_/_MSDH_(1_of_2)	GO:0055114,GO:0016491,GO:0008152	1.2.1.27	Not found
Pod1_2921	Lus10007115	BAH_domain_(BAH)__//_Agenet_domain_(Agenet)__(1_of_2)	GO:0003682	PF01426//PF05641	Not found
Pod1_655	Lus10007330	CONSERVED_OLIGOMERIC_GOLGI_COMPLEX_COMPONENT_5_(1_of_4)	GO:0017119,GO:0006891	PTHR13228	Not found
Pod1_66	Lus10007687	zinc_finger_FYVE_domain-containing_protein_26_(ZFYVE26)__(1_of_1)	NA	K19027	Not found
Pod1_1150	Lus10007723	PRP40_PRE-MRNA_PROCESSING_FACTOR_40_HOMOLOG_A_(YEAST)_(1_of_2)	GO:0005515	PTHR11864:SF0	Not found
Pod1_5065	Lus10007745	splicing_factor,_arginine/serine-rich_17_(SFRS17)__(1_of_2)	NA	K13169	Not found
Pod1_1412	Lus10007913	Glycerate_dehydrogenase_/_Hydroxypyruvate_reductase_(1_of_4)	GO:0055114,GO:0051287	1.1.1.29	Not found
Pod1_6080	Lus10008072	Site-specific_DNA-methyltransferase_(adenine-specific)_/_Restriction-modification_system_(1_of_1)	NA	2.1.1.72	Not found
Pod1_219	Lus10008127	TRAFFICKING_PROTEIN_PARTICLE_COMPLEX_SUBUNIT_9_(1_of_2)	NA	PTHR21512:SF5	Not found
Pod1_1987	Lus10008238	succinyl-CoA_synthetase_beta_subunit_(LSC2)__(1_of_2)	GO:0008152,GO:0003824	K01900	Not found
Pod1_2010	Lus10008260	SR-RELATED_CTD_ASSOCIATED_FACTOR_6_(1_of_2)	GO:0006396,GO:0003723	PTHR12323	Not found
Pod1_5919	Lus10008270	GLUTAREDOXIN_DOMAIN-CONTAINING_CYSTEINE-RICH_PROTEIN_CG12206-RELATED_(1_of_2)	GO:0045454,GO:0015035,GO:0009055	PTHR10168:SF44	Not found
Pod1_2476	Lus10008378	PROTEIN_PHOSPHATASE_2C_40-RELATED_(1_of_2)	GO:0003824,GO:0006470,GO:0004722	PTHR13832:SF309	Not found
Pod1_320	Lus10008604	nardilysin_[EC:3.4.24.61]_(NRD1)__(1_of_2)	NA	K01411	Not found
Pod1_2307	Lus10008719	GDP-fucose_protein_O-fucosyltransferase_(O-FucT)__(1_of_70)	NA	PF10250	Not found
Pod1_6725	Lus10009246	peptidyl-tRNA_hydrolase,_PTH2_family_[EC:3.1.1.29]_(PTH2)__(1_of_1)	GO:0004045	K04794	Not found
Pod1_3950	Lus10009281	phosphatidate_cytidylyltransferase_(E2.7.7.41,_CDS1,_CDS2,_cdsA)__(1_of_3)	NA	K00981	Not found
Pod1_402	Lus10009539	NADH-UBIQUINONE_OXIDOREDUCTASE_75_KDA_SUBUNIT,_MITOCHONDRIAL_(1_of_3)	GO:0055114,GO:0051536,GO:0016651,GO:0016491	PTHR11615:SF115	Not found
Pod1_1268	Lus10009671	CRS1_/_YHBY_(CRM)_DOMAIN-CONTAINING_PROTEIN_(1_of_2)	GO:0003723	PTHR31846:SF4	Not found
Pod1_1202	Lus10009680	SEL1_protein_(SEL1,_SEL1L)__(1_of_2)	NA	K14026	Not found
Pod1_62	Lus10009791	MYOSIN_IA_HEAVY_CHAIN-RELATED_(1_of_2)	GO:0016459,GO:0005524,GO:0003774,GO:0005515	PTHR13140:SF304	Not found
Pod1_36	Lus10009803	guanine_nucleotide-exchange_factor_(MIN7)__(1_of_1)	GO:0032012,GO:0005086	K13462	Not found
Pod1_2152	Lus10009882	U3_small_nucleolar_RNA-associated_protein_25_(UTP25,_DEF)__(1_of_2)	GO:0005634	K14774	Not found
Pod1_2132	Lus10009974	CYSTEINE_DESULFURYLASE_//_SUBFAMILY_NOT_NAMED_(1_of_4)	NA	PTHR11601//PTHR11601:SF47	Not found
Pod1_6708	Lus10009999	IRON-SULFUR_CLUSTER_SCAFFOLD_PROTEIN_NFU-RELATED_(1_of_6)	GO:0051536,GO:0016226,GO:0005506	PTHR11178	Not found
Pod1_2723	Lus10010082	oxygen-dependent_protoporphyrinogen_oxidase_(PPOX,_hemY)__(1_of_2)	NA	K00231	Not found
Pod1_3473	Lus10010165	IP16409P_(1_of_2)	GO:0005509	PTHR10827:SF52	Not found
Pod1_4107	Lus10010171	TRANSMEMBRANE_PROTEIN_53_(1_of_2)	NA	PTHR12265:SF0	Not found
Pod1_11	Lus10010313	Calpain-3_/_Muscle-specific_calcium-activated_neutral_protease_3_(1_of_1)	GO:0006508,GO:0005622,GO:0004198	3.4.22.54	Not found
Pod1_3654	Lus10010326	protein_kinase_C_substrate_80K-H_(PRKCSH)__(1_of_4)	GO:0006491	K08288	Not found
Pod1_6913	Lus10010419	NADH-UBIQUINONE_OXIDOREDUCTASE_39_KDA_SUBUNIT-RELATED_//_SUBFAMILY_NOT_NAMED_(1_of_4)	GO:0050662,GO:0003824	PTHR12126//PTHR12126:SF5	Not found
Pod1_5744	Lus10010579	WW_domain_(WW)__(1_of_19)	GO:0005515	PF00397	Not found
Pod1_1910	Lus10010581	ANKYRIN_REPEAT_PROTEIN_SKIP35_(1_of_2)	NA	PTHR36024:SF1	Not found
Pod1_2333	Lus10010815	F18O14.9_(1_of_2)	NA	PTHR35464:SF1	Not found
Pod1_3156	Lus10010948	Prenylcysteine_oxidase_/_Prenylcysteine_lyase_(1_of_2)	GO:0055114,GO:0016491,GO:0001735	1.8.3.5	Not found
Pod1_3949	Lus10011029	PPR_repeat_(PPR)__//_PPR_repeat_family_(PPR_2)__//_Pentatricopeptide_repeat_domain_(PPR_3)__(1_of_65)	NA	PF01535//PF13041//PF13812	Not found
Pod1_1825	Lus10011060	Phosphoribulokinase_/_Phosphopentokinase_(1_of_3)	GO:0016301,GO:0008152,GO:0005524	2.7.1.19	Not found
Pod1_3051	Lus10011115	LACTOYLGLUTATHIONE_LYASE__GLYOXALASE_I_//_SUBFAMILY_NOT_NAMED_(1_of_2)	NA	PTHR10374//PTHR10374:SF12	Not found
Pod1_1867	Lus10011159	TBC1_DOMAIN_FAMILY_MEMBER_GTPASE-ACTIVATING_PROTEIN_//_SUBFAMILY_NOT_NAMED_(1_of_2)	NA	PTHR22957//PTHR22957:SF276	Not found
Pod1_2977	Lus10011429	protein_transport_protein_SEC13_(SEC13)__(1_of_2)	GO:0005515	K14004	Not found
Pod1_2519	Lus10011459	PPR_repeat_(PPR)__//_PPR_repeat_family_(PPR_2)__(1_of_308)	NA	PF01535//PF13041	Not found
Pod1_1447	Lus10011464	LEUCINE-RICH_PPR_MOTIF-CONTAINING_PROTEIN,_MITOCHONDRIAL_(1_of_1)	NA	PTHR24015:SF187	Not found
Pod1_3868	Lus10011554	transcription_initiation_factor_TFIIE_subunit_alpha_(TFIIE1,_GTF2E1,_TFA1,_tfe)__(1_of_2)	NA	K03136	Not found
Pod1_4247	Lus10011566	PPR_repeat_(PPR)__//_PPR_repeat_family_(PPR_2)__(1_of_308)	NA	PF01535//PF13041	Not found
Pod1_4351	Lus10011673	GTP-binding_protein_(engB)__(1_of_4)	GO:0005525	K03978	Not found
Pod1_1028	Lus10011882	sterol_3beta-glucosyltransferase_[EC:2.4.1.173]_Glc_b1-3_sterol_(E2.4.1.173)__(1_of_4)	GO:0016758,GO:0008152,GO:0030259,GO:0005975	K05841	Not found
Pod1_2097	Lus10011916	WD40_repeat-containing_protein_(1_of_2)	GO:0005515	KOG0293	Not found
Pod1_1757	Lus10012248	Synaptic_vesicle_protein_EHS-1_and_related_EH_domain_proteins_(1_of_3)	GO:0005509	KOG0998	Not found
Pod1_4893	Lus10012318	TUBULIN-SPECIFIC_CHAPERONE_C_(1_of_1)	GO:0007023	PTHR15139:SF0	Not found
Pod1_6982	Lus10012475	WD_REPEAT_CONTAINING_PROTEIN_3__WDR3_(1_of_3)	GO:0005515	PTHR19853	Not found
Pod1_2064	Lus10012731	SGT1_PROTEIN__HSGT1___SUPPRESSOR_OF_GCR2_(1_of_2)	NA	PTHR13060	Not found
Pod1_955	Lus10012769	SAC3/GANP/NIN1/MTS3/EIF-3_P25_FAMILY_PROTEIN_(1_of_2)	NA	PTHR12436:SF17	Not found
Pod1_1344	Lus10012905	aspartyl-tRNA(Asn)/glutamyl-tRNA(Gln)_amidotransferase_subunit_B_(gatB,_PET112)__(1_of_2)	GO:0016884,GO:0016874	K02434	Not found
Pod1_2067	Lus10012937	GLUCAN_ENDO-1,3-BETA-GLUCOSIDASE_12-RELATED_(1_of_2)	GO:0005975,GO:0004553	PTHR32227:SF88	Not found
Pod1_2432	Lus10012976	cGMP-dependent_protein_kinase_/_PKG_II_(1_of_2)	GO:0006468,GO:0004672,GO:0003824	2.7.11.12	Not found
Pod1_3435	Lus10013023	1,4-dihydroxy-2-naphthoyl-CoA_synthase_/_o-succinylbenzoyl-CoA_1,4-dihydroxy-2-naphthoate-lyase_(cyclizing)_(1_of_2)	NA	4.1.3.36	Not found
Pod1_211	Lus10013294	DEAD/DEAH_box_helicase_(DEAD)__//_Helicase_conserved_C-terminal_domain_(Helicase_C)__//_DSHCT_(NUC185)_domain_(DSHCT)__(1_of_2)	GO:0005524,GO:0003676	PF00270//PF00271//PF08148	Not found
Pod1_791	Lus10013404	CHAPERONIN_60_SUBUNIT_BETA_1,_CHLOROPLASTIC-RELATED_(1_of_2)	GO:0005524	PTHR11353:SF8	Not found
Pod1_1693	Lus10013513	UDP-sulfoquinovose_synthase_(SQD1,_sqdB)__(1_of_2)	GO:0050662,GO:0003824	K06118	Not found
Pod1_3851	Lus10013518	PROTEIN_R07E3.4_(1_of_1)	NA	PTHR24089:SF342	Not found
Pod1_1515	Lus10013612	O-FUCOSYLTRANSFERASE-LIKE_PROTEIN_(1_of_2)	NA	PTHR31741:SF6	Not found
Pod1_592	Lus10013677	TAT-BINDING_HOMOLOG_7_//_SUBFAMILY_NOT_NAMED_(1_of_2)	GO:0005524	PTHR23069//PTHR23069:SF3	Not found
Pod1_3799	Lus10013795	UBX_DOMAIN-CONTAINING_PROTEIN_7_(1_of_2)	GO:0005515	PTHR23322:SF6	Not found
Pod1_2095	Lus10014048	nucleolar_MIF4G_domain-containing_protein_1_(NOM1)__(1_of_2)	GO:0005515,GO:0003723	K17583	Not found
Pod1_6224	Lus10014097	Domain_of_unknown_function_(DUF303)_(DUF303)__(1_of_6)	NA	PF03629	Not found
Pod1_7230	Lus10014202	glucosamine-phosphate_N-acetyltransferase_(GNPNAT1,_GNA1)__(1_of_2)	GO:0008080	K00621	Not found
Pod1_1491	Lus10014399	Carotene_epsilon-monooxygenase_/_LUT1_(1_of_2)	GO:0055114,GO:0020037,GO:0016705,GO:0005506	1.14.99.45	Not found
Pod1_6136	Lus10014455	SURFEIT_LOCUS_PROTEIN_6_(1_of_2)	NA	PTHR14369	Not found
Pod1_3502	Lus10014592	ZINC_FINGER_FYVE_DOMAIN_CONTAINING_PROTEIN_//_SUBFAMILY_NOT_NAMED_(1_of_2)	GO:0016788	PTHR22835//PTHR22835:SF219	Not found
Pod1_1509	Lus10014615	glucose-6-phosphate_1-dehydrogenase_(G6PD,_zwf)__(1_of_5)	GO:0055114,GO:0050661,GO:0006006,GO:0004345	K00036	Not found
Pod1_3423	Lus10014686	homocysteine_S-methyltransferase_(mmuM)__(1_of_4)	NA	K00547	Not found
Pod1_2133	Lus10014710	SUBGROUP_I_AMINOTRANSFERASE_RELATED_//_SUBFAMILY_NOT_NAMED_(1_of_2)	NA	PTHR11751//PTHR11751:SF317	Not found
Pod1_5325	Lus10014790	PLASTID-LIPID-ASSOCIATED_PROTEIN_3,_CHLOROPLASTIC-RELATED_(1_of_3)	NA	PTHR31906:SF5	Not found
Pod1_4656	Lus10014805	WD40_REPEAT_PROTEIN_//_SUBFAMILY_NOT_NAMED_(1_of_1)	NA	PTHR22847//PTHR22847:SF490	Not found
Pod1_3356	Lus10014815	GPALPP_MOTIFS-CONTAINING_PROTEIN_1_(1_of_2)	NA	PTHR15606:SF3	Not found
Pod1_3074	Lus10014912	Set1/Ash2_histone_methyltransferase_complex_subunit_ASH2_(ASH2)__(1_of_2)	GO:0005515	K14964	Not found
Pod1_7071	Lus10014947	FERREDOXIN/ADRENODOXIN_//_SUBFAMILY_NOT_NAMED_(1_of_2)	GO:0051536,GO:0009055	PTHR23426//PTHR23426:SF31	Not found
Pod1_6846	Lus10014985	SERINE/THREONINE_PROTEIN_PHOSPHATASE_//_SUBFAMILY_NOT_NAMED_(1_of_4)	GO:0016787	PTHR11668//PTHR11668:SF267	Not found
Pod1_4885	Lus10014987	cleavage_and_polyadenylation_specificity_factor_subunit_5_(NUDT21,_CPSF5,_CFIM25)__(1_of_2)	GO:0006378,GO:0005849,GO:0003729	K14397	Not found
Pod1_1232	Lus10015059	PPR_repeat_(PPR)__//_PPR_repeat_family_(PPR_2)__(1_of_308)	NA	PF01535//PF13041	Not found
Pod1_2707	Lus10015222	3-ketoacyl-CoA_synthase_(KCS)__(1_of_25)	GO:0016747,GO:0008610,GO:0016020,GO:0006633	K15397	Not found
Pod1_5221	Lus10015557	uncharacterized_protein_(K06997)__(1_of_3)	NA	K06997	Not found
Pod1_2597	Lus10015560	Adenylyl-sulfate_reductase_(thioredoxin)_/_Thioredoxin-dependent_5'-adenylylsulfate_reductase_(1_of_2)	GO:0045454,GO:0008152,GO:0003824	1.8.4.10	Not found
Pod1_120	Lus10015908	mediator_of_RNA_polymerase_II_transcription_subunit_14_(MED14,_RGR1)__(1_of_2)	GO:0016592,GO:0006357,GO:0001104	K15156	Not found
Pod1_359	Lus10015956	Protein_kinase_domain_(Pkinase)__//_Regulator_of_chromosome_condensation_(RCC1)_repeat_(RCC1_2)__(1_of_2)	GO:0006468,GO:0005524,GO:0004672	PF00069//PF13540	Not found
Pod1_1403	Lus10015987	D-lactate_dehydrogenase_(cytochrome)_/_Lactic_acid_dehydrogenase_(1_of_2)	GO:0055114,GO:0050660,GO:0016491,GO:0003824	1.1.2.4	Not found
Pod1_2582	Lus10016077	UDP-N-acetylglucosamine--dolichyl-phosphate_N-acetylglucosaminephosphotransferase_(ALG7)__(1_of_1)	GO:0055114,GO:0004616,GO:0051287,GO:0016021,GO:0008963	K01001	Not found
Pod1_1817	Lus10016160	ACYL-COA_N-ACYLTRANSFERASE_WITH_RING/FYVE/PHD-TYPE_ZINC_FINGER_DOMAIN-CONTAINING_PROTEIN_(1_of_3)	NA	PTHR24098:SF5	Not found
Pod1_5189	Lus10016218	TNF_RECEPTOR_ASSOCIATED_FACTOR_//_SUBFAMILY_NOT_NAMED_(1_of_1)	NA	PTHR10131//PTHR10131:SF78	Not found
Pod1_99	Lus10016397	DNA_topoisomerase_II_[EC:5.99.1.3]_(TOP2)__(1_of_2)	GO:0006265,GO:0005524,GO:0003918,GO:0003677	K03164	Not found
Pod1_5806	Lus10016419	THYLAKOID_LUMENAL_19_KDA_PROTEIN,_CHLOROPLASTIC_(1_of_1)	GO:0019898,GO:0015979,GO:0009654,GO:0009523,GO:0005509	PTHR31407:SF20	Not found
Pod1_1715	Lus10016425	PPR_repeat_(PPR)__//_PPR_repeat_family_(PPR_2)__//_DYW_family_of_nucleic_acid_deaminases_(DYW_deaminase)__(1_of_70)	NA	PF01535//PF13041//PF14432	Not found
Pod1_3284	Lus10016444	Plant_protein_of_unknown_function_(DUF641)_(DUF641)__(1_of_12)	NA	PF04859	Not found
Pod1_3734	Lus10016554	FASCICLIN-LIKE_ARABINOGALACTAN_PROTEIN_4_(1_of_2)	NA	PTHR32382:SF0	Not found
Pod1_2345	Lus10016585	Glycoprotein_2-beta-D-xylosyltransferase_/_Beta-1,2-xylosyltransferase_(1_of_2)	GO:0016757	2.4.2.38	Not found
Pod1_291	Lus10016658	methionyl-tRNA_synthetase_(MARS,_metG)__(1_of_4)	GO:0000049,GO:0006418,GO:0005524,GO:0004812,GO:0000166	K01874	Not found
Pod1_4176	Lus10016692	Nitric-oxide_synthase_(NADPH)_/_NO_synthase_(1_of_7)	GO:0005525	1.14.13.39	Not found
Pod1_522	Lus10016758	Beta-lactamase_/_Penicillinase_(1_of_2)	GO:0046872,GO:0003723	3.5.2.6	Not found
Pod1_3454	Lus10016783	photosystem_II_oxygen-evolving_enhancer_protein_1_(psbO)__(1_of_2)	GO:0042549,GO:0019898,GO:0015979,GO:0009654,GO:0009523,GO:0005509	K02716	Not found
Pod1_5118	Lus10016826	RNA_POLYMERASE_II-ASSOCIATED_PROTEIN_3_(1_of_1)	NA	PTHR22904:SF169	Not found
Pod1_1944	Lus10016836	pumilio_homology_domain_family_member_6_(PUF6)__(1_of_2)	GO:0003723,GO:0006468,GO:0005524,GO:0004672,GO:0030246	K14844	Not found
Pod1_834	Lus10017071	TRANSLATION_ELONGATION_FACTOR_EF-1_ALPHA_(1_of_2)	NA	PTHR35460:SF1	Not found
Pod1_2842	Lus10017103	UBX_DOMAIN-CONTAINING_PROTEIN_4_(1_of_2)	NA	PTHR13020:SF34	Not found
Pod1_587	Lus10017446	PPR_repeat_(PPR)__//_PPR_repeat_family_(PPR_2)__//_DYW_family_of_nucleic_acid_deaminases_(DYW_deaminase)__(1_of_70)	NA	PF01535//PF13041//PF14432	Not found
Pod1_3318	Lus10017499	Squalene_synthase_/_Squalene_synthetase_(1_of_2)	GO:0016740,GO:0009058	2.5.1.21	Not found
Pod1_5918	Lus10017574	Protein_of_unknown_function_(DUF2854)_(DUF2854)__(1_of_2)	NA	PF11016	Not found
Pod1_2183	Lus10017594	alpha-1,3-glucosyltransferase_(ALG6)__(1_of_1)	GO:0016758,GO:0005789	K03848	Not found
Pod1_5199	Lus10017757	U1_small_nuclear_ribonucleoprotein_70kDa_(SNRP70)__(1_of_3)	GO:0003676	K11093	Not found
Pod1_3088	Lus10017845	HISTONE_DEACETYLASE_10_(1_of_2)	NA	PTHR10625:SF102	Not found
Pod1_447	Lus10017886	PHOSPHOENOLPYRUVATE_CARBOXYLASE_4_(1_of_2)	GO:0015977,GO:0008964,GO:0006099	PTHR30523:SF6	Not found
Pod1_2928	Lus10017941	RIO_kinase_2_(RIOK2)__(1_of_2)	GO:0006468,GO:0005524,GO:0004674	K07179	Not found
Pod1_556	Lus10018075	PPR_repeat_(PPR)__//_PPR_repeat_family_(PPR_2)__//_Pentatricopeptide_repeat_domain_(PPR_3)__(1_of_65)	NA	PF01535//PF13041//PF13812	Not found
Pod1_326	Lus10018129	VACUOLAR_PROTON_ATPASE_A1_(1_of_2)	GO:0033179,GO:0015991,GO:0015078	PTHR11629:SF72	Not found
Pod1_920	Lus10018297	EXOCYST_COMPLEX_COMPONENT_EXO84C_(1_of_2)	NA	PTHR21426:SF2	Not found
Pod1_1306	Lus10018321	COATOMER_SUBUNIT_DELTA_(1_of_2)	NA	PTHR10121	Not found
Pod1_4852	Lus10018322	F28K20.6_PROTEIN-RELATED_(1_of_4)	NA	PTHR33133:SF12	Not found
Pod1_3344	Lus10018664	Phosphatidylcholine--sterol_O-acyltransferase_/_Phospholipid--cholesterol_acyltransferase_(1_of_2)	GO:0008374,GO:0006629	2.3.1.43	Not found
Pod1_5740	Lus10018741	HOMEOBOX_PROTEIN_HAT3.1_(1_of_2)	GO:0005515,GO:0003677	PTHR12628:SF13	Not found
Pod1_1946	Lus10018858	GUANINE_NUCLEOTIDE-BINDING_PROTEIN-LIKE_3_HOMOLOG_(1_of_3)	GO:0005525	PTHR11089:SF30	Not found
Pod1_6746	Lus10019166	Protein_of_unknown_function,_DUF617_(DUF617)__(1_of_17)	NA	PF04759	Not found
Pod1_2731	Lus10019370	PROTEIN_TBC-3,_ISOFORM_B_(1_of_4)	NA	PTHR22957:SF26	Not found
Pod1_2814	Lus10019473	AAA+-type_ATPase_(1_of_2)	NA	KOG0744	Not found
Pod1_2639	Lus10019764	PPR_repeat_(PPR_1)__//_PPR_repeat_family_(PPR_2)__(1_of_14)	NA	PF12854//PF13041	Not found
Pod1_42	Lus10019778	intron-binding_protein_aquarius_(AQR)__(1_of_2)	GO:0005681,GO:0000398	K12874	Not found
Pod1_969	Lus10019839	E3_ubiquitin-protein_ligase_MARCH6_(MARCH6,_DOA10)__(1_of_1)	GO:0008270	K10661	Not found
Pod1_6424	Lus10019873	B3_DNA_binding_domain_(B3)__(1_of_143)	GO:0003677	PF02362	Not found
Pod1_1974	Lus10019923	L-TYPE_LECTIN-DOMAIN_CONTAINING_RECEPTOR_KINASE_VIII.1-RELATED_(1_of_2)	GO:0006468,GO:0005524,GO:0004672,GO:0030246	PTHR27007:SF47	Not found
Pod1_6406	Lus10020404	F21O3.15_PROTEIN_(1_of_2)	NA	PTHR36031:SF1	Not found
Pod1_4832	Lus10020535	1D-myo-Inositol-tetrakisphosphate_5-kinase_/_inositol-polyphosphate_multikinase_(IPK2)__(1_of_2)	GO:0008440	K00915	Not found
Pod1_4152	Lus10020777	ataxin-10_(ATXN10)__(1_of_2)	NA	K19323	Not found
Pod1_5954	Lus10020982	PAP_fibrillin_(PAP_fibrillin)__(1_of_21)	NA	PF04755	Not found
Pod1_2198	Lus10021059	U4/U6_small_nuclear_ribonucleoprotein_PRP4_(PRPF4,_PRP4)__(1_of_2)	GO:0005515	K12662	Not found
Pod1_3121	Lus10021072	AHSA1_PROTEIN_(1_of_2)	GO:0006950,GO:0051087,GO:0001671	PTHR13009:SF8	Not found
Pod1_1055	Lus10021145	ABC_transporter_(ABC_tran)__//_ABC_transporter_transmembrane_region_(ABC_membrane)__(1_of_62)	GO:0016887,GO:0005524,GO:0055085,GO:0042626,GO:0016021,GO:0006810	PF00005//PF00664	Not found
Pod1_398	Lus10021275	Protein_kinase_domain_(Pkinase)__//_Leucine_rich_repeat_N-terminal_domain_(LRRNT_2)__//_Leucine_rich_repeat_(LRR_8)__(1_of_58)	GO:0005515,GO:0006468,GO:0005524,GO:0004672	PF00069//PF08263//PF13855	Not found
Pod1_2832	Lus10021359	Reverse_transcriptase_(RNA-dependent_DNA_polymerase)_(RVT_1)__(1_of_1)	GO:0006397	PF00078	Not found
Pod1_3232	Lus10021362	PPR_repeat_(PPR)__//_PPR_repeat_family_(PPR_2)__(1_of_308)	NA	PF01535//PF13041	Not found
Pod1_1255	Lus10021472	SAND_PROTEIN-RELATED_(1_of_2)	NA	PTHR13027	Not found
Pod1_1589	Lus10021485	ASPARTYL_PROTEASE_FAMILY_PROTEIN-RELATED_(1_of_1)	GO:0006508,GO:0004190	PTHR13683:SF288	Not found
Pod1_5457	Lus10021576	lycopene_epsilon-cyclase_(lcyE,_crtL2)__(1_of_2)	GO:0016705,GO:0016117	K06444	Not found
Pod1_2268	Lus10021657	methionyl_aminopeptidase_[EC:3.4.11.18]_(map)__(1_of_3)	NA	K01265	Not found
Pod1_144	Lus10021680	EPILEPSY_HOLOPROSENCEPHALY_CANDIDATE_1/TMEM1_(1_of_2)	NA	PTHR13251	Not found
Pod1_1871	Lus10022034	Ras_homolog_gene_family,_member_T1_(RHOT1,_ARHT1)__(1_of_6)	GO:0007264,GO:0005525	K07870	Not found
Pod1_517	Lus10022084	TETRATRICOPEPTIDE_REPEAT_PROTEIN,_TPR_//_SUBFAMILY_NOT_NAMED_(1_of_1)	GO:0005515	PTHR23083//PTHR23083:SF430	Not found
Pod1_2916	Lus10022124	PPR_repeat_(PPR)__//_PPR_repeat_family_(PPR_2)__(1_of_308)	NA	PF01535//PF13041	Not found
Pod1_4987	Lus10022185	electron_transfer_flavoprotein_beta_subunit_(fixA,_etfB)__(1_of_2)	GO:0009055	K03521	Not found
Pod1_2601	Lus10022234	PROTEASE_DO-LIKE_1,_CHLOROPLASTIC_(1_of_2)	GO:0005515,GO:0006508,GO:0004252	PTHR22939:SF81	Not found
Pod1_1740	Lus10022260	MONODEHYDROASCORBATE_REDUCTASE,_CYTOPLASMIC_ISOFORM_2-RELATED_(1_of_2)	GO:0055114,GO:0016491	PTHR22912:SF170	Not found
Pod1_1434	Lus10022391	Glycine_hydroxymethyltransferase_/_Threonine_aldolase_(1_of_11)	GO:0016740	2.1.2.1	Not found
Pod1_3115	Lus10022402	dual_specificity_phosphatase_12_[EC:3.1.3.16_3.1.3.48]_(DUSP12,_YVH1)__(1_of_4)	GO:0008138,GO:0006470	K14819	Not found
Pod1_1376	Lus10022406	PPR_repeat_(PPR)__//_PPR_repeat_(PPR_1)__//_PPR_repeat_family_(PPR_2)__(1_of_35)	NA	PF01535//PF12854//PF13041	Not found
Pod1_593	Lus10022408	dipeptidyl-peptidase_4_(DPP4)__(1_of_2)	GO:0006508	K01278	Not found
Pod1_3153	Lus10022510	adenylyltransferase_and_sulfurtransferase_(MOCS3,_UBA4,_moeB)__(1_of_2)	GO:0008641	K11996	Not found
Pod1_1601	Lus10022565	TRANSMEMBRANE_PROTEIN_(1_of_2)	NA	PTHR21716	Not found
Pod1_4464	Lus10022657	SET_DOMAIN_PROTEINS_//_SUBFAMILY_NOT_NAMED_(1_of_4)	GO:0034968,GO:0018024,GO:0008270,GO:0005634,GO:0005515	PTHR22884//PTHR22884:SF366	Not found
Pod1_2893	Lus10022859	NADH_dehydrogenase_(ubiquinone)_1_alpha_subcomplex_subunit_9_(NDUFA9)__(1_of_2)	GO:0050662,GO:0003824	K03953	Not found
Pod1_1542	Lus10023050	cyclin-dependent_kinase_8/11_[EC:2.7.11.22_2.7.11.23]_(CDK8_11)__(1_of_2)	GO:0006468,GO:0005524,GO:0004672	K02208	Not found
Pod1_3699	Lus10023084	E3_ubiquitin-protein_ligase_UBR7_[EC:6.3.2.19]_(UBR7)__(1_of_2)	GO:0008270	K11979	Not found
Pod1_891	Lus10023107	ribosome_biogenesis_protein_ERB1_(ERB1,_BOP1)__(1_of_2)	GO:0005515,GO:0006364	K14824	Not found
Pod1_3720	Lus10023121	arogenate_dehydrogenase_(NADP+),_plant_(TYRAAT)__(1_of_1)	GO:0055114,GO:0008977,GO:0006571,GO:0004665	K15227	Not found
Pod1_38	Lus10023275	ABC_TRANSPORTER_C_FAMILY_MEMBER_11-RELATED_(1_of_3)	GO:0016887,GO:0005524,GO:0055085,GO:0042626,GO:0016021,GO:0006810	PTHR24223:SF251	Not found
Pod1_830	Lus10023555	AdoMet-dependent_rRNA_methyltransferase_SPB1_[EC:2.1.1.-]_(SPB1,_FTSJ3)__(1_of_2)	GO:0032259,GO:0008168,GO:0006364,GO:0005634,GO:0001510,GO:0031167,GO:0008649	K14857	Not found
Pod1_101	Lus10023563	STOMATAL_CYTOKINESIS_DEFECTIVE_(1_of_2)	GO:0005515	PTHR22844:SF202	Not found
Pod1_4757	Lus10023694	STRUCTURAL_MAINTENANCE_OF_CHROMOSOMES_SMC_FAMILY_MEMBER_//_SUBFAMILY_NOT_NAMED_(1_of_2)	NA	PTHR18937//PTHR18937:SF220	Not found
Pod1_311	Lus10023741	Cyclopropane-fatty-acyl-phospholipid_synthase_/_Unsaturated-phospholipid_methyltransferase_(1_of_2)	GO:0055114,GO:0016491	2.1.1.79	Not found
Pod1_1595	Lus10023975	nonsense-mediated_mRNA_decay_protein_3_(NMD3)__(1_of_2)	NA	K07562	Not found
Pod1_5037	Lus10024226	THYROID_RECEPTOR_INTERACTING_PROTEIN_RELATED_//_SUBFAMILY_NOT_NAMED_(1_of_2)	GO:0008270,GO:0006355,GO:0005634	PTHR12963//PTHR12963:SF1	Not found
Pod1_798	Lus10024387	RIBONUCLEASE_//_SUBFAMILY_NOT_NAMED_(1_of_2)	NA	PTHR23355//PTHR23355:SF5	Not found
Pod1_2644	Lus10024403	ribosome_assembly_protein_RRB1_(RRB1,_GRWD1)__(1_of_2)	GO:0005515	K14848	Not found
Pod1_6993	Lus10024433	TETRATRICOPEPTIDE_REPEAT_DOMAIN-CONTAINING_PROTEIN_(1_of_2)	NA	PTHR26312:SF76	Not found
Pod1_492	Lus10024527	P-LOOP_CONTAINING_NUCLEOSIDE_TRIPHOSPHATE_HYDROLASES_SUPERFAMILY_PROTEIN_(1_of_3)	NA	PTHR10887:SF320	Not found
Pod1_322	Lus10024641	Cytosol_alanyl_aminopeptidase_/_Soluble_alanyl_aminopeptidase_(1_of_1)	GO:0008270,GO:0008237,GO:0006508	3.4.11.14	Not found
Pod1_128	Lus10024704	leucyl-tRNA_synthetase_(LARS,_leuS)__(1_of_2)	GO:0006418,GO:0000166,GO:0005524,GO:0004812	K01869	Not found
Pod1_3	Lus10024828	Beige/BEACH_domain_(Beach)__//_PH_domain_associated_with_Beige/BEACH_(PH_BEACH)__//_Domain_of_unknown_function_(DUF4704)_(DUF4704)__(1_of_1)	NA	PF02138//PF14844//PF15787	Not found
Pod1_2125	Lus10025088	WD_REPEAT_DOMAIN-CONTAINING_FAMILY_//_SUBFAMILY_NOT_NAMED_(1_of_2)	GO:0005515	PTHR15574//PTHR15574:SF41	Not found
Pod1_1245	Lus10025453	MACPF_DOMAIN-CONTAINING_PROTEIN_NSL1_(1_of_2)	NA	PTHR33199:SF8	Not found
Pod1_137	Lus10025509	IMPORTIN-7,_8,_11_//_SUBFAMILY_NOT_NAMED_(1_of_3)	GO:0006886,GO:0008536	PTHR10997//PTHR10997:SF35	Not found
Pod1_2694	Lus10025680	L-ASCORBATE_PEROXIDASE_S,_CHLOROPLASTIC/MITOCHONDRIAL-RELATED_(1_of_2)	GO:0055114,GO:0020037,GO:0006979,GO:0004601	PTHR31356:SF1	Not found
Pod1_589	Lus10025694	GTP-binding_protein_LepA_(lepA)__(1_of_2)	GO:0005525	K03596	Not found
Pod1_4333	Lus10025725	solute_carrier_family_25_(mitochondrial_oxoglutarate_transporter),_member_11_(SLC25A11,_OGC)__(1_of_4)	NA	K15104	Not found
Pod1_1761	Lus10025777	PROTEIN,_PUTATIVE,_48652-45869-RELATED_(1_of_3)	NA	PTHR21450:SF22	Not found
Pod1_5086	Lus10025787	Haloalkane_dehalogenase_/_1-chlorohexane_halidohydrolase_(1_of_3)	NA	3.8.1.5	Not found
Pod1_4400	Lus10025803	protein_MAK11_(MAK11,_PAK1IP1)__(1_of_2)	GO:0005515	K14830	Not found
Pod1_474	Lus10026154	retinoblastoma-like_protein_1_(RBL1)__(1_of_2)	GO:0051726,GO:0005634,GO:0006357,GO:0007049,GO:0006351	K04681	Not found
Pod1_119	Lus10026157	DNA-directed_RNA_polymerase_I_subunit_RPA2_(RPA2,_POLR1B)__(1_of_1)	GO:0006351,GO:0005634,GO:0003899,GO:0003677,GO:0032549	K03002	Not found
Pod1_2894	Lus10026158	protein_arginine_N-methyltransferase_3_[EC:2.1.1.-]_(PRMT3)__(1_of_2)	GO:0008168,GO:0006479	K11436	Not found
Pod1_6744	Lus10026174	ALTERED_INHERITANCE_OF_MITOCHONDRIA_PROTEIN_18,_MITOCHONDRIAL-RELATED_(1_of_1)	GO:0016872	PTHR28039:SF6	Not found
Pod1_112	Lus10026261	cullin-associated_NEDD8-dissociated_protein_1_(CAND1)__(1_of_2)	NA	K17263	Not found
Pod1_293	Lus10026263	methionine_S-methyltransferase_(E2.1.1.12)__(1_of_2)	GO:0030170,GO:0009058	K08247	Not found
Pod1_493	Lus10026472	F-BOX/LRR-REPEAT_PROTEIN_15-RELATED_(1_of_2)	GO:0005515	PTHR24006:SF502	Not found
Pod1_1404	Lus10026500	WD_REPEAT_PROTEIN_(1_of_3)	GO:0005515	PTHR14107	Not found
Pod1_861	Lus10026619	anaphase-promoting_complex_subunit_2_(APC2)__(1_of_1)	GO:0031625,GO:0006511	K03349	Not found
Pod1_1692	Lus10026626	SERINE-THREONINE_PROTEIN_KINASE_//_SUBFAMILY_NOT_NAMED_(1_of_2)	GO:0006468,GO:0004672	PTHR23257//PTHR23257:SF366	Not found
Pod1_379	Lus10026904	translation_initiation_factor_3_subunit_B_(EIF3B)__(1_of_1)	GO:0003676,GO:0031369,GO:0006413,GO:0005852,GO:0003743,GO:0003723	K03253	Not found
Pod1_806	Lus10027078	Methylenetetrahydrofolate_reductase_(NAD(P)H)_/_N(5,10)-methylenetetrahydrofolate_reductase_(1_of_2)	GO:0055114,GO:0006555,GO:0004489	1.5.1.20	Not found
Pod1_1208	Lus10027266	METHYLTRANSFERASE_PMT6-RELATED_(1_of_2)	GO:0008168	PTHR10108:SF37	Not found
Pod1_959	Lus10027346	NUCLEOSOME-REMODELING_FACTOR_SUBUNIT_BPTF_(1_of_2)	GO:0005515	PTHR22880:SF5	Not found
Pod1_3160	Lus10027500	BAHD_ACYLTRANSFERASE_DCR_(1_of_3)	GO:0016747	PTHR31896:SF4	Not found
Pod1_1184	Lus10027600	AUX/IAA_family_(AUX_IAA)__//_B3_DNA_binding_domain_(B3)__//_Auxin_response_factor_(Auxin_resp)__(1_of_16)	GO:0006355,GO:0005634,GO:0003677,GO:0009725	PF02309//PF02362//PF06507	Not found
Pod1_3146	Lus10027651	GDSL/SGNH-like_Acyl-Esterase_family_found_in_Pmr5_and_Cas1p_(PC-Esterase)__//_PMR5_N_terminal_Domain_(PMR5N)__(1_of_74)	NA	PF13839//PF14416	Not found
Pod1_750	Lus10027759	mRNA-capping_enzyme_(RNGTT)__(1_of_2)	GO:0008138,GO:0006470,GO:0004484,GO:0006397,GO:0006370	K13917	Not found
Pod1_3497	Lus10027817	solute_carrier_family_25_(mitochondrial_citrate_transporter),_member_1_(SLC25A1,_CTP)__(1_of_2)	NA	K15100	Not found
Pod1_2042	Lus10027949	PROTEIN_GYG-1,_ISOFORM_A_(1_of_3)	GO:0016757	PTHR11183:SF39	Not found
Pod1_4115	Lus10027954	Uncharacterized_conserved_protein_(1_of_2)	GO:0007049	KOG2983	Not found
Pod1_429	Lus10028087	OXYSTEROL-BINDING_PROTEIN-RELATED_PROTEIN_1D_(1_of_6)	NA	PTHR10972:SF67	Not found
Pod1_874	Lus10028124	PROTEIN_NUCLEAR_MATURASE_1_(1_of_2)	GO:0006397	PTHR34047:SF2	Not found
Pod1_1523	Lus10028162	RNA-BINDING_PROTEIN_28_(1_of_1)	GO:0003676	PTHR24012:SF493	Not found
Pod1_471	Lus10028286	NF-X1-type_zinc_finger_protein_NFXL1_(NFXL1,_OZFP)__(1_of_1)	GO:0008270,GO:0006355,GO:0005634,GO:0003700	K15683	Not found
Pod1_2697	Lus10028365	Dipeptidyl-peptidase_II_/_Quiescent_cell_proline_dipeptidase_(1_of_1)	GO:0008236,GO:0006508	3.4.14.2	Not found
Pod1_6923	Lus10028443	RECEPTOR_HOMOLOGY_REGION,_TRANSMEMBRANE_DOMAIN-_AND_RING_DOMAIN-CONTAINING_PROTEIN_1_(1_of_2)	GO:0008270,GO:0005515	PTHR22765:SF59	Not found
Pod1_1214	Lus10028503	Oxalyl-CoA_decarboxylase_/_Oxalyl-CoA_carboxy-lyase_(1_of_2)	GO:0019385,GO:0030976,GO:0003824	4.1.1.8	Not found
Pod1_3313	Lus10028543	replication_factor_C_subunit_2/4_(RFC2_4)__(1_of_3)	GO:0005524	K10755	Not found
Pod1_79	Lus10028597	CELLULOSE_SYNTHASE_A_CATALYTIC_SUBUNIT_1_[UDP-FORMING]_(1_of_2)	NA	PTHR13301:SF33	Not found
Pod1_188	Lus10028630	transcription_elongation_factor_SPT5_(SUPT5H,_SPT5)__(1_of_2)	NA	K15172	Not found
Pod1_987	Lus10028658	UTP--hexose-1-phosphate_uridylyltransferase_/_Galactose-1-phosphate_uridylyltransferase_(1_of_2)	GO:0070569,GO:0008152	2.7.7.10	Not found
Pod1_1991	Lus10028699	Legume_lectin_domain_(Lectin_legB)__//_Protein_tyrosine_kinase_(Pkinase_Tyr)__(1_of_8)	GO:0006468,GO:0004672,GO:0030246	PF00139//PF07714	Not found
Pod1_7542	Lus10028950	PROTEIN_SUPPRESSOR_OF_SABLE_(1_of_1)	GO:0046872	PTHR13119:SF12	Not found
Pod1_6025	Lus10028973	FAD_synthetase_/_FMN_adenylyltransferase_(1_of_4)	GO:0009231,GO:0003919	2.7.7.2	Not found
Pod1_3241	Lus10029244	snurportin-1_(SNUPN,_RNUT1)__(1_of_1)	NA	K13151	Not found
Pod1_5475	Lus10029289	FAD_diphosphatase_/_FAD_pyrophosphatase_(1_of_1)	GO:0016787	3.6.1.18	Not found
Pod1_523	Lus10029296	GAMMA-TUBULIN_COMPLEX_COMPONENT_3_(1_of_3)	GO:0005815,GO:0000922,GO:0000226,GO:0007020,GO:0005856	PTHR19302:SF14	Not found
Pod1_2048	Lus10029343	TRANSCRIPTION_FACTOR_JUMONJI,_JMJC_DOMAIN-CONTAINING_PROTEIN_(1_of_2)	GO:0005515	PTHR12480:SF21	Not found
Pod1_563	Lus10029363	ATP-binding_cassette,_subfamily_F,_member_1_(ABCF1)__(1_of_2)	GO:0016887,GO:0005524	K06184	Not found
Pod1_4173	Lus10029764	Uncharacterized_conserved_protein_(1_of_2)	NA	KOG4533	Not found
Pod1_3186	Lus10030471	APYRASE_3-RELATED_(1_of_3)	GO:0016787	PTHR11782:SF42	Not found
Pod1_5479	Lus10030486	MUCIN-RELATED_PROTEIN_(1_of_2)	NA	PTHR35476:SF2	Not found
Pod1_458	Lus10030500	translation_initiation_factor_5B_(EIF5B)__(1_of_2)	NA	K03243	Not found
Pod1_1706	Lus10030523	ATP-dependent_RNA_helicase_DDX31/DBP7_[EC:3.6.4.13]_(DDX31,_DBP7)__(1_of_2)	GO:0016787,GO:0005524,GO:0003677	K14806	Not found
Pod1_3085	Lus10030603	PPR_repeat_(PPR)__//_PPR_repeat_family_(PPR_2)__(1_of_308)	NA	PF01535//PF13041	Not found
Pod1_1988	Lus10030689	KH_DOMAIN_CONTAINING_RNA_BINDING_PROTEIN_//_SUBFAMILY_NOT_NAMED_(1_of_2)	GO:0003723	PTHR10288//PTHR10288:SF151	Not found
Pod1_2524	Lus10030700	Domain_of_unknown_function_(DUF4336)_(DUF4336)__(1_of_2)	NA	PF14234	Not found
Pod1_680	Lus10030734	U-BOX_DOMAIN-CONTAINING_PROTEIN_43-RELATED_(1_of_2)	NA	PTHR22849:SF4	Not found
Pod1_28	Lus10030776	DEDICATOR_OF_CYTOKINESIS__DOCK_(1_of_2)	GO:0007264,GO:0005085	PTHR23317	Not found
Pod1_1039	Lus10030908	Helix-loop-helix_DNA-binding_domain_(HLH)__//_PPR_repeat_(PPR)__//_PPR_repeat_family_(PPR_2)__//_DYW_family_of_nucleic_acid_deaminases_(DYW_deaminase)__(1_of_2)	GO:0046983	PF00010//PF01535//PF13041//PF14432	Not found
Pod1_175	Lus10030915	2-succinyl-5-enolpyruvyl-6-hydroxy-3-cyclohexene-1-carboxylic-acid_synthase_/_SEPHCHC_synthase_(1_of_1)	GO:0030976,GO:0003824	2.2.1.9	Not found
Pod1_3596	Lus10030958	CAAX_protease_self-immunity_(Abi)__(1_of_15)	GO:0016020	PF02517	Not found
Pod1_1025	Lus10031009	PROTEIN_KINASE_FAMILY_PROTEIN_(1_of_2)	NA	PTHR35118:SF2	Not found
Pod1_2304	Lus10031442	serine/threonine-protein_kinase_haspin_[EC:2.7.11.1]_(GSG2)__(1_of_2)	NA	K16315	Not found
Pod1_5390	Lus10031724	BAG_FAMILY_MOLECULAR_CHAPERONE_REGULATOR_7_(1_of_2)	NA	PTHR33322:SF3	Not found
Pod1_1565	Lus10031939	65-KDA_MICROTUBULE-ASSOCIATED_PROTEIN_6-RELATED_(1_of_3)	GO:0008017,GO:0000910,GO:0000226	PTHR19321:SF5	Not found
Pod1_1742	Lus10031955	F-box_domain_(F-box)__(1_of_240)	GO:0005515	PF00646	Not found
Pod1_3147	Lus10031990	V-type_H+-transporting_ATPase_subunit_C_(ATPeV1C,_ATP6C)__(1_of_2)	GO:0033180,GO:0015991,GO:0015078	K02148	Not found
Pod1_3227	Lus10032149	protein_farnesyltransferase_subunit_beta_(FNTB)__(1_of_1)	GO:0003824,GO:0042127,GO:0018343,GO:0005965	K05954	Not found
Pod1_6602	Lus10032201	MYELOID_LEUKEMIA_FACTOR_(1_of_2)	NA	PTHR13105:SF7	Not found
Pod1_3849	Lus10032204	uncharacterized_protein_(K06980)__(1_of_2)	NA	K06980	Not found
Pod1_3721	Lus10032243	Transaldolase_/_Glycerone_transferase_(1_of_4)	GO:0005975	2.2.1.2	Not found
Pod1_857	Lus10032327	POTASSIUM_TRANSPORTER_4_(1_of_1)	GO:0071805,GO:0016020,GO:0015079	PTHR30540:SF9	Not found
Pod1_2081	Lus10032440	MANNOSE-1-PHOSPHATE_GUANYLTRANSFERASE_ALPHA_(1_of_2)	NA	PTHR22572:SF104	Not found
Pod1_1574	Lus10032530	BETA-1,4-XYLOSYLTRANSFERASE_IRX10L-RELATED_(1_of_2)	NA	PTHR11062:SF81	Not found
Pod1_5071	Lus10032555	SWI/SNF_COMPLEX_SUBUNIT_SWI3A_(1_of_2)	GO:0005515	PTHR12802:SF2	Not found
Pod1_2657	Lus10032613	Transaldolase_/_Glycerone_transferase_(1_of_4)	GO:0005975	2.2.1.2	Not found
Pod1_2362	Lus10032773	tyrosyl-tRNA_synthetase_(YARS,_tyrS)__(1_of_4)	GO:0006418,GO:0005524,GO:0004812,GO:0000166	K01866	Not found
Pod1_1484	Lus10032846	Argininosuccinate_lyase_/_Omega-N-(L-arginino)succinate_arginine-lyase_(1_of_2)	GO:0042450,GO:0004056	4.3.2.1	Not found
Pod1_698	Lus10032883	PEROXISOMAL_TARGETING_SIGNAL_1_RECEPTOR__PEX5_(1_of_2)	GO:0005515	PTHR10130	Not found
Pod1_814	Lus10032888	CHLORIDE_CHANNEL_PROTEIN_CLC-F_(1_of_3)	GO:0055085,GO:0016020,GO:0006821,GO:0005247	PTHR11689:SF77	Not found
Pod1_5631	Lus10032905	BOLA-LIKE_PROTEIN-RELATED_//_SUBFAMILY_NOT_NAMED_(1_of_2)	NA	PTHR12735//PTHR12735:SF22	Not found
Pod1_5127	Lus10032935	30S_RIBOSOMAL_PROTEIN-RELATED_(1_of_2)	GO:0044238	PTHR33231:SF1	Not found
Pod1_1197	Lus10033019	GENOMIC_DNA,_CHROMOSOME_3,_BAC_CLONE:_T19N8_(1_of_4)	NA	PTHR31515:SF3	Not found
Pod1_4507	Lus10033085	2-OXOGLUTARATE_(2OG)_AND_FE(II)-DEPENDENT_OXYGENASE_SUPERFAMILY_PROTEIN_(1_of_2)	NA	PTHR10209:SF216	Not found
Pod1_1443	Lus10033110	PPR_repeat_family_(PPR_2)__(1_of_719)	NA	PF13041	Not found
Pod1_549	Lus10033127	PPR_repeat_(PPR)__//_PPR_repeat_family_(PPR_2)__(1_of_308)	NA	PF01535//PF13041	Not found
Pod1_667	Lus10033182	TETRATRICOPEPTIDE_REPEAT_PROTEIN,_TPR_//_SUBFAMILY_NOT_NAMED_(1_of_2)	NA	PTHR23083//PTHR23083:SF380	Not found
Pod1_59	Lus10033347	splicing_factor_3B_subunit_1_(SF3B1,_SAP155)__(1_of_1)	NA	K12828	Not found
Pod1_1066	Lus10033393	GLYCOSYL_HYDROLASE_FAMILY_PROTEIN_(1_of_2)	GO:0005975,GO:0004553	PTHR30620:SF35	Not found
Pod1_954	Lus10033404	ATP-dependent_RNA_helicase_SUPV3L1/SUV3_[EC:3.6.4.13]_(SUPV3L1,_SUV3)__(1_of_1)	GO:0016817	K17675	Not found
Pod1_3250	Lus10033614	METHYLTRANSFERASE_//_SUBFAMILY_NOT_NAMED_(1_of_2)	GO:0008168,GO:0008152	PTHR10108//PTHR10108:SF706	Not found
Pod1_2205	Lus10034023	SERINE_INCORPORATOR_//_SUBFAMILY_NOT_NAMED_(1_of_2)	GO:0016020	PTHR10383//PTHR10383:SF24	Not found
Pod1_2433	Lus10034065	Cytochrome_oxidase_assembly_factor_COX15_(1_of_1)	GO:0055114,GO:0016627,GO:0016021,GO:0006784	KOG2725	Not found
Pod1_4291	Lus10034268	coiled-coil_domain-containing_protein_130_(CCDC130)__(1_of_2)	NA	K13115	Not found
Pod1_3637	Lus10034521	tRNA_(adenine-N(1)-)-methyltransferase_non-catalytic_subunit_(TRM6,_GCD10)__(1_of_1)	GO:0031515,GO:0030488	K03256	Not found
Pod1_4340	Lus10034639	thiol_oxidase_(QSOX)__(1_of_1)	GO:0055114,GO:0016972	K10758	Not found
Pod1_3148	Lus10034669	18S_rRNA_(adenine1779-N6/adenine1780-N6)-dimethyltransferase_[EC:2.1.1.183]_(DIM1)__(1_of_3)	NA	K14191	Not found
Pod1_951	Lus10034721	Uncharacterized_conserved_protein_(1_of_1)	NA	KOG4422	Not found
Pod1_165	Lus10034788	valyl-tRNA_synthetase_(VARS,_valS)__(1_of_3)	GO:0006418,GO:0000166,GO:0005524,GO:0004812,GO:0006438,GO:0004832	K01873	Not found
Pod1_1875	Lus10034845	mandelonitrile_lyase_(E4.1.2.10)__(1_of_2)	GO:0055114,GO:0050660,GO:0016614	K08248	Not found
Pod1_1385	Lus10034886	Beta-ketoacyl-[acyl-carrier-protein]_synthase_II_/_KASII_//_Beta-ketoacyl-[acyl-carrier-protein]_synthase_I_/_KAS_I_(1_of_1)	NA	2.3.1.179//2.3.1.41	Not found
Pod1_2138	Lus10035065	U3_SMALL_NUCLEOLAR_RNA-ASSOCIATED_PROTEIN_15_HOMOLOG_(1_of_4)	GO:0006364,GO:0005730	PTHR19924:SF26	Not found
Pod1_5599	Lus10035074	F14O23.23_PROTEIN_(1_of_2)	NA	PTHR31476:SF16	Not found
Pod1_6707	Lus10035116	PROTEIN_TSSC4_(1_of_1)	NA	PTHR13445:SF3	Not found
Pod1_6137	Lus10035119	Protein_of_unknown_function_(DUF3529)_(DUF3529)__(1_of_2)	NA	PF12046	Not found
Pod1_1557	Lus10035138	Protein_kinase_domain_(Pkinase)__//_Leucine_rich_repeat_N-terminal_domain_(LRRNT_2)__//_Leucine_rich_repeat_(LRR_8)__(1_of_58)	GO:0005515,GO:0006468,GO:0005524,GO:0004672	PF00069//PF08263//PF13855	Not found
Pod1_2391	Lus10035177	PROTEIN_S-ACYLTRANSFERASE_5-RELATED_(1_of_5)	GO:0008270	PTHR22883:SF80	Not found
Pod1_507	Lus10035458	EXPRESSED_PROTEIN_(1_of_2)	NA	PTHR31362:SF1	Not found
Pod1_1224	Lus10035460	tRNA-dihydrouridine(47)_synthase_(NAD(P)(+))_/_tRNA-dihydrouridine_synthase_3_(1_of_1)	GO:0055114,GO:0050660,GO:0017150,GO:0008033	1.3.1.89	Not found
Pod1_1212	Lus10035587	PPR_repeat_(PPR)__//_PPR_repeat_family_(PPR_2)__//_DYW_family_of_nucleic_acid_deaminases_(DYW_deaminase)__(1_of_70)	NA	PF01535//PF13041//PF14432	Not found
Pod1_2059	Lus10035740	WD40-repeat-containing_subunit_of_the_18S_rRNA_processing_complex_(1_of_2)	NA	KOG1272	Not found
Pod1_5384	Lus10035831	omega-6_fatty_acid_desaturase_(delta-12_desaturase)_(FAD6,_desA)__(1_of_2)	GO:0006629	K10255	Not found
Pod1_1410	Lus10035845	4-alpha-glucanotransferase_(malQ)__(1_of_3)	GO:0005975,GO:0004134	K00705	Not found
Pod1_527	Lus10035853	ABC_TRANSPORTER-LIKE_(1_of_2)	NA	PTHR10566:SF74	Not found
Pod1_721	Lus10035898	SWIM_zinc_finger_(SWIM)__(1_of_8)	GO:0008270	PF04434	Not found
Pod1_1467	Lus10035914	glycerol_kinase_(glpK,_GK)__(1_of_1)	GO:0016773,GO:0005975	K00864	Not found
Pod1_5649	Lus10035950	Bromodomain_associated_(Bromo_TP)__(1_of_5)	NA	PF07524	Not found
Pod1_3063	Lus10035965	CBS_DOMAIN-CONTAINING_PROTEIN_CBSCBSPB1-RELATED_(1_of_2)	GO:0005515	PTHR13780:SF48	Not found
Pod1_172	Lus10035997	mediator_of_RNA_polymerase_II_transcription_subunit_23_(MED23)__(1_of_1)	NA	K15166	Not found
Pod1_260	Lus10035998	1-PHOSPHATIDYLINOSITOL-3-PHOSPHATE_5-KINASE_FAB1C-RELATED_(1_of_2)	GO:0005524,GO:0046488,GO:0016307	PTHR11353:SF101	Not found
Pod1_178	Lus10036156	solute_carrier_family_12_(potassium/chloride_transporter),_member_7_(SLC12A7,_KCC4)__(1_of_2)	GO:0016020,GO:0015171,GO:0003333,GO:0006811,GO:0005215	K13627	Not found
Pod1_2251	Lus10036158	ENDOPLASMIC_RETICULUM-GOLGI_INTERMEDIATE_COMPARTMENT_PROTEIN_//_SUBFAMILY_NOT_NAMED_(1_of_4)	NA	PTHR10984//PTHR10984:SF35	Not found
Pod1_149	Lus10036223	IMMUNOGLOBULIN_E-SET_DOMAIN-CONTAINING_PROTEIN_(1_of_2)	GO:0005515,GO:0016787,GO:0005524,GO:0003677	PTHR10799:SF725	Not found
Pod1_6008	Lus10036259	1-acyl-sn-glycerol-3-phosphate_acyltransferase_(plsC)__(1_of_2)	GO:0016746,GO:0008152	K00655	Not found
Pod1_5280	Lus10036390	large_subunit_ribosomal_protein_L5_(RP-L5,_MRPL5,_rplE)__(1_of_2)	NA	K02931	Not found
Pod1_832	Lus10036482	BIFUNCTIONAL_ARGININE_DEMETHYLASE_AND_LYSYL-HYDROXYLASE_JMJD6_(1_of_2)	GO:0005515	PTHR12480:SF5	Not found
Pod1_3639	Lus10036520	IMMUNOGLOBULIN-BINDING_PROTEIN_1_(1_of_2)	GO:0009966	PTHR10933	Not found
Pod1_4872	Lus10036615	PROTEIN_C20ORF43_HOMOLOG_(1_of_2)	NA	PTHR12775	Not found
Pod1_3529	Lus10036619	GALACTURONOSYLTRANSFERASE_12-RELATED_(1_of_2)	GO:0016757,GO:0047262	PTHR32116:SF24	Not found
Pod1_4240	Lus10036736	PPR_repeat_(PPR)__//_PPR_repeat_family_(PPR_2)__(1_of_308)	NA	PF01535//PF13041	Not found
Pod1_5992	Lus10036906	Wall-associated_receptor_kinase_galacturonan-binding_(GUB_WAK_bind)__(1_of_40)	GO:0030247	PF13947	Not found
Pod1_2332	Lus10037062	Dihydropteroate_synthase_/_Dihydropteroate_pyrophosphorylase_(1_of_2)	GO:0009396,GO:0003848,GO:0042558	2.5.1.15	Not found
Pod1_1457	Lus10037101	METHYLTRANSFERASE_PMT4-RELATED_(1_of_2)	GO:0008168	PTHR10108:SF817	Not found
Pod1_568	Lus10037382	CONSERVED_OLIGOMERIC_GOLGI_COMPLEX_SUBUNIT_1_(1_of_2)	NA	PTHR31658:SF0	Not found
Pod1_512	Lus10037435	DNA_POLYMERASE_V_RELATED_(1_of_4)	GO:0006351,GO:0003887,GO:0003677	PTHR13213	Not found
Pod1_1931	Lus10037461	peptide-O-fucosyltransferase_(POFUT)__(1_of_2)	NA	K03691	Not found
Pod1_2324	Lus10037475	AXI_1_PROTEIN-LIKE_PROTEIN_(1_of_2)	NA	PTHR31741:SF11	Not found
Pod1_8124	Lus10037507	GENOMIC_DNA,_CHROMOSOME_3,_P1_CLONE:MHC9_(1_of_2)	GO:0032981	PTHR36759:SF1	Not found
Pod1_584	Lus10037527	ATP-dependent_RNA_helicase_DDX42_(DDX42,_SF3B125)__(1_of_2)	GO:0005524,GO:0003676	K12835	Not found
Pod1_1062	Lus10037556	TATA_element_modulatory_factor_1_TATA_binding_(TMF_TATA_bd)__(1_of_2)	NA	PF12325	Not found
Pod1_2891	Lus10037558	RNA_polymerase_II-associated_factor_1_(PAF1)__(1_of_1)	GO:0016593,GO:0016570,GO:0006368	K15174	Not found
Pod1_4857	Lus10037573	nuclear_pore_complex_protein_Nup53_(NUP35,_NUP53)__(1_of_2)	NA	K14313	Not found
Pod1_3822	Lus10037656	LsmAD_domain_(LsmAD)__(1_of_1)	NA	PF06741	Not found
Pod1_555	Lus10037657	Phospholipid:diacylglycerol_acyltransferase_/_PDAT_//_Diacylglycerol_O-acyltransferase_/_Diglyceride_acyltransferase_(1_of_7)	GO:0008374,GO:0006629	2.3.1.158//2.3.1.20	Not found
Pod1_392	Lus10037820	E3_UBIQUITIN-PROTEIN_LIGASE_UPL6_(1_of_2)	GO:0004842	PTHR11254:SF281	Not found
Pod1_4547	Lus10037850	RIBOFLAVIN_BIOSYNTHESIS_PROTEIN_RIBD_(1_of_2)	GO:0008270	PTHR11079:SF10	Not found
Pod1_2947	Lus10037912	Divinyl_chlorophyllide_a_8-vinyl-reductase_/_[4-vinyl]chlorophyllide_a_reductase_(1_of_2)	NA	1.3.1.75	Not found
Pod1_4631	Lus10038029	PROTEIN_S-ACYLTRANSFERASE_18_(1_of_2)	GO:0008270	PTHR22883:SF53	Not found
Pod1_6209	Lus10038104	Domain_of_unknown_function_(DUF1817)_(DUF1817)__(1_of_2)	NA	PF08847	Not found
Pod1_5042	Lus10038722	TRANSCRIPTIONAL_REGULATORY_PROTEIN_HAH1-RELATED_(1_of_2)	NA	PTHR12532:SF0	Not found
Pod1_263	Lus10038728	nuclear_pore_complex_protein_Nup160_(NUP160,_NUP120)__(1_of_2)	NA	K14303	Not found
Pod1_4760	Lus10038765	inositol-1,3,4-trisphosphate_5/6-kinase_/_inositol-tetrakisphosphate_1-kinase_(ITPK1)__(1_of_5)	GO:0052726,GO:0052725,GO:0047325,GO:0032957,GO:0005622,GO:0005524,GO:0000287	K00913	Not found
Pod1_4814	Lus10038852	small_subunit_ribosomal_protein_S9_(RP-S9,_MRPS9,_rpsI)__(1_of_3)	GO:0006412,GO:0005840,GO:0003735	K02996	Not found
Pod1_160	Lus10038875	LEUCINE-RICH_REPEAT_RECEPTOR_PROTEIN_KINASE_EXS_(1_of_2)	GO:0005515,GO:0006468,GO:0004672	PTHR27000:SF106	Not found
Pod1_4192	Lus10038947	NUCLEAR-INTERACTING_PARTNER_OF_ALK_(1_of_2)	GO:0008270,GO:0005634	PTHR15835:SF2	Not found
Pod1_5862	Lus10039079	NUDIX_HYDROLASE_2_(1_of_2)	GO:0016787	PTHR13994:SF14	Not found
Pod1_2123	Lus10039190	TRANSMEMBRANE_AMINO_ACID_TRANSPORTER-RELATED_(1_of_3)	NA	PTHR22950:SF240	Not found
Pod1_2440	Lus10039232	Oxalate--CoA_ligase_/_Oxalyl-CoA_synthetase_(1_of_3)	GO:0008152,GO:0003824	6.2.1.8	Not found
Pod1_7114	Lus10039499	THIOREDOXIN-LIKE_PROTEIN_CITRX,_CHLOROPLASTIC_(1_of_1)	GO:0045454,GO:0015035,GO:0006662	PTHR10438:SF276	Not found
Pod1_6427	Lus10039536	Uncharacterized_conserved_protein_(1_of_2)	NA	KOG3131	Not found
Pod1_557	Lus10039624	nuclear_pore_complex_protein_Nup93_(NUP93,_NIC96)__(1_of_2)	GO:0006810,GO:0005643	K14309	Not found
Pod1_876	Lus10039685	SNW_domain-containing_protein_1_(SNW1,_SKIIP,_SKIP)__(1_of_2)	GO:0005681,GO:0000398	K06063	Not found
Pod1_2173	Lus10039874	carbamoyl-phosphate_synthase_small_subunit_(carA,_CPA1)__(1_of_2)	NA	K01956	Not found
Pod1_2137	Lus10039918	IK_cytokine_(IK,_RED,_RER)__(1_of_2)	GO:0005634	K13109	Not found
Pod1_1439	Lus10039934	WD_REPEAT-CONTAINING_PROTEIN_44_(1_of_4)	GO:0005515	PTHR14221:SF0	Not found
Pod1_443	Lus10040048	DNA_POLYMERASE_I_//_SUBFAMILY_NOT_NAMED_(1_of_3)	GO:0006260,GO:0003887,GO:0003677	PTHR10133//PTHR10133:SF34	Not found
Pod1_1310	Lus10040086	AP-2_complex_subunit_mu-1_(AP2M1)__(1_of_2)	NA	K11826	Not found
Pod1_3838	Lus10040133	poly(U)-specific_endoribonuclease_(ENDOU,_PP11)__(1_of_2)	GO:0016788	K14648	Not found
Pod1_4322	Lus10040218	translation_initiation_factor_3_subunit_F_(EIF3F)__(1_of_2)	GO:0005515	K03249	Not found
Pod1_947	Lus10040276	L-TYPE_LECTIN-DOMAIN_CONTAINING_RECEPTOR_KINASE_S.4_(1_of_5)	GO:0006468,GO:0005524,GO:0004672,GO:0030246	PTHR27007:SF27	Not found
Pod1_2383	Lus10040282	cell_division_cycle_20-like_protein_1,_cofactor_of_APC_complex_(CDH1)__(1_of_3)	GO:0005515	K03364	Not found
Pod1_2518	Lus10040318	METAL_TOLERANCE_PROTEIN_11_(1_of_2)	GO:0055085,GO:0016021,GO:0008324,GO:0006812	PTHR11562:SF33	Not found
Pod1_5465	Lus10040383	TAXILIN_(1_of_2)	GO:0019905	PTHR16127	Not found
Pod1_3009	Lus10040410	oligosaccharyltransferase_complex_subunit_alpha_(ribophorin_I)_(OST1,_RPN1)__(1_of_3)	GO:0016021,GO:0006486,GO:0005783,GO:0004579	K12666	Not found
Pod1_14	Lus10040524	activating_signal_cointegrator_complex_subunit_3_[EC:3.6.4.12]_(ASCC3)__(1_of_1)	GO:0005524,GO:0003676,GO:0031204,GO:0008565	K18663	Not found
Pod1_4817	Lus10040669	SUGAR_KINASE_//_SUBFAMILY_NOT_NAMED_(1_of_2)	GO:0019140,GO:0010264,GO:0005524	PTHR10584//PTHR10584:SF130	Not found
Pod1_4364	Lus10040768	PROTEIN_PLASTID_TRANSCRIPTIONALLY_ACTIVE_16_(1_of_2)	NA	PTHR14194:SF38	Not found
Pod1_539	Lus10040815	SUPPRESSOR_OF_ACTIN_MUTATIONS_2/VACUOLAR_PROTEIN_SORTING_52_(1_of_2)	NA	PTHR14190	Not found
Pod1_302	Lus10041071	Aspartate_kinase_/_Aspartokinase_(1_of_2)	GO:0016597,GO:0008152,GO:0055114,GO:0050661,GO:0016491,GO:0006520	1.1.1.3//2.7.2.4	Not found
Pod1_2640	Lus10041077	3-isopropylmalate_dehydrogenase_/_IMDH_(1_of_2)	GO:0055114,GO:0016616,GO:0051287,GO:0000287	1.1.1.85	Not found
Pod1_3408	Lus10041132	SERINE/THREONINE-PROTEIN_KINASE_PEPKR2_(1_of_2)	NA	PTHR24349:SF102	Not found
Pod1_6579	Lus10041292	oligoribonuclease_(orn,_REX2,_REXO2)__(1_of_2)	NA	K13288	Not found
Pod1_5107	Lus10041445	5'-phosphate_synthase_pdxT_subunit_(pdxT,_pdx2)__(1_of_2)	GO:0009236,GO:0003824	K08681	Not found
Pod1_3755	Lus10041669	PPR_repeat_(PPR)__//_PPR_repeat_family_(PPR_2)__//_Pentatricopeptide_repeat_domain_(PPR_3)__(1_of_65)	NA	PF01535//PF13041//PF13812	Not found
Pod1_573	Lus10041711	ACYL-COENZYME_A_OXIDASE_2,_PEROXISOMAL_(1_of_2)	GO:0055114,GO:0016627,GO:0003995,GO:0006635,GO:0005777,GO:0003997	PTHR10909:SF317	Not found
Pod1_935	Lus10041716	XAA-PRO_AMINOPEPTIDASE_1_(1_of_2)	GO:0016787	PTHR10804:SF87	Not found
Pod1_3515	Lus10041867	PPR_repeat_(PPR)__//_DYW_family_of_nucleic_acid_deaminases_(DYW_deaminase)__(1_of_16)	NA	PF01535//PF14432	Not found
Pod1_2967	Lus10041932	PROTON_PUMP-INTERACTOR_1-RELATED_(1_of_2)	GO:0010155,GO:0005886,GO:0005783	PTHR32219:SF2	Not found
Pod1_6003	Lus10042017	TRANSCRIPTION_FACTOR_BHLH106-RELATED_(1_of_2)	GO:0046983	PTHR12565:SF158	Not found
Pod1_3826	Lus10042051	uncharacterized_protein_(K07071)__(1_of_2)	GO:0050662,GO:0003824	K07071	Not found
Pod1_5141	Lus10042169	WW_domain-binding_protein_11_(WBP11,_NPWBP)__(1_of_2)	GO:0006396	K12866	Not found
Pod1_3555	Lus10042255	[Acyl-carrier-protein]_S-malonyltransferase_/_MCAT_(1_of_2)	NA	2.3.1.39	Not found
Pod1_3483	Lus10042524	violaxanthin_de-epoxidase_(VDE,_NPQ1)__(1_of_2)	GO:0055114,GO:0046422,GO:0009507	K09839	Not found
Pod1_6277	Lus10042670	Uncharacterized_conserved_protein,_contains_BSD_domain_(1_of_2)	NA	KOG2690	Not found
Pod1_3679	Lus10042780	ribosome_maturation_protein_SDO1_(SDO1,_SBDS)__(1_of_2)	GO:0042254	K14574	Not found
Pod1_1194	Lus10042830	ENDOPLASMIC_RETICULUM_MANNOSYL-OLIGOSACCHARIDE_1,2-ALPHA-MANNOSIDASE_(1_of_2)	GO:0016020,GO:0005509,GO:0004571	PTHR11742:SF7	Not found
Pod1_300	Lus10042900	ARMADILLO_SEGMENT_POLARITY_PROTEIN_(1_of_2)	GO:0005515	PTHR23315:SF91	Not found
Pod1_1865	Lus10043005	GB_(1_of_2)	NA	PTHR12459:SF7	Not found
Pod1_5387	Lus10043098	Wall-associated_receptor_kinase_galacturonan-binding_(GUB_WAK_bind)__//_Wall-associated_receptor_kinase_C-terminal_(WAK_assoc)__(1_of_5)	GO:0030247	PF13947//PF14380	Not found
Pod1_2939	Lus10043164	Cystathionine_beta-synthase_/_Serine_sulfhydrase_(1_of_2)	NA	4.2.1.22	Not found
Pod1_738	Lus10043172	DNA_TOPOISOMERASE_I_(1_of_5)	GO:0006265,GO:0005694,GO:0003917,GO:0003677,GO:0003918	PTHR10290	Not found
Pod1_562	Lus10043224	enoyl-CoA_hydratase/3-hydroxyacyl-CoA_dehydrogenase_(MFP2)__(1_of_3)	GO:0055114,GO:0016491,GO:0006631,GO:0003857	K10527	Not found
Pod1_1641	Lus10043412	histone-arginine_methyltransferase_CARM1_[EC:2.1.1.125]_(CARM1,_PRMT4)__(1_of_2)	GO:0008168,GO:0006479	K05931	Not found
Pod1_87	Lus10043474	PHOSPHOINOSITIDE_PHOSPHATASE_SAC9-RELATED_(1_of_1)	GO:0005515,GO:0042578	PTHR11200:SF119	Not found
Pod1_2986	Lus10000244	NA	NA	NA	Not found
Pod1_3778	Lus10038234	NA	NA	NA	Not found
Pod1_390	Lus10032275	NA	NA	NA	Not found
Pod1_3924	Lus10038194	NA	NA	NA	Not found
Pod1_5046	Lus10027489	NA	NA	NA	Not found
Pod1_5721	Lus10009117	NA	NA	NA	Not found
Pod1_5889	Lus10027687	NA	NA	NA	Not found
Pod1_6576	Lus10013717	NA	NA	NA	Not found
Pod1_7093	Lus10013574	NA	NA	NA	Not found
Pod1_1161	Lus10036415	NA	NA	NA	Not found
Pod1_3400	Lus10014972	NA	NA	NA	Not found
Pod1_4256	Lus10002287	NA	NA	NA	Not found
Pod1_5663	Lus10025238	NA	NA	NA	Not found
Pod1_7151	Lus10015845	NA	NA	NA	Not found
Pod1_7232	Lus10001196	NA	NA	NA	Not found
