# Supplementary material for: Elevated mutation rates underlie the evolution of the aquatic plant family Podostemaceae
Source: Commun Biol. 2022 Jan 20;5:75. doi: 10.1038/s42003-022-03003-w (PMC8776956; doi:10.1038/s42003-022-03003-w)
Supplement: Supplementary file 7 — Supplementary Data 5 [file 42003_2022_3003_MOESM7_ESM.xlsx]

## Sheet: SuppData5
Supplementary Data 5. Result of GO enrichment analysis for positively-selected genes at the stem branch of the subfamily Podostemoideae. GO terms involved in DNA repair are coloured in yellow.
GO-ID	Description	p-val	corr p-val	cluster freq	total freq	genes
GO:0055114	oxidation-reduction process	0.0029889	0.74594	34/238 14.2%	79/829 9.5%	Pod1_3720 Pod1_1101 Pod1_5919 Pod1_1412 Pod1_1214 Pod1_1410 Pod1_5457 Pod1_1875 Pod1_1491 Pod1_2240 Pod1_4340 Pod1_7114 Pod1_1071 Pod1_573 Pod1_1509 Pod1_311 Pod1_2640 Pod1_3156 Pod1_2582 Pod1_3483 Pod1_1403 Pod1_3514 Pod1_1224 Pod1_2433 Pod1_1740 Pod1_371 Pod1_562 Pod1_2694 Pod1_302 Pod1_402 Pod1_1616 Pod1_447 Pod1_1635 Pod1_806
GO:0006950	response to stress	0.0033732	0.74594	16/238 6.7%	30/829 3.6%	Pod1_3622 Pod1_4208 Pod1_2052 Pod1_2482 Pod1_276 Pod1_397 Pod1_5389 Pod1_2694 Pod1_267 Pod1_489 Pod1_2242 Pod1_3121 Pod1_129 Pod1_7127 Pod1_4146 Pod1_1302
GO:0050896	response to stimulus	0.0089174	0.74594	21/238 8.8%	46/829 5.5%	Pod1_1871 Pod1_28 Pod1_3622 Pod1_4208 Pod1_2052 Pod1_2482 Pod1_1184 Pod1_276 Pod1_397 Pod1_485 Pod1_5389 Pod1_2694 Pod1_267 Pod1_553 Pod1_489 Pod1_2242 Pod1_3121 Pod1_129 Pod1_7127 Pod1_4146 Pod1_1302
GO:0006886	intracellular protein transport	0.012644	0.74594	14/238 5.8%	28/829 3.3%	Pod1_14 Pod1_1137 Pod1_1621 Pod1_9 Pod1_275 Pod1_5421 Pod1_332 Pod1_465 Pod1_137 Pod1_3143 Pod1_226 Pod1_207 Pod1_52 Pod1_749
GO:0051716	cellular response to stimulus	0.015748	0.74594	16/238 6.7%	34/829 4.1%	Pod1_1871 Pod1_28 Pod1_3622 Pod1_4208 Pod1_2052 Pod1_2482 Pod1_276 Pod1_485 Pod1_5389 Pod1_267 Pod1_553 Pod1_2242 Pod1_129 Pod1_7127 Pod1_4146 Pod1_1302
GO:0033554	cellular response to stress	0.017734	0.74594	11/238 4.6%	21/829 2.5%	Pod1_2052 Pod1_2482 Pod1_276 Pod1_5389 Pod1_267 Pod1_2242 Pod1_3622 Pod1_129 Pod1_7127 Pod1_4146 Pod1_4208
GO:0006974	cellular response to DNA damage stimulus	0.017734	0.74594	11/238 4.6%	21/829 2.5%	Pod1_2052 Pod1_2482 Pod1_276 Pod1_5389 Pod1_267 Pod1_2242 Pod1_3622 Pod1_129 Pod1_7127 Pod1_4146 Pod1_4208
GO:0070727	cellular macromolecule localization	0.018258	0.74594	14/238 5.8%	29/829 3.4%	Pod1_14 Pod1_1137 Pod1_1621 Pod1_9 Pod1_275 Pod1_5421 Pod1_332 Pod1_465 Pod1_137 Pod1_3143 Pod1_226 Pod1_207 Pod1_52 Pod1_749
GO:0034613	cellular protein localization	0.018258	0.74594	14/238 5.8%	29/829 3.4%	Pod1_14 Pod1_1137 Pod1_1621 Pod1_9 Pod1_275 Pod1_5421 Pod1_332 Pod1_465 Pod1_137 Pod1_3143 Pod1_226 Pod1_207 Pod1_52 Pod1_749
GO:0032787	monocarboxylic acid metabolic process	0.019713	0.74594	6/238 2.5%	9/829 1.0%	Pod1_2707 Pod1_573 Pod1_562 Pod1_7 Pod1_1214 Pod1_1302
GO:0044710	single-organism metabolic process	0.021719	0.74594	79/238 33.1%	232/829 27.9%	Pod1_5107 Pod1_3720 Pod1_1101 Pod1_2707 Pod1_1412 Pod1_1214 Pod1_1410 Pod1_5457 Pod1_260 Pod1_4208 Pod1_2228 Pod1_1491 Pod1_7114 Pod1_573 Pod1_1509 Pod1_3156 Pod1_2582 Pod1_4760 Pod1_99 Pod1_3483 Pod1_1302 Pod1_738 Pod1_1055 Pod1_3514 Pod1_3622 Pod1_790 Pod1_2052 Pod1_2694 Pod1_1484 Pod1_267 Pod1_2332 Pod1_302 Pod1_2891 Pod1_1616 Pod1_6025 Pod1_2820 Pod1_38 Pod1_5919 Pod1_3654 Pod1_1875 Pod1_2240…
GO:0006620	posttranslational protein targeting to membrane	0.02345	0.74594	3/238 1.2%	3/829 0.3%	Pod1_14 Pod1_9 Pod1_749
GO:0031204	posttranslational protein targeting to membrane, translocation	0.02345	0.74594	3/238 1.2%	3/829 0.3%	Pod1_14 Pod1_9 Pod1_749
GO:0015980	energy derivation by oxidation of organic compounds	0.02345	0.74594	3/238 1.2%	3/829 0.3%	Pod1_447 Pod1_1214 Pod1_1410
GO:0006631	fatty acid metabolic process	0.025789	0.74594	4/238 1.6%	5/829 0.6%	Pod1_2707 Pod1_573 Pod1_562 Pod1_7
GO:0016482	cytoplasmic transport	0.029225	0.74594	9/238 3.7%	17/829 2.0%	Pod1_275 Pod1_332 Pod1_465 Pod1_14 Pod1_3143 Pod1_1621 Pod1_9 Pod1_171 Pod1_749
GO:0006281	DNA repair	0.034224	0.74594	10/238 4.2%	20/829 2.4%	Pod1_2052 Pod1_2482 Pod1_276 Pod1_5389 Pod1_267 Pod1_2242 Pod1_3622 Pod1_129 Pod1_4146 Pod1_4208
GO:0015031	protein transport	0.034888	0.74594	14/238 5.8%	31/829 3.7%	Pod1_14 Pod1_1137 Pod1_1621 Pod1_9 Pod1_275 Pod1_5421 Pod1_332 Pod1_465 Pod1_137 Pod1_3143 Pod1_226 Pod1_207 Pod1_52 Pod1_749
GO:0033036	macromolecule localization	0.03673	0.74594	15/238 6.3%	34/829 4.1%	Pod1_14 Pod1_1137 Pod1_1621 Pod1_9 Pod1_275 Pod1_5421 Pod1_332 Pod1_465 Pod1_137 Pod1_3143 Pod1_226 Pod1_645 Pod1_207 Pod1_52 Pod1_749
GO:0071702	organic substance transport	0.038213	0.74594	16/238 6.7%	37/829 4.4%	Pod1_14 Pod1_1137 Pod1_1621 Pod1_9 Pod1_275 Pod1_5421 Pod1_332 Pod1_465 Pod1_137 Pod1_3143 Pod1_226 Pod1_645 Pod1_178 Pod1_207 Pod1_52 Pod1_749
GO:0046907	intracellular transport	0.039384	0.74594	17/238 7.1%	40/829 4.8%	Pod1_14 Pod1_1137 Pod1_1621 Pod1_9 Pod1_171 Pod1_275 Pod1_5421 Pod1_332 Pod1_465 Pod1_137 Pod1_655 Pod1_3143 Pod1_226 Pod1_636 Pod1_207 Pod1_52 Pod1_749
GO:0006259	DNA metabolic process	0.041426	0.74594	20/238 8.4%	49/829 5.9%	Pod1_2222 Pod1_3622 Pod1_4208 Pod1_790 Pod1_2052 Pod1_571 Pod1_2482 Pod1_276 Pod1_5389 Pod1_267 Pod1_2242 Pod1_512 Pod1_99 Pod1_106 Pod1_129 Pod1_801 Pod1_443 Pod1_7127 Pod1_4146 Pod1_738
GO:0045184	establishment of protein localization	0.046413	0.74594	14/238 5.8%	32/829 3.8%	Pod1_14 Pod1_1137 Pod1_1621 Pod1_9 Pod1_275 Pod1_5421 Pod1_332 Pod1_465 Pod1_137 Pod1_3143 Pod1_226 Pod1_207 Pod1_52 Pod1_749
GO:0008104	protein localization	0.046413	0.74594	14/238 5.8%	32/829 3.8%	Pod1_14 Pod1_1137 Pod1_1621 Pod1_9 Pod1_275 Pod1_5421 Pod1_332 Pod1_465 Pod1_137 Pod1_3143 Pod1_226 Pod1_207 Pod1_52 Pod1_749
GO:0044699	single-organism process	0.048691	0.74594	107/238 44.9%	334/829 40.2%	Pod1_5107 Pod1_3720 Pod1_1412 Pod1_1410 Pod1_5457 Pod1_260 Pod1_2228 Pod1_1491 Pod1_7114 Pod1_3156 Pod1_2582 Pod1_4760 Pod1_655 Pod1_178 Pod1_814 Pod1_7127 Pod1_1302 Pod1_3706 Pod1_4115 Pod1_3147 Pod1_2339 Pod1_790 Pod1_2052 Pod1_2694 Pod1_1484 Pod1_267 Pod1_2332 Pod1_302 Pod1_3143 Pod1_6025 Pod1_5919 Pod1_2240 Pod1_2482 Pod1_2640 Pod1_8463 Pod1_2362 Pod1_2242 Pod1_636 Pod1_1403 Pod1_1871 Pod1_48…
GO:1902582	single-organism intracellular transport	0.049215	0.74594	10/238 4.2%	21/829 2.5%	Pod1_275 Pod1_332 Pod1_465 Pod1_14 Pod1_655 Pod1_3143 Pod1_1621 Pod1_636 Pod1_9 Pod1_749
GO:0006629	lipid metabolic process	0.058623	0.74594	13/238 5.4%	30/829 3.6%	Pod1_2707 Pod1_3514 Pod1_7 Pod1_5457 Pod1_260 Pod1_1028 Pod1_2240 Pod1_573 Pod1_562 Pod1_201 Pod1_5384 Pod1_555 Pod1_3344
GO:0070972	protein localization to endoplasmic reticulum	0.06001	0.74594	4/238 1.6%	6/829 0.7%	Pod1_14 Pod1_3143 Pod1_9 Pod1_749
GO:0072599	establishment of protein localization to endoplasmic reticulum	0.06001	0.74594	4/238 1.6%	6/829 0.7%	Pod1_14 Pod1_3143 Pod1_9 Pod1_749
GO:0045047	protein targeting to ER	0.06001	0.74594	4/238 1.6%	6/829 0.7%	Pod1_14 Pod1_3143 Pod1_9 Pod1_749
GO:0048193	Golgi vesicle transport	0.063216	0.74594	6/238 2.5%	11/829 1.3%	Pod1_275 Pod1_332 Pod1_465 Pod1_655 Pod1_1621 Pod1_636
GO:0006261	DNA-dependent DNA replication	0.063216	0.74594	6/238 2.5%	11/829 1.3%	Pod1_571 Pod1_2222 Pod1_512 Pod1_106 Pod1_443 Pod1_7127
GO:0071806	protein transmembrane transport	0.073786	0.74594	3/238 1.2%	4/829 0.4%	Pod1_14 Pod1_9 Pod1_749
GO:0048583	regulation of response to stimulus	0.073786	0.74594	3/238 1.2%	4/829 0.4%	Pod1_36 Pod1_3639 Pod1_1302
GO:0065002	intracellular protein transmembrane transport	0.073786	0.74594	3/238 1.2%	4/829 0.4%	Pod1_14 Pod1_9 Pod1_749
GO:0006888	ER to Golgi vesicle-mediated transport	0.073786	0.74594	3/238 1.2%	4/829 0.4%	Pod1_275 Pod1_332 Pod1_465
GO:0006289	nucleotide-excision repair	0.082175	0.74594	2/238 0.8%	2/829 0.2%	Pod1_2482 Pod1_4208
GO:0045333	cellular respiration	0.082175	0.74594	2/238 0.8%	2/829 0.2%	Pod1_447 Pod1_1214
GO:0010646	regulation of cell communication	0.082175	0.74594	2/238 0.8%	2/829 0.2%	Pod1_36 Pod1_3639
GO:0006633	fatty acid biosynthetic process	0.082175	0.74594	2/238 0.8%	2/829 0.2%	Pod1_2707 Pod1_7
GO:0009719	response to endogenous stimulus	0.082175	0.74594	2/238 0.8%	2/829 0.2%	Pod1_1184 Pod1_1302
GO:0009725	response to hormone	0.082175	0.74594	2/238 0.8%	2/829 0.2%	Pod1_1184 Pod1_1302
GO:0023051	regulation of signaling	0.082175	0.74594	2/238 0.8%	2/829 0.2%	Pod1_36 Pod1_3639
GO:0043647	inositol phosphate metabolic process	0.082175	0.74594	2/238 0.8%	2/829 0.2%	Pod1_4817 Pod1_4760
GO:0072330	monocarboxylic acid biosynthetic process	0.082175	0.74594	2/238 0.8%	2/829 0.2%	Pod1_2707 Pod1_7
GO:0009966	regulation of signal transduction	0.082175	0.74594	2/238 0.8%	2/829 0.2%	Pod1_36 Pod1_3639
GO:0010033	response to organic substance	0.082175	0.74594	2/238 0.8%	2/829 0.2%	Pod1_1184 Pod1_1302
GO:0006605	protein targeting	0.082628	0.74594	5/238 2.1%	9/829 1.0%	Pod1_14 Pod1_3143 Pod1_1621 Pod1_9 Pod1_749
GO:0033365	protein localization to organelle	0.082628	0.74594	5/238 2.1%	9/829 1.0%	Pod1_14 Pod1_3143 Pod1_1621 Pod1_9 Pod1_749
GO:0072594	establishment of protein localization to organelle	0.082628	0.74594	5/238 2.1%	9/829 1.0%	Pod1_14 Pod1_3143 Pod1_1621 Pod1_9 Pod1_749
GO:0006612	protein targeting to membrane	0.10899	0.74594	4/238 1.6%	7/829 0.8%	Pod1_14 Pod1_3143 Pod1_9 Pod1_749
GO:0006260	DNA replication	0.11194	0.74594	8/238 3.3%	18/829 2.1%	Pod1_571 Pod1_2222 Pod1_512 Pod1_106 Pod1_801 Pod1_443 Pod1_7127 Pod1_790
GO:0051649	establishment of localization in cell	0.11402	0.74594	17/238 7.1%	45/829 5.4%	Pod1_14 Pod1_1137 Pod1_1621 Pod1_9 Pod1_171 Pod1_275 Pod1_5421 Pod1_332 Pod1_465 Pod1_137 Pod1_655 Pod1_3143 Pod1_226 Pod1_636 Pod1_207 Pod1_52 Pod1_749
GO:0051641	cellular localization	0.1354	0.74594	17/238 7.1%	46/829 5.5%	Pod1_14 Pod1_1137 Pod1_1621 Pod1_9 Pod1_171 Pod1_275 Pod1_5421 Pod1_332 Pod1_465 Pod1_137 Pod1_655 Pod1_3143 Pod1_226 Pod1_636 Pod1_207 Pod1_52 Pod1_749
GO:0030811	regulation of nucleotide catabolic process	0.14578	0.74594	3/238 1.2%	5/829 0.6%	Pod1_28 Pod1_36 Pod1_3121
GO:0051336	regulation of hydrolase activity	0.14578	0.74594	3/238 1.2%	5/829 0.6%	Pod1_28 Pod1_36 Pod1_3121
GO:0033121	regulation of purine nucleotide catabolic process	0.14578	0.74594	3/238 1.2%	5/829 0.6%	Pod1_28 Pod1_36 Pod1_3121
GO:0030258	lipid modification	0.14578	0.74594	3/238 1.2%	5/829 0.6%	Pod1_573 Pod1_260 Pod1_1028
GO:0009118	regulation of nucleoside metabolic process	0.14578	0.74594	3/238 1.2%	5/829 0.6%	Pod1_28 Pod1_36 Pod1_3121
GO:1900542	regulation of purine nucleotide metabolic process	0.14578	0.74594	3/238 1.2%	5/829 0.6%	Pod1_28 Pod1_36 Pod1_3121
GO:0006140	regulation of nucleotide metabolic process	0.14578	0.74594	3/238 1.2%	5/829 0.6%	Pod1_28 Pod1_36 Pod1_3121
GO:0090150	establishment of protein localization to membrane	0.17031	0.74594	4/238 1.6%	8/829 0.9%	Pod1_14 Pod1_3143 Pod1_9 Pod1_749
GO:0061024	membrane organization	0.17031	0.74594	4/238 1.6%	8/829 0.9%	Pod1_14 Pod1_3143 Pod1_9 Pod1_749
GO:0044802	single-organism membrane organization	0.17031	0.74594	4/238 1.6%	8/829 0.9%	Pod1_14 Pod1_3143 Pod1_9 Pod1_749
GO:0072657	protein localization to membrane	0.17031	0.74594	4/238 1.6%	8/829 0.9%	Pod1_14 Pod1_3143 Pod1_9 Pod1_749
GO:1902580	single-organism cellular localization	0.17031	0.74594	4/238 1.6%	8/829 0.9%	Pod1_14 Pod1_3143 Pod1_9 Pod1_749
GO:1902578	single-organism localization	0.17031	0.74594	4/238 1.6%	8/829 0.9%	Pod1_14 Pod1_3143 Pod1_9 Pod1_749
GO:0043414	macromolecule methylation	0.18623	0.74594	6/238 2.5%	14/829 1.6%	Pod1_2894 Pod1_3637 Pod1_4464 Pod1_830 Pod1_1641 Pod1_2060
GO:0055085	transmembrane transport	0.19463	0.74594	15/238 6.3%	42/829 5.0%	Pod1_1055 Pod1_3706 Pod1_38 Pod1_2518 Pod1_14 Pod1_9 Pod1_3147 Pod1_3922 Pod1_8463 Pod1_326 Pod1_178 Pod1_857 Pod1_814 Pod1_749 Pod1_82
GO:1901615	organic hydroxy compound metabolic process	0.19962	0.74594	2/238 0.8%	3/829 0.3%	Pod1_4817 Pod1_4760
GO:0046148	pigment biosynthetic process	0.19962	0.74594	2/238 0.8%	3/829 0.3%	Pod1_2433 Pod1_5457
GO:0007264	small GTPase mediated signal transduction	0.19962	0.74594	2/238 0.8%	3/829 0.3%	Pod1_1871 Pod1_28
GO:0006298	mismatch repair	0.19962	0.74594	2/238 0.8%	3/829 0.3%	Pod1_276 Pod1_267
GO:0042221	response to chemical	0.19962	0.74594	2/238 0.8%	3/829 0.3%	Pod1_1184 Pod1_1302
GO:0019751	polyol metabolic process	0.19962	0.74594	2/238 0.8%	3/829 0.3%	Pod1_4817 Pod1_4760
GO:0010605	negative regulation of macromolecule metabolic process	0.19962	0.74594	2/238 0.8%	3/829 0.3%	Pod1_2339 Pod1_7127
GO:0042440	pigment metabolic process	0.19962	0.74594	2/238 0.8%	3/829 0.3%	Pod1_2433 Pod1_5457
GO:0015988	energy coupled proton transmembrane transport, against electrochemical gradient	0.19962	0.74594	2/238 0.8%	3/829 0.3%	Pod1_326 Pod1_3147
GO:0015991	ATP hydrolysis coupled proton transport	0.19962	0.74594	2/238 0.8%	3/829 0.3%	Pod1_326 Pod1_3147
GO:0009892	negative regulation of metabolic process	0.19962	0.74594	2/238 0.8%	3/829 0.3%	Pod1_2339 Pod1_7127
GO:0035556	intracellular signal transduction	0.19962	0.74594	2/238 0.8%	3/829 0.3%	Pod1_1871 Pod1_28
GO:0006891	intra-Golgi vesicle-mediated transport	0.19962	0.74594	2/238 0.8%	3/829 0.3%	Pod1_655 Pod1_1621
GO:0006066	alcohol metabolic process	0.19962	0.74594	2/238 0.8%	3/829 0.3%	Pod1_4817 Pod1_4760
GO:0044255	cellular lipid metabolic process	0.23146	0.74594	8/238 3.3%	21/829 2.5%	Pod1_2707 Pod1_573 Pod1_562 Pod1_201 Pod1_7 Pod1_5457 Pod1_260 Pod1_1028
GO:0034220	ion transmembrane transport	0.23146	0.74594	8/238 3.3%	21/829 2.5%	Pod1_3706 Pod1_2518 Pod1_8463 Pod1_326 Pod1_178 Pod1_857 Pod1_3147 Pod1_814
GO:0031329	regulation of cellular catabolic process	0.23155	0.74594	3/238 1.2%	6/829 0.7%	Pod1_28 Pod1_36 Pod1_3121
GO:0009894	regulation of catabolic process	0.23155	0.74594	3/238 1.2%	6/829 0.7%	Pod1_28 Pod1_36 Pod1_3121
GO:0006091	generation of precursor metabolites and energy	0.23155	0.74594	3/238 1.2%	6/829 0.7%	Pod1_447 Pod1_1214 Pod1_1410
GO:0006397	mRNA processing	0.23601	0.74594	7/238 2.9%	18/829 2.1%	Pod1_750 Pod1_874 Pod1_876 Pod1_645 Pod1_42 Pod1_4885 Pod1_2832
GO:0044042	glucan metabolic process	0.28709	0.74594	1/238 0.4%	1/829 0.1%	Pod1_1410
GO:0032781	positive regulation of ATPase activity	0.28709	0.74594	1/238 0.4%	1/829 0.1%	Pod1_3121
GO:0009231	riboflavin biosynthetic process	0.28709	0.74594	1/238 0.4%	1/829 0.1%	Pod1_6025
GO:0010257	NADH dehydrogenase complex assembly	0.28709	0.74594	1/238 0.4%	1/829 0.1%	Pod1_8124
GO:0009235	cobalamin metabolic process	0.28709	0.74594	1/238 0.4%	1/829 0.1%	Pod1_5107
GO:0009236	cobalamin biosynthetic process	0.28709	0.74594	1/238 0.4%	1/829 0.1%	Pod1_5107
GO:0010264	myo-inositol hexakisphosphate biosynthetic process	0.28709	0.74594	1/238 0.4%	1/829 0.1%	Pod1_4817
GO:0045087	innate immune response	0.28709	0.74594	1/238 0.4%	1/829 0.1%	Pod1_1302
GO:0045088	regulation of innate immune response	0.28709	0.74594	1/238 0.4%	1/829 0.1%	Pod1_1302
GO:0045089	positive regulation of innate immune response	0.28709	0.74594	1/238 0.4%	1/829 0.1%	Pod1_1302
GO:0051236	establishment of RNA localization	0.28709	0.74594	1/238 0.4%	1/829 0.1%	Pod1_645
GO:0000042	protein targeting to Golgi	0.28709	0.74594	1/238 0.4%	1/829 0.1%	Pod1_1621
GO:1901617	organic hydroxy compound biosynthetic process	0.28709	0.74594	1/238 0.4%	1/829 0.1%	Pod1_4817
GO:0046160	heme a metabolic process	0.28709	0.74594	1/238 0.4%	1/829 0.1%	Pod1_2433
GO:0046165	alcohol biosynthetic process	0.28709	0.74594	1/238 0.4%	1/829 0.1%	Pod1_4817
GO:0046173	polyol biosynthetic process	0.28709	0.74594	1/238 0.4%	1/829 0.1%	Pod1_4817
GO:0009311	oligosaccharide metabolic process	0.28709	0.74594	1/238 0.4%	1/829 0.1%	Pod1_3654
GO:0032870	cellular response to hormone stimulus	0.28709	0.74594	1/238 0.4%	1/829 0.1%	Pod1_1302
GO:0006266	DNA ligation	0.28709	0.74594	1/238 0.4%	1/829 0.1%	Pod1_2242
GO:0006275	regulation of DNA replication	0.28709	0.74594	1/238 0.4%	1/829 0.1%	Pod1_7127
GO:0042127	regulation of cell proliferation	0.28709	0.74594	1/238 0.4%	1/829 0.1%	Pod1_3227
GO:0001172	transcription, RNA-templated	0.28709	0.74594	1/238 0.4%	1/829 0.1%	Pod1_635
GO:1901701	cellular response to oxygen-containing compound	0.28709	0.74594	1/238 0.4%	1/829 0.1%	Pod1_1302
GO:1901700	response to oxygen-containing compound	0.28709	0.74594	1/238 0.4%	1/829 0.1%	Pod1_1302
GO:0002218	activation of innate immune response	0.28709	0.74594	1/238 0.4%	1/829 0.1%	Pod1_1302
GO:0042168	heme metabolic process	0.28709	0.74594	1/238 0.4%	1/829 0.1%	Pod1_2433
GO:0032957	inositol trisphosphate metabolic process	0.28709	0.74594	1/238 0.4%	1/829 0.1%	Pod1_4760
GO:0032958	inositol phosphate biosynthetic process	0.28709	0.74594	1/238 0.4%	1/829 0.1%	Pod1_4817
GO:0002252	immune effector process	0.28709	0.74594	1/238 0.4%	1/829 0.1%	Pod1_1302
GO:0002253	activation of immune response	0.28709	0.74594	1/238 0.4%	1/829 0.1%	Pod1_1302
GO:0044242	cellular lipid catabolic process	0.28709	0.74594	1/238 0.4%	1/829 0.1%	Pod1_573
GO:0032981	mitochondrial respiratory chain complex I assembly	0.28709	0.74594	1/238 0.4%	1/829 0.1%	Pod1_8124
GO:0090329	regulation of DNA-dependent DNA replication	0.28709	0.74594	1/238 0.4%	1/829 0.1%	Pod1_7127
GO:0006370	7-methylguanosine mRNA capping	0.28709	0.74594	1/238 0.4%	1/829 0.1%	Pod1_750
GO:0070887	cellular response to chemical stimulus	0.28709	0.74594	1/238 0.4%	1/829 0.1%	Pod1_1302
GO:0044264	cellular polysaccharide metabolic process	0.28709	0.74594	1/238 0.4%	1/829 0.1%	Pod1_1410
GO:0045292	mRNA cis splicing, via spliceosome	0.28709	0.74594	1/238 0.4%	1/829 0.1%	Pod1_645
GO:2000113	negative regulation of cellular macromolecule biosynthetic process	0.28709	0.74594	1/238 0.4%	1/829 0.1%	Pod1_7127
GO:0098542	defense response to other organism	0.28709	0.74594	1/238 0.4%	1/829 0.1%	Pod1_1302
GO:2000104	negative regulation of DNA-dependent DNA replication	0.28709	0.74594	1/238 0.4%	1/829 0.1%	Pod1_7127
GO:0006403	RNA localization	0.28709	0.74594	1/238 0.4%	1/829 0.1%	Pod1_645
GO:0032012	regulation of ARF protein signal transduction	0.28709	0.74594	1/238 0.4%	1/829 0.1%	Pod1_36
GO:0034067	protein localization to Golgi apparatus	0.28709	0.74594	1/238 0.4%	1/829 0.1%	Pod1_1621
GO:0006434	seryl-tRNA aminoacylation	0.28709	0.74594	1/238 0.4%	1/829 0.1%	Pod1_2820
GO:0006438	valyl-tRNA aminoacylation	0.28709	0.74594	1/238 0.4%	1/829 0.1%	Pod1_165
GO:0000301	retrograde transport, vesicle recycling within Golgi	0.28709	0.74594	1/238 0.4%	1/829 0.1%	Pod1_1621
GO:0010558	negative regulation of macromolecule biosynthetic process	0.28709	0.74594	1/238 0.4%	1/829 0.1%	Pod1_7127
GO:0002376	immune system process	0.28709	0.74594	1/238 0.4%	1/829 0.1%	Pod1_1302
GO:0033108	mitochondrial respiratory chain complex assembly	0.28709	0.74594	1/238 0.4%	1/829 0.1%	Pod1_8124
GO:0006491	N-glycan processing	0.28709	0.74594	1/238 0.4%	1/829 0.1%	Pod1_3654
GO:0048478	replication fork protection	0.28709	0.74594	1/238 0.4%	1/829 0.1%	Pod1_7127
GO:0009607	response to biotic stimulus	0.28709	0.74594	1/238 0.4%	1/829 0.1%	Pod1_1302
GO:0009611	response to wounding	0.28709	0.74594	1/238 0.4%	1/829 0.1%	Pod1_1302
GO:0009617	response to bacterium	0.28709	0.74594	1/238 0.4%	1/829 0.1%	Pod1_1302
GO:0006570	tyrosine metabolic process	0.28709	0.74594	1/238 0.4%	1/829 0.1%	Pod1_3720
GO:0006571	tyrosine biosynthetic process	0.28709	0.74594	1/238 0.4%	1/829 0.1%	Pod1_3720
GO:0043446	cellular alkane metabolic process	0.28709	0.74594	1/238 0.4%	1/829 0.1%	Pod1_1214
GO:0043447	alkane biosynthetic process	0.28709	0.74594	1/238 0.4%	1/829 0.1%	Pod1_1214
GO:0006591	ornithine metabolic process	0.28709	0.74594	1/238 0.4%	1/829 0.1%	Pod1_1484
GO:0043462	regulation of ATPase activity	0.28709	0.74594	1/238 0.4%	1/829 0.1%	Pod1_3121
GO:0043467	regulation of generation of precursor metabolites and energy	0.28709	0.74594	1/238 0.4%	1/829 0.1%	Pod1_3454
GO:0042450	arginine biosynthetic process via ornithine	0.28709	0.74594	1/238 0.4%	1/829 0.1%	Pod1_1484
GO:0009682	induced systemic resistance	0.28709	0.74594	1/238 0.4%	1/829 0.1%	Pod1_1302
GO:0009694	jasmonic acid metabolic process	0.28709	0.74594	1/238 0.4%	1/829 0.1%	Pod1_1302
GO:0050657	nucleic acid transport	0.28709	0.74594	1/238 0.4%	1/829 0.1%	Pod1_645
GO:0050658	RNA transport	0.28709	0.74594	1/238 0.4%	1/829 0.1%	Pod1_645
GO:0023014	signal transduction by phosphorylation	0.28709	0.74594	1/238 0.4%	1/829 0.1%	Pod1_553
GO:0006635	fatty acid beta-oxidation	0.28709	0.74594	1/238 0.4%	1/829 0.1%	Pod1_573
GO:0046578	regulation of Ras protein signal transduction	0.28709	0.74594	1/238 0.4%	1/829 0.1%	Pod1_36
GO:0051707	response to other organism	0.28709	0.74594	1/238 0.4%	1/829 0.1%	Pod1_1302
GO:0006665	sphingolipid metabolic process	0.28709	0.74594	1/238 0.4%	1/829 0.1%	Pod1_201
GO:0009753	response to jasmonic acid	0.28709	0.74594	1/238 0.4%	1/829 0.1%	Pod1_1302
GO:0009755	hormone-mediated signaling pathway	0.28709	0.74594	1/238 0.4%	1/829 0.1%	Pod1_1302
GO:0030259	lipid glycosylation	0.28709	0.74594	1/238 0.4%	1/829 0.1%	Pod1_1028
GO:0042548	regulation of photosynthesis, light reaction	0.28709	0.74594	1/238 0.4%	1/829 0.1%	Pod1_3454
GO:0042549	photosystem II stabilization	0.28709	0.74594	1/238 0.4%	1/829 0.1%	Pod1_3454
GO:0015931	nucleobase-containing compound transport	0.28709	0.74594	1/238 0.4%	1/829 0.1%	Pod1_645
GO:0015947	methane metabolic process	0.28709	0.74594	1/238 0.4%	1/829 0.1%	Pod1_1214
GO:0015948	methanogenesis	0.28709	0.74594	1/238 0.4%	1/829 0.1%	Pod1_1214
GO:0050776	regulation of immune response	0.28709	0.74594	1/238 0.4%	1/829 0.1%	Pod1_1302
GO:0050778	positive regulation of immune response	0.28709	0.74594	1/238 0.4%	1/829 0.1%	Pod1_1302
GO:0031324	negative regulation of cellular metabolic process	0.28709	0.74594	1/238 0.4%	1/829 0.1%	Pod1_7127
GO:0031327	negative regulation of cellular biosynthetic process	0.28709	0.74594	1/238 0.4%	1/829 0.1%	Pod1_7127
GO:0015975	energy derivation by oxidation of reduced inorganic compounds	0.28709	0.74594	1/238 0.4%	1/829 0.1%	Pod1_1214
GO:0015977	carbon fixation	0.28709	0.74594	1/238 0.4%	1/829 0.1%	Pod1_447
GO:0006771	riboflavin metabolic process	0.28709	0.74594	1/238 0.4%	1/829 0.1%	Pod1_6025
GO:0031347	regulation of defense response	0.28709	0.74594	1/238 0.4%	1/829 0.1%	Pod1_1302
GO:0031349	positive regulation of defense response	0.28709	0.74594	1/238 0.4%	1/829 0.1%	Pod1_1302
GO:0002682	regulation of immune system process	0.28709	0.74594	1/238 0.4%	1/829 0.1%	Pod1_1302
GO:0002684	positive regulation of immune system process	0.28709	0.74594	1/238 0.4%	1/829 0.1%	Pod1_1302
GO:0006783	heme biosynthetic process	0.28709	0.74594	1/238 0.4%	1/829 0.1%	Pod1_2433
GO:0006784	heme a biosynthetic process	0.28709	0.74594	1/238 0.4%	1/829 0.1%	Pod1_2433
GO:0009864	induced systemic resistance, jasmonic acid mediated signaling pathway	0.28709	0.74594	1/238 0.4%	1/829 0.1%	Pod1_1302
GO:0034440	lipid oxidation	0.28709	0.74594	1/238 0.4%	1/829 0.1%	Pod1_573
GO:0072329	monocarboxylic acid catabolic process	0.28709	0.74594	1/238 0.4%	1/829 0.1%	Pod1_573
GO:0009867	jasmonic acid mediated signaling pathway	0.28709	0.74594	1/238 0.4%	1/829 0.1%	Pod1_1302
GO:0071310	cellular response to organic substance	0.28709	0.74594	1/238 0.4%	1/829 0.1%	Pod1_1302
GO:0009890	negative regulation of biosynthetic process	0.28709	0.74594	1/238 0.4%	1/829 0.1%	Pod1_7127
GO:0016042	lipid catabolic process	0.28709	0.74594	1/238 0.4%	1/829 0.1%	Pod1_573
GO:0018106	peptidyl-histidine phosphorylation	0.28709	0.74594	1/238 0.4%	1/829 0.1%	Pod1_553
GO:0071395	cellular response to jasmonic acid stimulus	0.28709	0.74594	1/238 0.4%	1/829 0.1%	Pod1_1302
GO:0042726	flavin-containing compound metabolic process	0.28709	0.74594	1/238 0.4%	1/829 0.1%	Pod1_6025
GO:0042727	flavin-containing compound biosynthetic process	0.28709	0.74594	1/238 0.4%	1/829 0.1%	Pod1_6025
GO:0033517	myo-inositol hexakisphosphate metabolic process	0.28709	0.74594	1/238 0.4%	1/829 0.1%	Pod1_4817
GO:0042742	defense response to bacterium	0.28709	0.74594	1/238 0.4%	1/829 0.1%	Pod1_1302
GO:0097031	mitochondrial respiratory chain complex I biogenesis	0.28709	0.74594	1/238 0.4%	1/829 0.1%	Pod1_8124
GO:0018202	peptidyl-histidine modification	0.28709	0.74594	1/238 0.4%	1/829 0.1%	Pod1_553
GO:0006952	defense response	0.28709	0.74594	1/238 0.4%	1/829 0.1%	Pod1_1302
GO:0006955	immune response	0.28709	0.74594	1/238 0.4%	1/829 0.1%	Pod1_1302
GO:0071495	cellular response to endogenous stimulus	0.28709	0.74594	1/238 0.4%	1/829 0.1%	Pod1_1302
GO:0051028	mRNA transport	0.28709	0.74594	1/238 0.4%	1/829 0.1%	Pod1_645
GO:0005976	polysaccharide metabolic process	0.28709	0.74594	1/238 0.4%	1/829 0.1%	Pod1_1410
GO:0005977	glycogen metabolic process	0.28709	0.74594	1/238 0.4%	1/829 0.1%	Pod1_1410
GO:0007005	mitochondrion organization	0.28709	0.74594	1/238 0.4%	1/829 0.1%	Pod1_8124
GO:0009060	aerobic respiration	0.28709	0.74594	1/238 0.4%	1/829 0.1%	Pod1_447
GO:0009061	anaerobic respiration	0.28709	0.74594	1/238 0.4%	1/829 0.1%	Pod1_1214
GO:0009062	fatty acid catabolic process	0.28709	0.74594	1/238 0.4%	1/829 0.1%	Pod1_573
GO:0007020	microtubule nucleation	0.28709	0.74594	1/238 0.4%	1/829 0.1%	Pod1_523
GO:0051053	negative regulation of DNA metabolic process	0.28709	0.74594	1/238 0.4%	1/829 0.1%	Pod1_7127
GO:0045934	negative regulation of nucleobase-containing compound metabolic process	0.28709	0.74594	1/238 0.4%	1/829 0.1%	Pod1_7127
GO:0007023	post-chaperonin tubulin folding pathway	0.28709	0.74594	1/238 0.4%	1/829 0.1%	Pod1_4893
GO:0051056	regulation of small GTPase mediated signal transduction	0.28709	0.74594	1/238 0.4%	1/829 0.1%	Pod1_36
GO:0010109	regulation of photosynthesis	0.28709	0.74594	1/238 0.4%	1/829 0.1%	Pod1_3454
GO:0000910	cytokinesis	0.28709	0.74594	1/238 0.4%	1/829 0.1%	Pod1_1565
GO:0007062	sister chromatid cohesion	0.28709	0.74594	1/238 0.4%	1/829 0.1%	Pod1_129
GO:0007064	mitotic sister chromatid cohesion	0.28709	0.74594	1/238 0.4%	1/829 0.1%	Pod1_129
GO:0072600	establishment of protein localization to Golgi	0.28709	0.74594	1/238 0.4%	1/829 0.1%	Pod1_1621
GO:0018343	protein farnesylation	0.28709	0.74594	1/238 0.4%	1/829 0.1%	Pod1_3227
GO:0010155	regulation of proton transport	0.28709	0.74594	1/238 0.4%	1/829 0.1%	Pod1_2967
GO:0006073	cellular glucan metabolic process	0.28709	0.74594	1/238 0.4%	1/829 0.1%	Pod1_1410
GO:0019385	methanogenesis, from acetate	0.28709	0.74594	1/238 0.4%	1/829 0.1%	Pod1_1214
GO:0006083	acetate metabolic process	0.28709	0.74594	1/238 0.4%	1/829 0.1%	Pod1_1214
GO:0019395	fatty acid oxidation	0.28709	0.74594	1/238 0.4%	1/829 0.1%	Pod1_573
GO:0045005	maintenance of fidelity involved in DNA-dependent DNA replication	0.28709	0.74594	1/238 0.4%	1/829 0.1%	Pod1_7127
GO:0006099	tricarboxylic acid cycle	0.28709	0.74594	1/238 0.4%	1/829 0.1%	Pod1_447
GO:0008156	negative regulation of DNA replication	0.28709	0.74594	1/238 0.4%	1/829 0.1%	Pod1_7127
GO:0072668	tubulin complex biogenesis	0.28709	0.74594	1/238 0.4%	1/829 0.1%	Pod1_4893
GO:1902531	regulation of intracellular signal transduction	0.28709	0.74594	1/238 0.4%	1/829 0.1%	Pod1_36
GO:0006112	energy reserve metabolic process	0.28709	0.74594	1/238 0.4%	1/829 0.1%	Pod1_1410
GO:0051172	negative regulation of nitrogen compound metabolic process	0.28709	0.74594	1/238 0.4%	1/829 0.1%	Pod1_7127
GO:0044763	single-organism cellular process	0.30566	0.77772	75/238 31.5%	249/829 30.0%	Pod1_5107 Pod1_3720 Pod1_2707 Pod1_1214 Pod1_1410 Pod1_5457 Pod1_260 Pod1_4208 Pod1_2228 Pod1_7114 Pod1_573 Pod1_4760 Pod1_99 Pod1_178 Pod1_857 Pod1_814 Pod1_7127 Pod1_1302 Pod1_738 Pod1_28 Pod1_1055 Pod1_3706 Pod1_1565 Pod1_3622 Pod1_4115 Pod1_3147 Pod1_2339 Pod1_790 Pod1_2052 Pod1_1484 Pod1_267 Pod1_2332 Pod1_302 Pod1_2891 Pod1_6025 Pod1_749 Pod1_2820 Pod1_38 Pod1_5919 Pod1_3654 Pod1_2482 Pod1_…
GO:0023052	signaling	0.30645	0.77772	5/238 2.1%	13/829 1.5%	Pod1_1871 Pod1_28 Pod1_485 Pod1_553 Pod1_1302
GO:0044700	single organism signaling	0.30645	0.77772	5/238 2.1%	13/829 1.5%	Pod1_1871 Pod1_28 Pod1_485 Pod1_553 Pod1_1302
GO:0007165	signal transduction	0.30645	0.77772	5/238 2.1%	13/829 1.5%	Pod1_1871 Pod1_28 Pod1_485 Pod1_553 Pod1_1302
GO:0006810	transport	0.30806	0.77772	31/238 13.0%	99/829 11.9%	Pod1_38 Pod1_1137 Pod1_275 Pod1_332 Pod1_8463 Pod1_137 Pod1_655 Pod1_557 Pod1_636 Pod1_178 Pod1_52 Pod1_857 Pod1_814 Pod1_1055 Pod1_3706 Pod1_2518 Pod1_14 Pod1_1621 Pod1_9 Pod1_3147 Pod1_171 Pod1_3922 Pod1_5421 Pod1_465 Pod1_326 Pod1_3143 Pod1_226 Pod1_645 Pod1_207 Pod1_749 Pod1_82
GO:0008213	protein alkylation	0.32347	0.77772	3/238 1.2%	7/829 0.8%	Pod1_2894 Pod1_4464 Pod1_1641
GO:0006470	protein dephosphorylation	0.32347	0.77772	3/238 1.2%	7/829 0.8%	Pod1_750 Pod1_2476 Pod1_3115
GO:0006479	protein methylation	0.32347	0.77772	3/238 1.2%	7/829 0.8%	Pod1_2894 Pod1_4464 Pod1_1641
GO:0001510	RNA methylation	0.32347	0.77772	3/238 1.2%	7/829 0.8%	Pod1_3637 Pod1_830 Pod1_2060
GO:0019220	regulation of phosphate metabolic process	0.32347	0.77772	3/238 1.2%	7/829 0.8%	Pod1_28 Pod1_36 Pod1_3121
GO:0051174	regulation of phosphorus metabolic process	0.32347	0.77772	3/238 1.2%	7/829 0.8%	Pod1_28 Pod1_36 Pod1_3121
GO:0071705	nitrogen compound transport	0.32546	0.77772	2/238 0.8%	4/829 0.4%	Pod1_645 Pod1_178
GO:0043087	regulation of GTPase activity	0.32546	0.77772	2/238 0.8%	4/829 0.4%	Pod1_28 Pod1_36
GO:0032879	regulation of localization	0.32546	0.77772	2/238 0.8%	4/829 0.4%	Pod1_814 Pod1_2967
GO:0006265	DNA topological change	0.32546	0.77772	2/238 0.8%	4/829 0.4%	Pod1_99 Pod1_738
GO:0006284	base-excision repair	0.32546	0.77772	2/238 0.8%	4/829 0.4%	Pod1_5389 Pod1_4208
GO:0006310	DNA recombination	0.32546	0.77772	2/238 0.8%	4/829 0.4%	Pod1_2052 Pod1_2242
GO:0043269	regulation of ion transport	0.32546	0.77772	2/238 0.8%	4/829 0.4%	Pod1_814 Pod1_2967
GO:0033124	regulation of GTP catabolic process	0.32546	0.77772	2/238 0.8%	4/829 0.4%	Pod1_28 Pod1_36
GO:0051049	regulation of transport	0.32546	0.77772	2/238 0.8%	4/829 0.4%	Pod1_814 Pod1_2967
GO:0051234	establishment of localization	0.33276	0.78881	31/238 13.0%	100/829 12.0%	Pod1_38 Pod1_1137 Pod1_275 Pod1_332 Pod1_8463 Pod1_137 Pod1_655 Pod1_557 Pod1_636 Pod1_178 Pod1_52 Pod1_857 Pod1_814 Pod1_1055 Pod1_3706 Pod1_2518 Pod1_14 Pod1_1621 Pod1_9 Pod1_3147 Pod1_171 Pod1_3922 Pod1_5421 Pod1_465 Pod1_326 Pod1_3143 Pod1_226 Pod1_645 Pod1_207 Pod1_749 Pod1_82
GO:0051179	localization	0.33276	0.78881	31/238 13.0%	100/829 12.0%	Pod1_38 Pod1_1137 Pod1_275 Pod1_332 Pod1_8463 Pod1_137 Pod1_655 Pod1_557 Pod1_636 Pod1_178 Pod1_52 Pod1_857 Pod1_814 Pod1_1055 Pod1_3706 Pod1_2518 Pod1_14 Pod1_1621 Pod1_9 Pod1_3147 Pod1_171 Pod1_3922 Pod1_5421 Pod1_465 Pod1_326 Pod1_3143 Pod1_226 Pod1_645 Pod1_207 Pod1_749 Pod1_82
GO:0044765	single-organism transport	0.34419	0.81266	22/238 9.2%	70/829 8.4%	Pod1_1055 Pod1_3706 Pod1_38 Pod1_2518 Pod1_14 Pod1_1621 Pod1_9 Pod1_3147 Pod1_3922 Pod1_275 Pod1_332 Pod1_465 Pod1_8463 Pod1_655 Pod1_326 Pod1_3143 Pod1_636 Pod1_178 Pod1_857 Pod1_814 Pod1_749 Pod1_82
GO:0019752	carboxylic acid metabolic process	0.37175	0.87084	17/238 7.1%	54/829 6.5%	Pod1_3720 Pod1_2707 Pod1_7 Pod1_1214 Pod1_291 Pod1_2228 Pod1_165 Pod1_573 Pod1_562 Pod1_1484 Pod1_2332 Pod1_2362 Pod1_302 Pod1_128 Pod1_1302 Pod1_2820 Pod1_806
GO:0043436	oxoacid metabolic process	0.37175	0.87084	17/238 7.1%	54/829 6.5%	Pod1_3720 Pod1_2707 Pod1_7 Pod1_1214 Pod1_291 Pod1_2228 Pod1_165 Pod1_573 Pod1_562 Pod1_1484 Pod1_2332 Pod1_2362 Pod1_302 Pod1_128 Pod1_1302 Pod1_2820 Pod1_806
GO:0007154	cell communication	0.37324	0.87089	5/238 2.1%	14/829 1.6%	Pod1_1871 Pod1_28 Pod1_485 Pod1_553 Pod1_1302
GO:0016310	phosphorylation	0.37967	0.88242	19/238 7.9%	61/829 7.3%	Pod1_4817 Pod1_1825 Pod1_2928 Pod1_4832 Pod1_2432 Pod1_1542 Pod1_160 Pod1_1944 Pod1_260 Pod1_1974 Pod1_1557 Pod1_398 Pod1_751 Pod1_553 Pod1_1991 Pod1_4760 Pod1_1692 Pod1_359 Pod1_947
