# Supplementary material for: Elevated mutation rates underlie the evolution of the aquatic plant family Podostemaceae
Source: Commun Biol. 2022 Jan 20;5:75. doi: 10.1038/s42003-022-03003-w (PMC8776956; doi:10.1038/s42003-022-03003-w)
Supplement: Supplementary file 11 — Supplementary Data 9 [file 42003_2022_3003_MOESM11_ESM.txt]

Supplementary Data 9. Multiple sequence alignment of transcription initiation factor TFIIH subunit 2 (TF2H2) and alignment positions of positively selected sites.

Alignment positions for Positive sites and foreground lineages Prob(w>1) at the stem branch of Podostemoideae.
    156 S 0.983*
    393 Y 0.968*

Multiple sequence alignment of TF2H2
>sp|Q13888|TF2H2_HUMAN
--M--------------------DE---EPERTKRWEGGY--ERTWEILKEDESGSLKATIEDILFKAKRKRVFE------HHGQVRLGMMRHLYVVVDGSRTMEDQDLKPNRLTCTLKLLEYFVEEYFDQNPISQIGIIVTKSKRAEKLTELSGNPRKHITSLKKAVDMTCHGEPSLYNSLSIAMQTLKHMPGHTSREVLIIFSSLTTCDPSNIYDLIKTLKAAKIRVSVIGLSAEVRVCTVLARETGGTYHVILDESHYKELLTHHVSPPPASSS-SECSLIRMGFPQHTIASLSDQDAKPSFSMAHLDGNTEPGLTLGGYFCPQCRAKYCELPVECKICGLTLVSAPHLARSYHHLFPLDAFQEIPLEE------YNGERFCYGCQGEL-----KDQHVYVCAVCQNVFCVDCDVFVHDSLHCCPGC--IHKIPAPSGV--
>NP_683275.2_ATGTF2H2_Arabidopsis_thaliana
--MSNQRKR---SNDEREEEDDEDA-----EGIGEWERAYVDDRSWEELQEDESGLLRPIDNSAIYHAQYRRRLRMLSAAAAGTRIQKGLIRYLYIVIDFSRAAAEMDFRPSRMAIMAKHVEAFIREFFDQNPLSQIGLVSIKNGVAHTLTDLGGSPETHIKALMGKLEAL--GDSSLQNALELVHEHLNQVPSYGHREVLILYSALCTCDPGDIMETIQKCKKSKLRCSVIGLSAEMFICKHLCQETGGLYSVAVDEVHLKDLLLEHAPPPPAIAEFAIANLIKMGFPQRA--------AEGSMAICSCHKEVKIG---AGYMCPRCKARVCDLPTECTICGLTLVSSPHLARSYHHLFPIAPFDEVPALSSLNDNRRKLGKSCFGCQQSLIGAGNKPVPCVTCRKCKHYFCLDCDIYIHESLHNCPGCESIHRPKSVSLMEE
>Lus
--MDGGKKRL--NGEAEEEENEEDV---ENEGREAWEKQYTDERSWEALEEDESGLLH-VDNTAIYHSQYRRRLRSLASTSAASRIQKGLIRFLYLVVDLSTAAGVMDFKPSRMAVIAKHVEAFIREFFDQNPLSQIGLVAIKDGVAQSLTELGGSPESHIKALMVNLGCS--GDSSLQNALELVHDNLYKIPSYGHREVLITYSALSTCDPGDIMETIQKCKKAKIRCSVIGLSAEMFVCKHLCQETGGSYMVALDEGHFKELLLEHAPPPPAIAEFAIANLIKMGFPQRA--------AEGSVAICSCHKEAKVG---EGYICPRCKARVCELPTECRICGLTLVSSPHLARSYHHLFPVEPFTEVSARQ--NELSRMSQKTCFGCRQNLLNPGNKAGPCVSCTKCKQYFCLDCDIYIHESLHNCPGCDSRAVTKAAAVV--
>Hpe
RQMNNGEKRRPNGGERRNEDDDEDD---EEDGLGAWEKTYTDERSWESLQEDESGLLRPLDTSAAYRAQYRRRVRALYSAAASARIQKGLIRFLYVVVDLSRAAAAMDFRPSRMAVVVKHVETFIREFFDQNPLSQIGLVTIKDGVAHCLTELGGSPESHIKALMGKMGTS--GDASLQNALDLVHDYLDQIPSYGHREILILYSALSTCDPGDIMETIQKCKKSKVRCSVIGLSAEVFICKHLCQETGGSYYVALDEGHLKELILEHAPPPPAIAEFATANLIKMGFPQRA--------AESSISICSCHKEAKVG---EGYICPRCKSRVCDLPTECPICGLTLVSSPHLARSYHHLFPIAPFTEVHPTR-----YGKLQKSCFGCQQSLLAQGSKSNLYVACPNCKQEFCLECDIYIHDSLHNCPGCESFRHS--------
>Tbr
------------------------------------------------------------------------------------------------------AAAGMDFRPSRMAVVARYVEAFIREFFDQNPLSQLGLVVMKDGVSTILTELGGSPESHIKALVTKLESS--GDASLQNALELVHEFLDQIPSYGHREVLIIYSALNTCDPGDIMETIQKCKKSKMRCSVVGLSSEIYICKHLSQETGGSYSVALDEGHLKELLMEHAPPPPAIAEFAIANLIKMGFPQRA--------AEGSIAICSCHAEAKLG---EGYICPKCKARVCELPTECPVCGLTLVSSPHLARSYHHLFPVAPFNDVYSTR-QKDHHSKT-KSCFSCHQILVVQGSKPSLHVACPNCKREFCLDCDIYIHENLHNCPGCEGSRRS--------
>Wsq
---------------------------------------------------------------------------------------------------------GMDFRPSRMAVVARHVEAFIREFFDQNPLSQLGIVTIKDGIAASLTDLGGSPESHIKSLTSKLESS--GDASLQNALTLVRDYLEQIPSYGHREVLIIYSALNTCDPGDIMETIQNCKKSKMRCSVIGLSSEIYICKHLCQETGGSYTVALDESHLKELILEHAPPPAAIAEFAVANCIKMGFPQRT--------AEGAVSICACHAEAMVG---EGFICPRCRARVCELPTECPICGLTLVSSPHLARSYHHLFPVAAFEEVQCGS-------RTQKSCFGCQQSVVVSGGKGSFMVVCCNCKKEFCIDCDIYIHESLHNCPGCESFRRS--------
>Dub
----------------------------------------------------------------------------------------------FV------QAAGMDFRPSRMAIVSKHVEAFIREFFDQNPLSQLGLVVMKDGVSSILTELGGSPESHIKALLSKLESS--GDASLQNALELVHEFLSQIPSYGHREVLLVYSALNTCDPGDIMETIQKCKESKMRCSVIGLSSEIYICKHLSQETGGSYSVALDEGHLKEILMEHAPPPPAIAEFASANLIKMGFPQRA--------GEGSIAICTCHAEAKVG---EGYICPRCKARVCELPTECSICGLTLVSSPHLARSYHHLFPVTPFNDVVSAR-QKEYHNKSQRSCFGCRQTLVVQGNMPSLHVACPNCKREFCLDCDIYIHESLHNCPGCQSLKRF--------
>Cch
--MNNGEKRRPNGETARDEAEEEEDDEEEGDGLEAWERAYADERSWEALQEDESGLLRPVDQTSSYHAQYRRRVRSLASHSA-IRIQKGLIRFLYLVIDLSRAASSMDFRPSRIAVIARHVESFIREFFDQNPLSQLALATIKDGIAAPLTDLGGSPESHIKVLKSKLESS--GDASLQNALDLVRELLDQIPSYGHREVLIIYSSLNTCDPGDIMETIQNCKNSKIRCSMIGLSSEIFICKHLCKETGGTYSVALDENHFKELMIEHAPPPAAIAEYAAANLIKMGFPQRT--------AEGSLAICACHAEAN-----EGYICPRCKARVCELPSDCPICGLTLVSSPHLARSYHHLFPVAAFNEVRASD----TESRVQKQCFACQQALYVSGSKNSFYVVCPNCKREFCLDCDIYIHESLHNCPGCDSSRR---------
>Rpe
------------------------------------------------------------------------------------------------------AASSMDFRPSRIAVVARHVESFIREFFDQNPLSQLALATIKDGIAAPLTDLGGSPESHIKALKSKLESS--GDASLQNALDLVHEFLDQIPSYGHREVLVIYSSLNTCDPGDIMETVQKCKKSKIRCSVIGLSSEIFICKHLCKETGGTYSVALDESHFKELMMEHAPPPPAIAEHAAANLIKMGFPQRT--------AEGSVAICACHAEAKAG---EGYICPRCKARVCELPTECPICGLTLVSSPHLARSYHHLFPVPAFDEVRVTD----TDYKIPKHCFACQQALYVSGSKSAFFVACSSCKREFCLDCDIYIHESLHNCPGCDSARR---------
>Zta
------------------------------------------------------------------------------------------------------AASSMDFRPSRIVVVARLVESFIREFFDQNPLSQLALATIKDGVAAPLTDLGGSPESHIKILKSKLESS--GDASLQNGLDLVRELLDQIPSYGHREVLIIYSSLNTCDPGDIMETIQKCKNSKIRCSMIGLSSEIFICKHLCKETGGTYSVALDENHFKELMMEHAPPPPAIAQHAAANLMKMGFPQRT--------AEGSVAICACHAETN-----EGFICPRCKARVCELPSDCPICGLTLVSSPHLARSYHHLFPVSEFEDVRVSD----ADTRVQKQCFACQQALYVSGIKAAFYVVCPNCKREFCLDCDIYIHESLHNCPGCDSLRR---------
>Hja
------------------------------------------------------------------------------------------------------AASAMDFRPSRIVMIARHVESFIREFFDQNPLSQLALSTIKDGIAAPLTDLGGSPESHIKALKSKLESS--GDASLQNALDLVRELLDQIPSYGHREVLIIYSSLNTCDPGDIMETIQKCRSSKIRCSMIGLSSEIFICKHLCKETGGTYSVALDENHFKELMMEHAPPPPAIAEHAAANLMKMGFPQRT--------AEGSVAICACHGEAN-----EGYICPRCRARVCELPTDCPICGLTLVSSPHLARSYHHLFPVSAFDEVRVND----ADVKVRKLCFACQQGLYVSGSKTAFYVVCPNCKMEFCLDCDIYIHESLHNCPGCDSSRR---------
>Pst
------------------------------------------------------------------------------------------------------AASSMDFRPSRMAVVARHVESFIREFFDQNPLSQLALATIKDGIAAPLTDLGGSPESHIKALKSKLEAS--GDASLQNALDLVRELLDQIPSYGHREVLIIYSSLNTCDPGDIMETIQKCKQSKIRCSMIGLSSEIFICKHLCKETGGTYSVALDENHFKDLMMEHSPPPAAIAEHAAANLMKMGFPQRT--------AEGSVAICACHGEAN-----EGYICPRCKARVCELPSECPICGLTLVSSPHLARSYHHLFPVSTFEEVRVRD----SDIRVQKLCFACQQGLYVSGIKTALYVVCPNCKREFCLDCDIYIHESLHNCPGCDTSRR---------
