# Supplementary material for: Elevated mutation rates underlie the evolution of the aquatic plant family Podostemaceae
Source: Commun Biol. 2022 Jan 20;5:75. doi: 10.1038/s42003-022-03003-w (PMC8776956; doi:10.1038/s42003-022-03003-w)
Supplement: Supplementary file 12 — Supplementary Data 10 [file 42003_2022_3003_MOESM12_ESM.txt]

Supplementary Data 10. Multiple sequence alignment of N-glycosylase/DNA lyase (OGG1) and alignment positions of positively selected sites.

Alignment positions for Positive sites and foreground lineages Prob(w>1) at the stem branch of Podostemoideae.
   425 Q 0.972*

Multiple sequence alignment of OGG1
>sp|P53397|OGG1_YEAST
-------------------------------------------------------------------------------------------------------M-------------------------------------------SYKFGKLAINKSELCLANVLQAGQSFRWIWDEKLNQYSTTMKIGQQEKYSVVILRQDEE-NEILEFVAVGDCGNQDALK------THLMKYFRLDVSLKHLFDNVWIPSDKAFAKLSP----QGIRILAQEPWETLISFICSSNNNISRITRMCNSLCSNFGNLITTIDGVAYHSFPTSEELTSRATEAKLRELGFGYRAKYIIETARKLVNDKAEANITSDTTYLQSICKDAQYEDVREHLMSYNGVGPKVADCVCLMGLHMDGIVPVDVHVSRIAKRDYQISANKNHLKELRTKYNALPISRKK-INLEL-DHIRLMLFKKWGSYAGWAQGVLFSKEIGGTSGSTTTGTIKKRKWDMIKETEAIVTKQ---MKLK------------------------------------VEL-----SDLH---------------IKEAKI--D
>sp|O15527|OGG1_HUMAN
-------------------------------------------------------------------------------------------------------M--------PARALLPRRM-----------------GHRTLASTPALWASIPCPRSELRLDLVLPSGQSFRW---REQSPAHWSGVLADQ----VWTLTQTE---EQLHC-TVYRGDKSQASRPTPDELEAVRKYFQLDVTLAQLYHH-WGSVDSHFQEVAQKF--QGVRLLRQDPIECLFSFICSSNNNIARITGMVERLCQAFGPRLIQLDDVTYHGFPSLQALAGPEVEAHLRKLGLGYRARYVSASARAILEEQGG------LAWLQQL-RESSYEEAHKALCILPGVGTKVADCICLMALDKPQAVPVDVHMWHIAQRDYSW---------------HPTTSQAKGPSPQTNKELGNFFRSLWGPYAGWAQAVLFSADLRQSRHAQEPPAKRRKGSKGPEG---------------------------------------------------------------------------------------
>sp|Q9FNY7|OGG1_ARATH
----------------------------------------------------------------------------------------MKRPRPTSQPSIS-STVK-PPLSPPVTPILKQKL---------------------HRTGTPKWFPLKLTHTELTLPLTFPTGQTFRW---KKTGAIQYSGTIGPH----LVSLRQRPGD-DAVSY-CVHCSTSPKSAE------LALLDFLNAEISLAELWSD-FSKKDPRFGELARHL--RGARVLRQDPLECLIQFLCSSNNNIARITKMVDFV-SSLGLHLGDIDGFEFHQFPSLDRLSRVS-EEEFRKAGFGYRAKYITGTVNALQAKPGG-----GNEWLLSL-RKVELQEAVAALCTLPGVGPKVAACIALFSLDQHSAIPVDTHVWQIATNYLL-----------------PDLAGAK-LTPKLHGRVAEAFVSKYGEYAGWAQTLLFIAELPAQKTLLQSFSQPINKLDESAEVNETSCDT----------------------------------------------------------------------LKP------
>Lus
----------------------------------------------------------------------------------------MKRARLTVKPPAA-PIPPTPPQT-TQALLRKPRKAISNHRAA---------VIATVSSNSTTWSPLNLSQSELYLPLTFPTGQTFRW---KKTGDLQYTGTLGPH----LISLKHQEDETGDVYY-HVHRTPSRSDAE------SALRDFLNFEVSLAEIWRE-FSASDPRFAELAIHL--KGARVLRQDPLECLVQFLCSSNNNIGRITKMVNFL-SSLGEHLGTVGDFEFHEFPSLERLALVT-EQQLREAGFGYRAKYITGTVDALQSKPGG-----GSAWLESL-RKLELQVVIDALVTLPGVGPKVAACIALFSLDQHHAIPVDTHVWQIATRYLL-----------------PELASTK-LTPKLCVRVADAFVTKYGKYAGWAQTLLFIAELPPQKALVSSDSTSPEDTKSMGKKDKKSQKREIVVPLQGNGFLDIFTGCRIGEIFQRIGEIFQLFNVTSIGHQPVELWGSLDMDHHQNFVLRGLWYSPPSLRKPEKVFYC
>Hpe
-----------------------------------------NNLCKT--VKTRNTPK---------------GN---------------------------------SPHS-PTMKRHRPALKSPAPPPT----PPS-LHPPKKTKTPPGWAPLRLPHEELSLPLTLPTGQTFRW---KQTAPLQYTGPVGRH----VISLRHQN---GAVLY-RVDASSSVAAAE------PALLDFLNARVSLASLWAG-FARSDPRFADLVRRLGGGGARVLRQDPLECLIQFLCSSNNNIPRITKMVDYL-SSLGEPLGEVGGLSFHRFPSLNRLASVS-ESELRGAGFGYRAKYITGTVDLLRKKPEG--------WLLSL-RELELPEVIEALCTLPGVGPKVAACVALFSLDQHHAIPVDTHVWKIATRYLL-----------------PELASAR-LTPKLHSRVADAFVRKYGEYAGWAQTLLFIAELPSQKSLLPPDVGTAKEERSSDENDAE-----------------------------------------------------------------------------------
>Tbr
--------------------------GADTSFEPSSYISPKLQLCPTSSVTPADTPKESLLAGEILKIDKVFGDGGMIGSSEPILSGFKEREDVIALEEAE-QMLALSPKT-PIPLAKKCRLSVVAKSSS----PGS-RHSHSVGKGRSEWIPLNLPQAELSLPLTLPTGQTFRW---KQTGPLQYTGAVGPH----LFSLEHRD---GGVSY-IVQSSPSLAAAK------SALLDFLNAGVSLTRLWDE-FSRSDARFSELSRYL--AGARVLRQDPVECLFQFLCSSNNNITRITKMVDYL-SSLGEPLGVVGGIRFYQFPSLRRLAALS-DQQLRDAGFGYRAKYIIGTVKALSSKSCD--------WLESL-RESELDEAIDALCTLPGVGPKVAACVALFSLDQHHAIPVDTHVWQIATKHLL-----------------PELHGVR-LSPKFHRRVAEAFVKKYGTYAGWAQTLLFIAELPSQKTLLPSNLLTANEERSKSMDIEHS----------------------------------------------------------------------------------
>Dub
VVRDLVISVWTRRRTCWTRGEKPNILGLHSCY--SLFESLDCRVAKTTQIAAASTAEEGIV------------------EAEPFL------AGAESMSEAK-KMLSLSPSS-PIPFIKKRRLSASAKPSS-----------TEQSSIVQEWIPLHLSQSELSLPLTFPTGQTFRW---KRTAPLRYTGVVGPH----LFSLVHRD---GGVFY-QVHSTSPTAAAE------SALLDFLNAGVSLTEIWLE-FSRSDARFSELACHF--AGARVLRQDPHECLFQFLCSSNNNIARITKMVDYL-SSLGEPLGVVGGMEFHQFPSVHRLASIS-DQQLREAGFGYRAKYITGTAKTLMSKPHN--------WLKSL-RESELNVAIDSLCTLPGVGPKVASCVALFSLDQHHAVPVDTHVWKIATKHLL-----------------PELQGVR-FSPKHHRQVADAFVKKYGTYAGWAQTLLFIAELPPQKALLQNRSNKN-----------------------------------------------------------------------------------------------
>Wsq
---------------------------------------------------------------------KAMGNSKWDQRNQELTECLGFHGEQMKADEIHGEMVLLAPKT-PIPTAKKRRVIVATRSISSALPLPSINSLFKNDSKAQVWIPLNLPPSELFLPLTFPTGQTFRW---KQTGPHCFTGPVGSH----LFSLQQRD---EGVSY-CIHHTASGSSAE------STLLEFLNSEISLKHLWEE-FSRADPRFSELACHL--RGARVLRQDPLECLFQFLCSSNNNIARITRMVDYL-SSLGKPLGEVSGAMFHQFPSLHRLSSVS-EQQLRNAGFGYRAKYITGAVNVLKSKPSG--------WLESL-RELELRDAVDELCKLPGVGPKVAACVALFSLDQHDAIPVDTHVWQVATRHLL-----------------PELGGTR-LTPKLHGQVADAFVRKFGKYAGWAQTLLFIAELPTQRALLPPDLWISNAKGPFLHSQSDH----------------------------------------------------------------------------------
>Rpe
------------------------------------------------------------------------------------------SNGQMGKGEIE-EMPVIAPKT-PIPAIKRRRLIVTSNSPS----SPS-PSSDAFSNDAKLWKPLNLPHSELSLPLTFPTGQTFRW---KQTAPQRFTGSVGPH----LFSLEHTP---NGISY-CLHHTNSEETAE------SSLLDFLNASISLGHLWEH-FSLSDPMFSQLARHL--AGARVLRQDPFDCLFQFLCSSNNNIGRITKMVDYL-SSLGEPIGEVSGVMFHQFPSLHRLSCVS-EKQLRDAGFGYRAKYITSAAKMLKSKPSG--------WLESL-RGVSLREAVDGLRTLPGVGPKVAACVALFSLDHHHAIPVDTHVWQVAQRHLF-----------------PEFSGVR-WTPKLHDKVADAFVDKFGRYAGWAQTLLFVAELPPQRAFLPPDLWTSSL---------------------------------------------------------------------------------------------
>Zta
---------------------------------------------------------------------------------RRVHGGFSSFNGQMGKGGSD-EMHTLCPKTPPIPAIKRRRLIVTNNSPS----LPS--SSDSFSNDGKLWKPLNLHHFELSLPLTFPTGQTFRW---KQTAPQRFTGSVGPH----LFSLEHRS---NGISY-CLHLATSEAAAE------ASLLQFLNSSISLSHLWEH-FSRSDPKFSQLARHL--AGARVLRQEPLDCLFQFLCSSNNNISRITKMVDYL-SSLGEPLGEVGGVMFHQFPSLHRLSSVS-EEELRDAGFGYRAKYITSAAKILRSKPIG--------WLESL-REVELHEAVDALRTLPGVGPKVAACVALFSLDQHCAIPVDTHVWQVAQKHLL-----------------PELAGVK-LTPKLHDKVADAFVEKFGRYAGWAQTLLFVAELPSQRALLPPDLWSTNV---------------------------------------------------------------------------------------------
>Pst
-------------------------------------------------------------------------------------LDFVQSNGKMGK-EAE-EMLTLSPKTPPISAIKRRRLIVTNNSTS----LPS--PSHSLSNDGELWKPLNLHHAELSLPLTFPTGQTFRW---KQTAPQRFTGSVGPH----LFSLEHTL---TGVSY-RLHHATSEAAAE------ASLLEFLNARISLSHLWEH-FSRSDPKFSQLARHL--AGARVLRQDPLECLFQFLCSSNNNIGRITKMVDYL-SSLGEPLGEVGGVMFHQFPSLHRLSSVS-EQQLRDAGFGYRAKYITSAAKLLKSKPSG--------WLESL-RDVELCEAVDALRTLPGVGPKVAACVALFSLDQHHAIPVDTHVWQVAQRHLL-----------------PELVGVK-LTPKLHDKVADAFVEKFGRYAGWAQTLLFVAELPSQRALLPPHLLSSNVKTISLNKLY------------------------------------------------------------------------------------
>Hja
----------------------------------------------------------------------------PISKTKIVRTDMQKSNGQMQKRETE-EMISFAPRT-PIPAIKRRRLIVTNNSTS----LPS--SSDSFSDDGKLWKPLNLHHSELSLHLTFPTGQTFRW---KQTAAQRFTGSVGPH----LFSLEQRP---NGLAY-CLHHSTSEAAAE------ASLLEFLNSRISLSHLCEH-FSRSDPRFSQLALHL--TGARVLRQDPLDCLFQFLCSSNNNIGRITKMVDYL-SSLGEPLGEVRGVMFHQFPSLHRLNSVS-ENQLREAGFGYRAKYITSAVKMLKSKPNG--------WLESL-REIELGEAVEALRTLPGVGPKVAACVALFSLDQHHAIPVDTHVWQVAQRHLL-----------------PELAGVK-LTSKLHDKVADAFVEKFGSYAGWAQTLLFIAELPSQRALLPPDLWTSKVKKISLDKHS------------------------------------------------------------------------------------
>Cch
----------------------------------------------------------------------------------------------MGKEEIE-EMLTLSPKT-PIPAIKRRRLIVSNNSPS----SPS-PSSDSFFNDGKIWKPLNLHHFELSLPLTFPTGQTFRW---KQTAPQRFTGSVGPH----LLSLEHRS---NGVSY-CLHHATSESAAE------ASLLDFLNARISLSHLWEH-FSRSDPKFSQLARHL--AGARVLRQDPLDCLFQFLCSSNNNIGRITKMVDYL-SSLGEPLGEVSGVMFYQFPSLGRLSSVT-EEQLRDAGFGYRSKYITSAAKILKSKPSG--------WLESL-REVELREAVEALRTLPGVGPKVAACVALFSLDQHHAIPVDTHVWQVAQRHLL-----------------PELAGVR-LTPKLHDKVAHAFVDKFGRYAGWAQTLLFVAELPSQRALLPPDLWTSKVKNLSLDKLD------------------------------------------------------------------------------------
