# Supplementary material for: Elevated mutation rates underlie the evolution of the aquatic plant family Podostemaceae
Source: Commun Biol. 2022 Jan 20;5:75. doi: 10.1038/s42003-022-03003-w (PMC8776956; doi:10.1038/s42003-022-03003-w)
Supplement: Supplementary file 13 — Supplementary Data 11 [file 42003_2022_3003_MOESM13_ESM.txt]

Supplementary Data 11. Multiple sequence alignment of deoxyribodipyrimidine photo-lyase (PHR) and alignment positions of positively selected sites.

Alignment positions for Positive sites and foreground lineages Prob(w>1) at the stem branch of Podostemoideae.

   280 S 0.964*

Multiple sequence alignment of PHR

>sp|P05066|PHR_YEAST Deoxyribodipyrimidine photo-lyase, mitochondrial OS=Saccharomyces cerevisiae (strain ATCC 204508 / S288c) OX=559292 GN=PHR1 PE=1 SV=1
--------------MKRTVISSSNAYASKRSRLDIEHDFEQYHSLNKKYYPRPITRTGANQFNNKSRAKPMEIVEKLQKKQK-TSFENVSTVMHWFRNDLRLYDNVGLYKSVALFQQLRQKNAKAKLYAVYVINEDDWRAHMDSGWKLMFIMGALKNLQQSLAE-LHIPLLLWEFHTPKSTLSNSKEFVEFFKEKCMNVSSGTGTIIT-----ANIEYQTDELYR----DIRLLENEDHRL--------QLKYYHDSCIVAPGLITTDRGTNYSVFTPWYKKWVLYVNNYKKSTSEICHLHIIEPLKYNETFELKPFQYSLPDEFLQ---YIPKSKWCLPDVSEEAALSRL----KDFLGTKSSKYNNEKDM-LYLGGTSGLSVYITTGRISTRLIVNQAFQSCNGQIMSKALKDNSSTQNFIKEVAWRDFYRHCMCNWPYTSMGMPYRLDTLDIKWE--------------NNPVAFEKWCTGNTGIPIVDAIMRKLLYTGYINNRSRMITASFLSKNLLIDWRWGERWFM--------KHLIDGDSSSNVGG--WGFCS--STGIDAQPYF---RVFNMDIQAKKYDPQ--MIFVKQWVPEL-ISSENKRPENYPKPLVDLKHSRERALKVYKDAM
>sp|Q9SB00|PHR_ARATH Deoxyribodipyrimidine photo-lyase OS=Arabidopsis thaliana OX=3702 GN=PHR1 PE=2 SV=1
------------------MASTVSVQPG-RIRI-------------------------------------------LKKGSWQPLDQTVGPVVYWMFRDQRLKDN------WALIHAVDLANRTNAPVAVVFNLFDQFLDA--KARQLGFMLKGLRQLHHQI-DSLQIPFFLLQ--------GDAKETIPNFLTEC-----GASHLVTDFSPLREIRRCKDEVVKRTSDSLAIHEVDAHNVVPMWAASSKLEYSARTIRGKINKLLPDYLIEFPKLEPPKKKWTGMMDKK--------------LVDWD----------SLIDKVVREGAEVPEIEWCVP--GEDAGIEVLMGNKDGFLTKRLKNYSTDRNNPIKPKALSGLSPYLHFGQVSA--------QRCALEARKVRSTSPQAVDTFLEELIVRRELSDNFCYYQ-------PHYDSLKGAWEWARKSLMDHASDKREHIYSLEQLEKGLTADPLWNASQLEMVYQGKMHGFMRMYWA-----KKILEWTKGPEEALSISIYLNNKYEIDGRDPSGYVGCMWSICGVHDQGWKERPVFGKIRYMNYAGCKRKFNVDSYISYVKSLVSVTKKKRKAEEQLTRDSVDPKITIV------------
>Lus
MGS-----------LSPPPGDSVSVSPG-RIRV-------------------------------------------LKEASP-P--TGKGPVVYWMFRDQRLKDN------WALIHAVDQANKGNVPLAVAFNLFDGFLGA--KARQLGFMLRGLKQLQKDVEEKLQIPFFLFR--------GEAEETVPKFLKEC-----GASLLVTDFSPLREIRKCKEEILKRVSGPVSVHEVDAHNVVPMWVASEKLEYSARTIRSKITKKLPEYLLDFPVLNPPIVKWVGTVDDH---------YH---AVDWE----------SIILEVLRKGAEVPEIEWCTP--GEEAAMEVLMGSKDGFLTKRVKNYSTDRNIPLKPKGLSGLSPYLHFGQISA--------QRCALEARKVRPLCPQSVDAFLEELIVRRELADNFCYYQ-------PHYGSIAGAWEWARRTLQDHAGDKREHVYSMEQLEMAKTMDPLWNASQMEMVIHGKMHGFMRMYWA-----KKILEWTKGPEEALAIAIDLNDKYEIDGRDPSGYVGCMWSICGVHDQGWKERPVFGKIRYMNYAGCKRKFNVDGYISYVKRLAVEV-KKRKAESQLDRNGKEL---------------CR
>Hpe
--------------LTLTVMALSPMQPASRFRV-------------------------------------------LKEGLP-PGSRGPGPVVYWMFRDQRVKDN------WALIHAVDQANRGNVPVAVAFNLFDQFKGA--KARHLGFMLRGLRLLCSKLEDTFHIPFFLLQ--------GDAGETIPKFLKEC-----GASLLVTDFCPLREVCKCKDIICQQVSDSVTVHEVDAHNVVPAWVASDKLEYGARTIRAKINKKLPDYLVDFPDVPIPIVKWVAPSSQ---------------SIDWD----------RLTDDVIRKGADVPEIEWCIP--GEDAAMEVLIGSKKGFLTKRLMNYSTDRNNPLKPQALSGLSPYLHFGQISA--------QRCALEARKMQNLHKKSVEAFLEELIVRRELSDNFCYYQ-------PCYDSLQGGWEWARKTLLDHAGDKREHVYSLEQLEKAQTADQLWNASQLEMVHYGKMHGFMRMYWA-----KKILEWTRQPEEALAFSIYLNDKYQIDGRDPNGYVGCMWSICGVHDQGWQERPVFGKIRYMNYAGCKRKFDVDGYVAYVKRLVGEV-KKRKAERQLDAKPKLLRTN--------------
>Wsq
----------------PATMAIATLQPG-RFRI-------------------------------------------LKGGAW-PDCQEHGPVVYWMFRDQRARDN------WALIHAVNEANRKNVPVAIAFNLFDQFLGA--RARQLGFMLRGLRLLDRKMLDYLQIPFFLFQ--------GDAGETIPKFLDEC-----GASLLVTDFSPLREVRKCKSQICERVSNSVTIHEVDAHNVVPIWVASEKLEYSARTLRGKITKKLPEYLTDFPETPTPIRKWKTPPP----------------SIDWE----------NLINEVTRKGAEVPEIEWCPP--GEDAAVEAL----SGFLSERIKNYATDRNNPVKSQALSGLSPFLHFGHVSA--------QRCAIEARKFQKVCPQSVNAFVEELIVRRELADNFCFYQ-------PCYDSIKGAWEWARKTLLEHANDKREHVYSREQLEMAQTADPLWNASQLEMVHYGKMHGFMRMYWA-----KKILEWTTSPEEALEITIYLNDKYHIDGRDPSGYVGCMWSICGVHDQGWQERPVFGKIRYMNYAGCKRKFDVDGYIASVKRMVNDV-KKRKAEAPRTHPGKLSRTS--------------
>Tbr
----------------FCSMAVCTIQPG-RLRV-------------------------------------------LKAGGW-SDLQEPGPVVYWMFRDQRAKDN------WALIHAVNEANRKNVPVAIAFNLFDQFLGA--KARQLGFMLRGLRLLHLKLEHTFHIPFFLVQ--------GDAGETIPRFVSEC-----GASLLVTDFSPLREVRRCKDQICERVGESVTVHEVDAHNVVPTWVASNKLEYGARTLRGKINKQLSEYLVDFPDLPKPIKKWMNPSIQ---------------LIDWD----------EVINDVLRKGAEVPEIEWCVP--GEDAAIEALKGKDNGFLVKRLKNYCNDRNNPVKAQALSGLSPYLHFGQISA--------QRCAFEARKLQKVHSQLMHS-------------------------------------------------------------------------------------------------------------------------------------------------------------------------------------------------------------------------
>Dub
--------NSVRRRVAFCSMAPCVLQPG-RFRI-------------------------------------------LKAGGW-PDLQNPGPVVYWMFRDQRARDN------WALIHAVDEANKKNVPVAIAFNLFDQFLGA--KARQLGFMLRGLQLLHPKLEQSFHIDFFMLQ--------GDAADTVPKFLNEC-----GASLLVTDFSPLRQIRRCKEQICELVGDAVTVHEVDAHNVVPTWVASDKLEYGARTLRGKINKKLPEYLVDFPDLPIPIRKWTNPPSQ---------------VIDWD----------EIINHVTRKGAEVPEIEWCKP--GEDAAMEALKGDAKGFLVKRLKNYCNDRNNPVKAEGVSGLSPYLHFGQISA--------QRCALEAQKFQKTCSQ-----------------------------------------------------------------------------------------------------------------------------------------------------------------------------------------------------------------------------
>Rpe
--------HQVFCNHPVSFMALSILQPS-RFRI-------------------------------------------LKKGAW-NDCENPGPVVYWMFRDQRAKDN------WALIHAVNEANRREVPMAIAFNLFDQFLGA--KARQLGFMLRGLRLLHQNLENTFGIPFFLLE--------GDAGDTIPDFLTEC-----GASLLVTDFSPLREARKCKDTICKRVGESVTIHEVDAHNVVPLWVASEKLEYSARTLRGKINKKLPEYLVEYPELPSLSRKWVTASS----------------PIDWE----------VLIDKITREGAEVPEIEWCSP--GEDSAMEAL----RDFLTKRMKNYATDRNNPMKPQGVSCLSPYLHFGHISA--------QRCAIEAQKFQKGSPQSVASFIEELVVRRELADNFCYYQ-------PKYDSIEGAWEWARKTLFDHAGDKREHIYSKEQLESAQTDDPLWNASQLEMVYRGKMHGFMRMYWA-----KKILEWTSGPEEALRITIYLNDKYHIDGRDPNGYVGCMWSICGVHDQGWQERPVFGKVRYMNYLGCKRKFDVDGYIAYVKTLVGET-KKRKGQTLLRYLNKQSRGSV-------------
>Cch
-------------------MALSTLQPC-RFRT-------------------------------------------LKRGAW-SDCEKPGPVVYWMFRDQRAKDN------WALIHAVNEANKRDVPMAIAFNLFDQFLGA--KARQLGFMLRGLRLLHQKLEGTYSIPFFLLQ--------GDAGDTIPEFMNEC-----GASLLVTDFSPLREVRKCKDKICKGVGKYVTVHEVDAHNVVPIWVASEKLEYSARTLRGKINKKLPEYLTDYPELSVPSRKWITSSS----------------PIDWD----------YLIEETIRKGAEVPEIEWCSP--GEDSAMEAL----RDFLAKRIKNYATDRNNPTKPEAVSCLSPYLHFGHISA--------QRCAIEAQKFQKSSPQSVASFVEELIVRRELADNFCFYQ-------PKYDSMEGAWEWARNTLMCHANDKREHIYTKEQLESAKTDDPLWNASQLEMVYRGKMHGFMRMYWA-----KKILEWTNGPEEALGITIYLNDKYQIDGRDPNGYVGCMWSICGVHDQGWQERPVFGKIRYMNFAGCKRKFDVDGYIAYVKRLVGEG-KKRKGQTLHTYLPKISRLTPS----------TF
>Zta
RRQIHTLRTQVFFKHRLSSMALSTLQPC-RFRI-------------------------------------------LKRGAW-NDCEKPGPVVYWMFRDQRAKDN------WALIHAVNEANKREVPMAIAFNLFDQFLGA--KARQLGFMLRGLRLLHQKLEDTHSIPFFLVQ--------GDAGDTIPEFLKEC-----GASLLVTDFSPLREVRRCKDKICKDVGESVTVHEVDAHNVVPIWVASEKLEYSARTLRGKINKKLPEYLVDYPELSVPSRKWATSSI----------------PIEWD----------TLIEEITRKGAEVPEIGWCTP--GEDSAMEAL----RDFLAKRIRNYATDRNNPMKPEALSCLSPFLHFGHISA--------QRCAIEAQKFQKGSPQSVASFIEELIVRRELADNFCFYQ-------TEYDSIDGAWEWARNTLFQHANDKREHIYSKEQLESAKTDDPLWNASQLEMVHRGKMHGFMRMYWA-----KKILEWTSGPEEALRITIYLNDKYQIDGRDPNGYVGCMWSICGVHDQGWQERPVFGKIRYMNFAGCKRKFDVDGYIAYVKRLVGEA-NKRKGQTLLSYLPKISRVTI-------------
>Hja
--------FQDFFNHPLSSMTISTLQPC-RFRI-------------------------------------------LKRGTW-SDCEKPGPVVYWMFRDQRAKDN------WALIHAVNEANKRDVPMAIAFNLFDQFLGA--KARQLGFMLRGLRLLHQKLEDASNIPFFLLQ--------GHAGDTIPEFMKEC-----GASLLVTDFSPLREVRMCKDKICNGVGESVTVHEVDAHNVIPIWVASEKLEYSARTLRGKINKKLPDYLTDYPDIPVPSKKWITSST----------------PIDWN----------ALIEEVTKKGAEVPEIDWCSP--GEDSAMEAL----RDFLAKRIKNYATDRNNPMKPEGVSCLSPFLHFGHISA--------QRCAIEAKKFEKSCPQSVASFVEELIVRRELSDNFCFYQ-------AKYDSIEGAWEWARNTLFFHANDKREHIYSREQLESAKTDDPLWNASQLEMVYIGKMHGFMRMYWA-----KKILEWTIGPEEALEIAIYLNDKYQIDGRDPNGYVGCMRS---------EEH--------------------------------------------------------------------
