# Supplementary material for: Elevated mutation rates underlie the evolution of the aquatic plant family Podostemaceae
Source: Commun Biol. 2022 Jan 20;5:75. doi: 10.1038/s42003-022-03003-w (PMC8776956; doi:10.1038/s42003-022-03003-w)
Supplement: Supplementary file 14 — Supplementary Data 12 [file 42003_2022_3003_MOESM14_ESM.txt]

Supplementary Data 12. Source data for Figs. 2, 4.
10 1739691
Cch     ttcttctgtaacaggcccacaattgttgcccttattggctttgggggccgggtcacgggtcttcttggttttgggaaaaaccgcgtggtgtttttgttgggcatgaatgtcgatagtgtgtctgtggttcttaacaaagaagatggatctcagcttgctactattgtccaagagaactttttgctagatctcaaggtgcatccaagttctgtttcaattgaaggaacgttaggaaactttaagctttgtgacatgtcacttggagagagtaatacctggagttggctttgtgatatacgtcaccctggcgtcgaatctcttatcaagttcaagttttgctcgtttagtgctgaagatgatgactacggtggatatgaatattgcttgtctggtaggctttcagcggttcgaattgtttttctctacaagtttgtccaagagatcactgaatatttcatgggccttgcaaacccacattcggaagaagcttttaaacttgttgataaagttggcgattttgagtggctaattcataagtatgagattgatggtgctacagccgtgaagttggacctctccttggacacgccgataatcataatccctaaaagctccagtagcaaagacttcattcaacttgacctcgggcagcttcatgtgctaaatgattttatctggtatggtcaaccagagaatgatccttccgctattcacatggacattcttcacgttgtaattctgggaataaatatggctgttggagtagatggttgtttgggtaagcctatgatacgagatggtcgaggattagatgtatgtgttcggcgaagcttgcgtgatattttcaggaaggttccgtcgttttctgtagaattcaagattggatttcttcatggtgtcatgtctgatagggagtataatgtcattctagattgtacgcacatgaatattactgaggagccaacgcttcctcccagttttcgtggtagcatgtccggatcaaacaattctatgcggttgctagttgataaggtcagtttaaatagccaagctctgctgtctcaaaccgtaactgtcatgcaagtggaagttaataatgcactattagagctgtgtaatggtgcacatgaatcacccttagccagtctttctattactggcctttgggtttcctaccgaatgacgtcattatctgaaacggatctttacgtaaccataccatcgttttcaatttcagatattcggcctgacacaaaaacagaaatgcgcttgatgctggggtctttggctgatgtgccaaagtcagcttcaagtgaattattaacgaactttaacacgaattctgatcaagatactgttgaagccaacttaacaatgttcttgatggactatagatggcgagtatcctctcaatattgcgtatttcgcctgcagcaaccacggattcttgttgtacctgatttcctacttgcagtaggagagttttttgttccagcaatcaaaactgcaactggtcgggaagattctttggatccaaaaaatgatccaattaatggatctaaaagcattgtactcgccgactccatttacaagcaagaagaacatattgtatatctttcaccctatcgacaactagtcgctgatgcctgtggaatagatgaatatgtgtatgatggatgtgggaaaacgatatccttgccaattatatatattgggcgtggtaagaagttacggttcttaaatgttaagattgaggatgacggcgtggatatttcctggaccgaaagcttcacttttgacatccagcttgtgtctcctgaatttactttctatgacagtacaaaatctacacttgacgattcgttttatggggagaagcttttacgtgcgaaattagatttaaatttcatgtatgcatcaaaagaaaatgatatatggattcgggtcttggcaaaggacttgaatctggaagctggatctggtcttgttatccttaatccgatggatatttcaggggcttatacctccgttaaagaaaagacaagcatgtcggttgtgtctacagatatatttattcacctttctttgggtgccatttcccttctactcaatttacaaaatcaggcattgatcgctttagaatttggaaatggggtacctcttgttccttgtactaatttctacagtgtatgggtttcttctaaacaggcagtaatggcagtgaggaatgtttatggacgtgttagaaaaccggttggtttcaattttgttggtgttctttctgattgctcgatatggatgccaattccttctccagggtatgtggcattgggttgtgtagtaagcataggaagtcaacctcctccggtacatgttgtttattgtctacgacatgaccttgttgcatctacaagatcttccgaatgttcgggttttagtatatggcgactagataatacaatttcatctttttatgctcatagtagttcgcaataccctcctataaacatatgtggtgacataaatcattcatctgggtgggatgtcattaggtcagtttccagagtctctgattttttcatctcaactcctaattttgagaggatatggtgggacaaaggaagtgacactcgatgctctgtttcaatttggaggccagtcactcgtcctggttattccattgttggagattgcattactgaaggcttggatcctcctactttgagtgtgttaattaagattgatgatcaagaatcctctgcaaagcctgtacaatttacaaaagttgcgcaaattgggaaacctaatgaagaattatatttttggtatcccattgcaactcctggatatgtatccatggggtgtctggtgacaagagtggataagccaccttcatttcattcatgttactgccccaggatagatcttgttagtcagactaacattgcggaagttcctattgtaaggtcttctagagcttcccatagttgcagcatttggaaagtcgaaaaccaggcgtgcacctttcttgcgcactcagattcaaaaaagcctgtaagttccttggctttcgctataggtgatttttccaaaccaaaatctcgtcaaaatataacatctgatttaaagttgagattctgctccatcacagtttcagatagtttgtgtggaaagatgacgccgttgtttgacattactgttactaacatcaagcttgctactcatgggaacttaaatgcaatgaacgctgttctagtttcgtcagttgctgcttcttcattcaatactaggatagaagcatgggaacctcttgttgagccatttgatggaatattcaagtttgaaacttataatactgatgcccagcctgccaaaagagttagtctagctgccacaagtatagtgaatataaatctcagtgcatcaaatcttgaagctttcgtgggagccactctatcatggaagaaacaacttgagcttgaggagaaagcttcagcacttgatgacgatgattttcactctgtttttattgagaaccatttagggtgcgacttgcaattaaaaagggttgttgatggaaaggttatcatcataaatgacggtaattcatcatcttgctgggtcccccctccaaatttttctcacaggttgaaagtatcaaatgatggtagagatgcccgcttttacgttgccgtccgtataatagaagcaaagggtcttcctgttgatgaagacgttagcaatctcaatttattttgtgccctgcgccttgtagactgtgaaaaaacagatcaagaaagactttatcctcagagtgctagaacaaagtgcgtgaaacatacaggtgcaaaagggaatgaggccaaatggaacgaactgtttatacttgaaatacctcgaaaggctcctgcaaagttggaatttgaggtgactaatcttgcagcgaaagctggaaaaggagaagttgtcgggtcagtgtcattaccggttggtcgtgatttgaaaaaagtaatgtcaaggagaataataaatcatcctcgttctattgaaaattttgtaacccttcctctgacaaaaggttttttggtactttctacggaattttttgacaaacatgtggctcctgatattgattcttctaataatgacgtcggtttttttatccggcttgatagatggttggaaattcggtccctgcttccaatttctgtgactcctttaactgtacagaatgaatttattgccatggaagttatgatcaaagatggaaagaagcatgccatatttaggggtcttgctaatgtgaaaaatgaacttgatgtgaaattagaaatttgtaataagtggcaaaatcttaaaggtaacgatcgatggagtactcgagatttctccatttcatccagggactttttcgagccacctcttccctctggatggcaatggacttctccatggatcattgataaatccgattcagttgataccgatggttggggttatggttacgatttcaatagtttcaagtggccgccttcccgaggaaaatcaggcccagatatggtgcggcggcgaaggtggatacgccaaagacaagaagtgaacagtaacttactagtcttaaaccctggatcatctgttgcgttgccatggagaagtattgttaaaaattctaaccatattctgttggttcggccatcgtactcatggggtcaggaagttatgattggtaaatctcaacctttttccgaccaagatttgattctaaggccaaatgcgaatcgtggaagaaagccacatgaaactttcaagctgagccaacttgaaataaaagatgttcttttatgctgtaaatactggctctgtttaagtgctgacgcctctattcttcatactgagctaaacgatcctgtttacgactggaaattatctgttaactctcctctaaagctggaaaatcagcttccatgttctatggaattcactgtttgggaaaaaaagggagaaagttgcgtagaacgacaaattggtattgtttctcctcgcgactgtgcatacttgtgcacggctgacagcaccagaccaatatatctaactttgctacttcagggtgggtgggtacttcaaaaggatagcatacttgttctggatcttttgtcctctgagcatgtttcatggttcataatagtcaaccagcagagtaagaggaaagtgcgggtaagtattgaaagggatatgggaggaaccatttctgctcaaaagattattaggtttttcgttccctactggattgtgaatgactcttcgttgccattgacctatcgtttgatggaaattgaaaattcagatgcggtagagacggatactttactgttttctagagtgaaatctgcaaaagcgatacagaatgttccaacgatggaacgaaagcgctttagtgcaaagagaaatgaccgaattattgatgttattgaagatgaaagtccacttcctaccatgctatctttgcatgaaggcgctgctcggggacccctttcttttacatcacataaggagtcatatttaaaccgtatctgtctgtctgtagctatgcgtgactcggagatgtacagtcctcgaattcctcttctggaattggaaaagaaggaaagggtcgaagttaaagcattcagtgcagatggatgttactatatgctttcggtgctattaaaaacctcagaaagaacaaaggttgtgcattttcaaccgcaagcgatattcatcaatagggttggtctcagtctctgcatacaacaatgcgaatctaataaaggaacctggatccatccttctgacccttacacgcttttcagttggcactcagcttctagcgttgaattacttatggtaatgattgatggacatgaatggagctctcctttctctatttctaaagaagggagaatgcgaattactctgaaaccaattagcggtcctaatgatgtccaactgagggtacacgttcgaagtggaacaaaaacctcacgatttgaagtcatttttagcccagattgtttttcaagtccttacaggattgaaaatcgttcgatgctttcacccatttattatcgtcaagttgatggagtgacgattttaaaggacgataagacaaatgttgtccaaattaaagactggatacatgaagatagtgagtttcattttatcgtggagcttacagaatttggattgtcggttattgatcatagccccgaggagatactttacctttcattgcaaaattttcttcttgccttttcttcgggccttggatttggatgtagtagattaaaactaagattgcacggaatacaaattgacaaccagttacctttaactccaatgccggtgctctttaggccccagaaagctggagaatcggatgctgttatcaaacttttggtaactctccaatcggattctcaaattgattcgcgcgtgttcccctacattggttttactggtcctgacgattcagccttcgtcataaacgtccatgagccaattatttggcggcttcacgagatgttgaaccaaataaatctttctaggctttatgatactgattccattgcagtttccgttgaccctatagttcaaatagatatggttaatatttctgaagttcgttttaaagtgtcgatgaccatgtcacctgggcagagacctaagggagtacttggattttggttttccttaatgaccgctctgggcaacactgaaaatatgcctgtgaaaatcaatcccaaatataacgagaaaatctgcatgaggcaatccgctatgatcagcagagcaatttccaatgtgatgaaagatgttctcgggcaacctcttcagctactctccggagttgacatcttaggcaacgcagtcagcgcgctaggacatatgagcaaaggcgtagctgcgttatccatggacaagaagttcatccaaagcagacagcgtgagtccaaaggagtagaagacattggagatgtcattcgagagggcggaggagcccttgcaaaaggcttattcagaggcgtcacaggaattctcacaaaacctttagaaggcgcaaaatcctcgggtgtggaaggcttcgtacaaggcgttggtaaaggaataatcggagccgcggcgcagccagtcagtggcgtccttgatctgctctcaaagacaaccgaaggcgcgaatgcaatgcggatgaaaataatctctgccataacgtcggaagagcaactccttcgcagaagactgccacgtgtgattggcggcgatagccttctccgtccctacgacgaatataaatcccaaggacagggggaaccccaagattttttatttattgccactgagcgatataaattttgtgttcttcagtgggattcagaagcttctgaaattgttactagggcaatgggagatgtctctgatagaattggccgcccaacagacaatggtcagattgggataatcgacccagattgcaggttgatagggcttcatttatacgatggactttttaaggtaattccttttgacaataaaggacaactaaaggaagcatttaacataatcaaaccctccacaatgaaagcattcggacgagttgacgctgatggatctcgttacttactcggtgaccacgctggcctcctccatctcctggtcatcattcacgaaaaagagaaagtcaccggtttgaagattgagttacttggtgaaacctcaattgcttcgaccatatcgtatctcgacaacggattcgtttttattggctcaacttttggtgattcacagctagtaaaactgaatctacacccagattcgaaaggatcttacgtggaagttttggagaggtacgtgaatctcggaccaatcgttgatttctcggtggttgacttggagaggcaagggcaaggccaagtggtgacgtgttctggtgcttttaaagacgggtcgttacgtgttgttcggaacggcatcggaattaacgaacaggcttcagtcgagcttcagggtatcaaaggaatgtggtcgctgagatcatccgacgacgacgcgtacgatacgtttctcgtcgttagtttcatcagcgaaacgagaatcttggcaatgaatctcgaagatgaactggaagaaaccgaaatcgaagggtttaactctcacgtgcaaacgatcttctgtcactacgcaaggttcaaccagcttgtccaagtcacatccacgtcagtgcgcctcgtgagctcctccactcgcgagctgcgcaacgagtgggcctcgccacccgggttttctatcaacgtggcaaccgctaattccagccaagtgttacttgccaccgggggtggccacctcatctacctcgagatcggagatggagttctggtggaagcgaagcacacccaattagaatacgaaatcgcttgcttggacataaatccgaccggagacaacccggagtgtagccatcttgcggttgttggaatgtggacggatatcaccgtgagaatcttttctctaccggatttgaatatgattactaaagaattcctcggcggtgaaattattcctcgctcggttctcctctgctcatttgaaggtgtaccgtatttactctgcgcactaggtgatggccatgtcatcaatttcttacttgacttgcgcaccggtgggttgtccgaccggaagaaggtgtcgctgggtacgcagccgataactcttcgcacgttttgctcgaagaacaccactcatgtgtttgccgcgtcggatcggcccactgtgatttacagcagcaacaagaagctgctgtacagtaatgtgaattcaaaggaagtgaatcatatgtccccatttaattccgcctcgtttcccgatagccttgcgatagcaaaggaaggggagttgacgatcggtactatcgacgagattcagaaacttcacatcagaacaataccgttgggcgaacacgctcggcggatttgtcatcaggagcagacgcgaacgtttgctgtgtgcagttggaaggaagaatcggaagcgcattttgtgcggttactagacgaccagacgtttgagattctgtcgacgtaccctcttgacccctttgagttcagctgcagtattcttagctgctcattttctgacgatcccaacgtctattattgcgtcggtaccgcctatgtcgtgcccgaagacaacgagcctaccaaggggagagtgctaatttttatcgtcgaagacggaaagttacagcttgtggcggagaaagaaaccaaaggaacggtattctgtctaaactcgttcaacggaaagctactcgccgcaatcgaccaaaagattcagctgtacaaatgggtgaaccgggacaacggaacgtgggaactgcagacggaatgcggccaccacggccacatcctcgccctctatgtccaaacccgtggggacttcatcatcgtcggcgatctcatgaaatcaatctccctcctcatctataaacacgaagaaggcacaattgaagaacgagcccgcgactacaacggaagctggatgtccgccgtggagattctcgatgatgacatatatctcggtgccgaaaacacgtttaacttgttcaccgtacgtaaaaacagcgagggaaccaccgacgaggagcggaaccggctagaagtggtcggcgagtatcatctcggagagtttgtgaaccggttccgacacggatcgctggtgatgcgcctgccagattctgacgtgggtcagattccgacagtcattttctgcactgtgaatggtgtgatcggcgtggtggcatcgttgcctcatgaacagtacgtgtttctggagaagctacaggggagtttgcggaaggttattcgcggcgtcggggggctgagccacgagcattggcggtcgttcaataacgagaagaagacttgcgatgctaagaattttattgacggtgatttgatcgaatcgtttcttgatctgagtcgtgtccgaatggatgagatctccaaatccatgggagtgtccgttgaagatctttgcaagagagttgaagagctctcccgtcttcatgttccagttagatggccggagagcagagacgaggtgtggaaggcgaacataccccacacgcatctcgccagcgagaagtccgatcaaaattggatggtcgttaatggtgacaagatcaatttccccggtgggggcacccattttcattacggcgctgacaagtacatagtctcgcttgcaaggatgctaaaatttcccaacgataagcttcacaactcaggaagtgtgaggaatgttctcgacgtggggtgcggcgttgcaagcttcggagcttaccttctttctcacaaaatcatcgcgatgtcagtagcccctaacgatgttcacgaaaatcagattcaatttgctttagagagaggtattccatctactctgggtgttcttggaacaaaaaggcttccgtatccgagcagatccttcgagttagcgcattgttcacgatgcagaatcgattggctccagagagatggaattttgctactcgaaatcgatcgattgcttcgacccggcggctattttgcttattcttctcccgaagcatacgcaagcgatcctaaaaacgtgagaattggaaacgccatgcatgatctacttagacgaatgtgctggagagtcgcatccaagcgaggccaaactgtgatatgggttaagccttctaccaatacttgctataccaagagggacccattggccaaacctcctgtttgccctgatgaccaaaacccggattccacgtggaacgttgacatggtggcgtgcatcaccccttacaaagaaagagggagtgggcttgctccgtggccggagaggctaacctccccgccgcctcgtctggaggaagtgggcatgtccgcagagcagttccgggaagacacgtccaagttactaaatgaacttactaatatacttagtattgacaatgcatggacattcaaatctaaaagcagcaaagtaatgttttgtctgagccaagcaaatcttcttgccaacaaaaggagaatgttcgtgctttctgcttctgcaattaaagagaacatgaaatttgaatggtctccatttccaaccgagatagcaggtgtctcagcgatggttccatccccttcaggctccaaacttctcgttgttcgcaacccagataaggactctccaattctcttcgaaatatgggatgattctcatctgatcaaggaagttcgagtccctcaagctgttcatggctctgtttatgtagacaaatggtttgaaggaatctcttggaactcggaagagtctctaatcgcttacgttgctgaagagccaccttcttcaaagccaatttttgattgtgaaggtaatagaaagagtggtgataaggatacagcttcctggaaagggcaaggagaatgggagcaagactggggagaaacttatgcaggaaaaaggcaacccgcgttgtttgttcttaacattaatactggagacgtaaagcctgtgaagggaatatccaacaccttaagcgtcggccaagtggtttgggggccaaaagttgacggttcagcgcaggttctggtttttgtgggatggtcttctttgccaaaaaagctcggaatcaagtactgctacaataggccctgttccttatatgttgtgagatctcctaacctgacaccaaacacaaacagcgcatacttcccacactttagtccggatgggaaaatactcgtttatgtatcgtcaagctctgcggtagaaacgggagcgcattgtactacgaattctcttcacaagattgactgggatgatagttatattttagcgtcttgtaacaaaataactgaagtgataccgattgttcaatatgcagaagaaggttgctttccgggactctactgttctctgcttcctcaaccatggctttctgattctcgcacgttaatcctttcttcaaattggcgtagttctgaagtaattctattagttaatgtactaacgaaagaagttaagcaaattactcccgatgattcggcaatttcatggaagttgattgccttaattgatgatggtgtaatagctgtgtccagtagcttggtgaatatccctcaaatcaggtatggattttgtactgattcgaaatggagttggattcctgttgcatcaccgatcttcaaatgctcggagactatttctgatttgctggcttctcaaaagctgagcatcttgaagattccagttagagcgaatcagccttttgaagccatattcgtaatgggggattcgaatcctgtcattgtggctcttcacgggggccctcattctgttttttcatctggcttcttaaaatccttgacttttctcaatttgcttggcttcaaccttttgattgtcaactacagaggttcattggggtttggtgaagaggcattgcaatctcttcctggcaatgtgggatctcaggacgtagatgatgtgctagcagccatagatcacgtaataaacagtaaaatagcgagcccaagtggcattgcgttactgggcggctcccacggcggcttcttgacaactcatttgatcggtcaggctccagataggttcttcgcggcagctgcgaggaacccagtctgcaatatagctttgatggtcggcacaacagacatccccgattggtgctatttcgagtcttacgggcagcgtgattttacggaaactccctccgcagattcccttgcttaccttctggagaaatccccaatttcgcacatttctagggtgaagacgcccactttgtttatgattggtgcgcgggatcttcgcgttcctatgtccaatggaattcagtatgcgcgggcattgaaagagaaaggagttgatgtgaaaatcatagtgtttcccgaggacgcccatggcatcgatcgacctcagactgacttcgaatgcttcatggacatcgcatcttggttcaataaatacatgggtaggattttcgagtactttgtcgtgtgcggccttggaccagagattcgagcagtggatggtaataaaggataccaaggaacaggagtgacgtaccttccttctttacttgatcaatttcctcataataatccccctcctcagcttcccacatgcgttttgcctgctggcgttgtaatatatgcttctgggctagatgcgaatgatctggatttttcctcacggagttaccccattgttctgactgagggcgatggatcgaaaatttatgtcagctgcatttcttttagagatcctgttagtgaggatattgctgaagcctaccgtataccagcgaattcatatgccgacaagtgcatttgtcttgtttcgcgttctcctagctttggtgttcttcgtagtgcattggaagagctttttagattatgcttttcgcctaacggttgtagcaagccaatatgggatactatagcttccatggtttcaaatgtgcatttacctgatcctggcaaggatatagtcctgttttgtattgagaattccttgctatctgtggaagcgccagctaaagatggattcccttacgcagatatatcctttcaacctcttgttcaatgtttggacgttgacaacttgatcaaattgtttactgctgttttgattgaaaggaggattctccttcgcagcaaaaagtattctcttttaactttagtatcagaggccatctgtcatttaatataccccttcagatggcagcacgtgtacataccattgctatttttcagtggagtagactatatcgatgcccctaccccctacatgatgggccttcactctgatgtggacacatcaaatttggcaatggatggtgttgttgtggtggacttagagtacaataggataagtacgttgatttttctcaagttctttgcgtcaatcttgaacagttaccgaaattttatcgaaaatacagcatctaatgttttcaatcatcaagcatttttaaagaagaggtcacggttgaccaaccaaccacctgatccaatggttgttcagttcttagaatctcaaggattcatggattatatggagagggttgtgtcttctgacaatggtgttaataatattcttgacaacttacaagatgccataggggagggacaaaatccgatgatcattttttcgtcttctacatccgaccggaaggtgataaccataactgatccttatgtcggctcagacgcaagatatgtttacgaaagctttcctgctagcactagaacagaagaacaagaagaaaaaagaaaacaaattttggcggctaccagcggggcttttgaatacataaaacacactccaagttctccttccgttcaagttagcaaggatgcactcagccctatggaaagacaggcagagagagaactcatggtcctggatattaaggttaaactgcaggggctgtggttgcgccttctcaaattgggatcaaccgaagatcctttatcatcttttgagtacgggactatattggcgttgattgaatctgatgctgaaggaattggtggtagcggctttgttgaatgcataagggaacatatacactcgggatggcattgccaactcaccgatgtacagtttattgccgtgaaagaactgcttaagacagccataggtcgagcaacctccaggaatgatttgtccaccattaaagatgcgcttgtggtatcagcagagatgtttaaaaaagacaataacaacgtctccgattatctacaacgtcatcttatatctctttccatatgggaagagctgaggtctgctaattatgcgtcgatggttacatctcagttgatactgatcgcttctcatatggctggattagggatcacagacactgaagcctggtatgtgattgaaactattgcggaaaagaataacataggcttcaaacaattaataaaccttcgaggatttttatcgtacattcaacaacttcatgcgggatattggggcatttcatctatgaaaatgctacctgcgaattcgtttggattaccttctcctcgtccaaaagatttcatggatgatcaacttcaaaccacagaggcttcggggattggaaggaattgggtgcagagtatgttcacaagggactcgttccgatcaagctcgattactcgtggtcgcaaaggaatttctgatggaattgatccctccgtgactgggcagaagaaaatgcaagcaaacgtgcgtttacttagaggtcataatggtgcggtttcggcattacactgcgtaacgaaacgagaggtctgggatcttgttggtgatcgagaagatgctggtttctttgtcagtgggagcacagactgcaccttaaaaatttgggatccaagcatacgtggttctgagctttgtgcaactttaaaggggcacacaagaactgttcgagcaataagttccgatcgtcggaggattgtttcgggttccgatgatcaaactgtcattgtatgggacaagcaaacatgccagctactacaggaactgaagggtcatgatgggcaggtcagctgcgtcagaatgctatctggagaacgggtcgttactgctgctcatgatggaaccgtgaagatgtgggatgtgaggactgacgcctgtgttgccaccgttgcccgttgctccagtgccattatgtgtatggagtatgatgattcgaatggaattttgtctgcagcgggtagagacgtagttgctaacatttgggatattcgtgctggaaagcatatgcacaaactcaccggccacgcgaagtgggttcgctcaatgagaatggttggcgatacggtggtaactggtagtgatgactggactgcaagggtgtggtctgtttctagtggaacttgtgaagttgtactttcctgccacgctggcccaatactatctgttgaatgcacttccgacaaaggaatcatcacaggttcatctgacgggctgataagattttgggagaaaatggaaagaaggccagagtacattccaaaccaaatctctgaccccaattatgtccgcgtgtttgacaccacactccgagatggcgagcaatccccaggagccaccatgactgcaaaggaaaaactcgaaatagcgcgccagctctcgaaacttggagtcgatataatcgaagcgggcttcccagccgcttcatcagacgatttctatgcagtgaaaacaattgcagaggaagtgggaaacgcagtcgatgaagacggctacgtgcccgtcatttgtgccctctctcgctgcaatgaaaacgacattcgccgggcttgggaggctgtcaattgcgcgaaacaccctcgtgttcatactttcatagcaactagtgaaattcacatgaaatacaagctcaagaaaagcaaagagcaggtggttgaaatcgctcgcaacatggtgaaattcgctcgatctttgggatgtaacgatatcgagtttagccctgaagatgcgggtagatctgaccgcgagtttctctatcacattttaggggaagtaattaaagctggagctacaaccttgaacattcccgacactgtgggatttactctaccaaatgaattcgggaaattgatttctgacatcaaactaaacacccccggaattgaaaacgttgtgatttccactcattgccagaacgatctcggattatctaccgcaaactccctatccggggtgcattctggagcaaggcaagtggaggtgacaatcaacggaattggggaaagagcggggaatgcttcattggaggaggttgtgatggcgctgaagtgccgcggggaggatatgcttggtgggttgtacacaggaatcatcacgcagcatatcacaaaggcgagtaagatggtggaggaatattccggtttgttggttcaaccgcacaaggccattgttggagccaatgctttcgcccaccaaagtggtatacaccagtatgatcctaattatgtgcctgattccgttaggtcgttcgtggtgcatctataccgtcacataagggagaaaaatgtctacgaaatccaccagatgtatgaaacatcgttccaaacactatcagaacggcttttcaaggataatccatggccatccgttgaagcagtagctcatcatgtcgacaaggatcatgttttctgtctcctctatcgtgaaatgtggtttcgtcatctatatgctcgcctttcgcccacactaaagcagcgaattgattcttgggataactactgcagccttttccaggtggtattgcacggaactgtgaatatgcagttaccaaatcagtggctgtgggatatggtagatgaatttgtttaccaattccaaagcttttgtcagtacagagctaagatgaagaaccgaccagagcaagaagttgccatgttgaagcaatacgatcaagcatggagtgtgtatggagtgctgaattttttacaagcactagtggaaaagtcgaacattgtgcatattttagagcaggaaaaagagggtcttgagcaattcacttcaacagatgggtatgattacaacggagggagcaatgtcctcaaagtccttggctactttggcatggtgggcttattgagagttcattgcttgttgggtgattatcaatctgccctcaaatgcctacgcccgatcgacattactgtgcaaggagttttcacaagcgttattggcagccacatcacgaccatttaccattacgggtttgctaatcttatgctaagaaagtatgtcgatgccatccgtgagttcaataaaatccttctgtacgtatacaaggctaagcagttccatcaaaactctcctcagtacgaacaaattcttaaaaagaacgaacaaatgtatacattgcttgccatatgcatctcactctgccctcaagtgaaactcgtagatgagattgtgaactcccaattgcgagagaaatatggggaaaaaatgctgagaatgcaaagatatgatgatgaagctttcactttatacgatgagctattctcttatgcttgccccaaattcataactccttctgctcctgcctatgataagccccttgttaactacaaccaggatgcttacaggttgcaattaaagttgtttttatatgaagtaaagcagcagcaactgctatccggtttaagagcattcttaaaggtttactcatcgatttccattggaaaacttgccagctacatggaagttgatgaggccactctgaggtctattctggttacattcaagcataaaactcatgttgtttctgatgggaaagtagtttctaacgctgacatgtatttctacgttgatgatgaaatgattcatgtaatggaaaccaaacctgttaagaaatatggtgattactttttgcgccaaattgtaaagcttgaaggtatgattaacgacattgatagagtgaaactgatgccgaggaggctcaaggacaggttgatggtgtccttcggcacccttgaggatatcgaagcgaaattgcgtcacgcgcgtatgcgtaggcagcaattttatgagaagctatctagaaaaggacaacgcatcgaagcacggcttcaagctgctgaaaataaaaggatgagcattttagcgaattctcaaatgcgtttagcaagactagatgaaatacggcaagcggccaaaaccagcgttgaaatgcgcatggaaaaggaaaaggaagtactgggctgcaaagttgaactaagaattcaacaagctgaagcaaatagaatccgcttgctcaaggcttacaagcaaaggagagccaatcttaaagagaggacttctgaatcactgatgcgaaggattacccgagaaattaagcacaaagagcgcgtatgcgctgctattcaccaaaagcggttagctgctgaaaagaagcgattgaccttagtggaagccgaaaaaaaacgagcacacgcaagaatccaacaagtgcagcaagtcgctctttctgtacaccaccaacgcgaagctaaccggaggaaaataatgaatcagcttgaatcaaagctgcaaagggcaaagagacagcgggctgagtatttgcaacaaaggtgtagactttccataaagctagcaaaatgttggcgacaatttttaaagtcgagaacaacattcgcgttagcaatggattacgacttgctacaaataaaccaggaaacagtaaaattgctgccgttcgaagaactggctcgcagaattgaatcctcttcagcccttcacatccttaaatgcttccttgaccgtctccacctacgctcctcgtctctggacaacatcaaccacctcctccaacgcgtctccagccccaacaaacgctacctcacccgcctcctcctttgtgcctacatgattaccactcatccagacgccgttctcagtggacgaggcctacgagaaagtttcctcgcgaactccgcccaactcctcatcacccagtttgagtccctccaccgggtcatactcttccgagttcaattcgctagcttcgactctgcctggtgtgcttacctcgagtgcttcgccgtatggaaggtgaaagacgctgaagcacttcaagaggatctgattcgtgctgcttgccagctggagctctccatgatcaatacgtgtaaactcagccaggacatgattgccattcagaaacaggtccgtgaggatcagaatcttctccgggagaaaatacaccatcttagcggccaggctggtgtatccagaatggattctgctttggttcgcacacgtgccaaacttcaaaatagaataagagaaactatggaaactatgttttgggaaagtgtggaagcatcaacgaattacgagcgtattatgcagctggtgacggaggttagaaatgaactctgccagatttctccaatgacgtggaagcaagagattcacgacgccattgatgttcatatcctatctcaggattgcaatctgaatttgctctgccagcacattcagatagaaggttttcagtccggatcgttctccgatgtcactgtggaggtcatgggaaccacatatagcctccatcgcttgattctttcacgcagttcttacttcaggaacatgcttcatggtccttggagagaagctggatcacctgtcgtggttctccaaattgatgataaaaacgtcagtactgaagcgattgctatggctttggcttacttatatggaatttatcccaagttaaatgatgaaaatgcgtttcgaattctagccgcggcttcttttcttgacctacaggatttgtgctccatttgcaccgattttatcatatccgaactgtggacctccaattttttagcttatcagatgtttgctgaaagccaagattatggtattcatggtgaacgtgttagagctgcttgctggggttatctttgtcaaagtggtgctgtggaattaaaagaggttcttccaaaactttctgaccaaacattgcatgcacttctcacttctgatgaactttgggtacccagtgaagagaaacggtttcaattggcactttacgcattccttgctaaatcatggttcccgaacgatcagtgtaaacaatgcacctcaatcgattctagttcggaaaaagttctttttaacgaatggggaagatgtggtatttctcctatttcgtggggaggaagagttgttggtcgcaagcaagtgaaagcctttggaagaggagactatgcgaatcacggaaatgaattcgatactttcttcaacatattcgaaggtggttctttgttatattgcagtatgcccttcgagtcacttctaaatgcacgtaaacagcttgaggatttgggctttcctgctaaaagtgtcaacgatggtctttggttacagatgcttttgactcatagagtgcaagaaatcggtgctgacacttgcaaattgtgctgcgccacgagtatggaatgcacatgccggcagccgtatgtgttctctcaagttaacaatgaaaatgcattttctgctgacccaacgcaaagatcagttagagtccacgtaaggtgtcaggtggatgggcttgccggaatcggccgtggaacttcctcagtccctgcagctgcatggcctcccacgcgattcgtattctctcgcgtcccttttggaatgggcaatagaaatggcggaaacgatgattctgaaaatagaacagatcgcaacgacgtaccaggagatgggctgactgccttagctgggttaagcctcggaatggcagttcaagttctgagatcttctgattctgctgttggagttgattgggattcctctgatagttcgttaattcccttagatacgaaaacgccactgtctcagttccctccttttcggtttggggttgagttcgctgatgtgcacagacttggagatggtcaagtgaagcattctcttgaagttttttacgccggctcgctttggaaggtgagcgttcaagcgttcaacgatgaggacccgcagggccgtaggactctggggttgttcttgcatcgaaggaaggccgaagcgaacgattctgtaaaacacgtacagatgtacgttgattcaagagagaaggtgaaagctcgatatcaggtgattaaatctctccttctggccaccggcgttttggttgctggtggaactgctgctttttggcgttcaagatataaaagagaaaaagatgtgaaggaaacatcaaataaagtgttgaacggggttgatgggacaaagaaaccaagacggaaaggaggcttgaagtcacttaaacttttgacagcaattcttttatcaaaaatggggaaaagaggagcagttgacctgttctccatggtagctattgcggttttgagaacattactgagcaacagattggcacaagttcaaggctatctgtttcgggctgcgtttctgaagcgtgtgccgttctttcttaggctattaagtgaaaatattctattgtgctttcttctgtctactttacactccacgtcaaagtttgtgactggcgcattgagcttgtctttccggaaaatagtgacaaggcttatacatacacattattttgagaatatggcatactataaaatttctcatgttgatggccggataagtaatcctgagcaaacaataacatctgacgtatcccgtttctgttcggagttaagcgaacttgtgcaagatgatttaacggctttaactgatgttatactttacacatggcgtttgtgttcatacacaagtccaagataccttctttggattattgcatacgtattggtagttagtgtagttataaaaaaattttctccgtcatttggaaaattgatggcctgtgagcaacaattggaaggtgaatatagaaagcttcattcccgtttgagaactcattcagaaagcatagcattttatggtggagaatgccaagaggagtctcatatccaggaaaaattcaagagccttatgagtcatttgcaagttgttgttcgcgaacattggtggtttggtatgattcaagacttccttgcgaagtatcttggcgccacctttgctgtcgttttaatcatcgaaccttttttctctggccatctaagacatgatggttcaactttgggacgagcaacaatgctaagtaatttaagatatcacactggtgttattatggctctgtttcaatcgctgggcacgctttctgtcagctcaagaaaacttaaccgtcttagtggttttgctgaccgaatccaggatttgactgttatctcaagagagttgagcaatgatgaatatatgtctcaaagaaatggaagtcagcagctcttttctgaggctaactatgttgaattttcaggtgtcaaggttgttacgccaactggccatgttttggtcaaagatctttcgctcaaagtggagccaggatccaacctgttaataacaggtcctaatggtagcggaaagagttcactgtttagagttcttggaggcctttggcctttggtatcgggtcatatagtcaaacctggtgttggttcagtcctgaacaaagaaatattttacgtaccacagaggccctacacagcagttggaacacttcgtgatcagctaatatatccgctcacctctggaaaagagaatgtaccactcacgaagaaaggggtgatggaattgcttaaaaatgttgatctcgaatatttgttagatcgctatccggatgacaaagaagtgaattggggagaggagttgtctttaggggagcaacaaagacttggaatggcgagattattttaccataggccaaaatttgctattcttgatgagtgcaccagtgctgtgactattgatatggaggaaagattttgtgctaaagttcgtgcaatgggaacatcatgtattacaatttcacaccgccccgctctcgtggcatttcatgatgttgttttatctttagacggagaagggggatgggaagttaattccaaaggtgagactagccgaaggaatgatgctattacagtccaacaagcatttactgcaaaagatcagggaattgcggtatcgaattcaaagtccctagcatatgtgtctgaagttatagcaacatctccatctattagccatcctcgagccatatttcctcaagtcggagcggctcccatgtcattgcattcaagaatatcggaaatgctaaaaatactaatacctaagttatttgataaacaaggagcgcaactacttgcagtttgtttcctagtcgtttctcggacatgggtttccgaccgaatagcgtcactgaatggcactactgtgaagtttgttttggaacaggataaattagcctttattcggttaatcggtgttagcgtgcttcaaagtgcagcttcttcattcattgctccttctttgagatacctgaaagcaaaacttgctcttgggtggagggtccgtttaactcatcatctactcaaaaaatacatgagaagcaacggtttttacaaggtgttccacatgtcaagccaaagtatcgatgcagatcagagaataactcatgatctcgataaactatcaagagatatgtcgggcctagtaaccggaatggttaaaccctccgttgacatattgtggttcacgtggagaatgaaactcctaactggtagaagaggagtcgcaatattatatacgtacatgttgattgggttaggcttcctgagaacagttacccctgattttggtgctttggtcagtcaggaacaacgtcttgaaggaactttcaggttcatgcatgaacgtttgcggacccacgctgaatcagtggcctttttcgggggaggattacgtgagaaatcggtgattgatgcaagatttgcggagcttatagatcattcattgttgcttctaaagaagaaatggctatacggaatcctggacgatttcgtcactaaacaattgcctcataacgtgacttggtgcttaagtttattatatgcactggaacacaaaggagatagatcattagtgacaacacaaggagatttagctcatgctttgcgctttctcgcttctgttgtgtcccaaagctttcttgctttcggtgacattcttgagcttcataaaacgtttcttgaaatggtggtgaggcacaaggatttaagagagattgttgccgcgatcaagaaaaacttcgatgatgcggcctcctctggggagcaactgtctgatatactagaaatcgggcgtgcgcagctggatcggagtttccggaatctgaagaagacggtgtaccactcaagcgggatacttagcaacctgagttctaattggacatcaaaaccacctctggcagtgaagtacagggcgagggaaggggttaggatcgtgcatgagaagaagctctcaactctccagagccaggagtacaagggagaagaagatgcgaaacttgacaagacgaaggcgtcgatcaagaaactcaactctctcatcgtcgtccattcgcaagccgtaaccgccacgtgctccgccatcactagcctacgcgactccgatcttgtgccgcagttagtcgagctatgccatggaatgtacatgtggaaggcgatgcaccaataccacgatgtgcaaaacgttgtggtgcagcaagttcgagggcttgtgaatcagtcatcgagtggggattcaacgacggagctccacagactggcgacgagggaccttgaatctgctgtcgccgcctggcattcgagcttctgtcgtctaatgagataccaaagagatttcatccaatcgattcaatcctggtttaagcttactcttcaccctgtcgcgtccgacggaaagatggaacaccacgacgcgtttccattctttgacgaatggaaactggcgctggagcgtgtgccagacactgttgcctctgaagccattaaaagctttgtgaatgtggttcatgtgatagccgtgaagcaaacagaggagctcaaaataaaaagaagaacagaagccgcgacgaaggagttggacaagaagtcgtcctccctgaggaacatagagaggaaattctaccaatcgtattcaatggttggccttggggatgatcgggacccactatcagagaagaaaagtgagttggccgcatgccagcgacgtgtagaggaagaattgttgaggcatgcgaaggccgctgacgtcacccgtgcaatgacacttaataatcttcaaactggtttacctggcgtttttcaagccttgactaatttctccacttgtttcagcgaggcattgcacgttgcatgcacgcgatcctactcaattaaaatgagtggatctcgcctctgtcggctgttagcggaattagggtttgagagagcggagaatttggatcccgatagtttcgagtggccgttccaatacgaagacgcgcgccccgttctggattggatctgctacaaccttcgatcttccaatgtcttatccctttctgatctctatcaatacgaagagtttcttcgcgacgaaaagctcttagagggagaagacttggagtttgcttacgatagcatttctgctttttcttcaaggagagacaatcaggaggctatattcggcgccgaagaaagtttgaatgatattcgtgatgcaaccctggcctataaagcagaagcaattgagttgcaaagacaactgcgccatttgcaatctcaatctgatgtgtttaatgaccaggtttttgcattgattcaaggaagaagggcccgcgtttcttctgcatctactgtaaatggtcatctcgcattagttgatgacaccctttccgctcgcgatttgcggatgaacgaggttctcgaaaaaattgcttcttctgcacaagaactgagtcactaccattcgatctatttagcttattccgatttccgtcactacctgcgtgaggattcttcgtgcatcaaggaaatcaaaaactggttttctaagcaactggactccggcccttaccgactagttgcagaggaaggaaagtcaaaagaacgtgtttccgagctgcaaagacttcgttcaatattcggaattagtgagaggcagtgggtggaagctcaggttgaaaattccaaacaacaagctattcttcaaacattgaaatctcaaatcgcttctgatgaagctcatattcaccttgatcttcattctttaagaaaaaagcactccgaactaatgtccgaactttcaacccttcatcataaagaaaagaaattgctgacggagacgattccggtgctttgttgggacttggcgcaacttcaggacacttacattttgcagggtgactacgatctgaaagtgatgcgccaggagcattacataaaacgccagaaattcatcagccatctggttaaccaactcgcccgtcatcagttcctccaaattgcgtgtcagatagaaaggaaaattaccctcgatgcgtattcccttctcaaagtcatcgagtcggagataagcgggtacctcgcagcaacgaaagggcgcgtggacaggtgcgtgtctctgacgcgtgcctcatcggtcgtgcaagagcaagggtcggtggatgacagggacgcgcccttgcacgggattcgtgatttgttgagcacccatgggctgtccaactacgtgtcggccccacgtatcgcgcagcaaatttcatctctctcgtcagagctcgccgctcttaactctgatctggaaacctctcttccgcacgagaggaaccgatgcataaatgagatgtgcacgttaattcaaaacatgcagcagctgctgtttgcgtcgtcgacgacagcccagcctgtgctgactgcgagagcgctgatgaaggagcttgatgagatggagaagatgaatgagaagctgtcggttgctgtggaggaggtgacgattgatcattgcaagaagaatgagatagtaaagcatcactcacaagaggtgggattgcaacggcgtgcgtatattgatttcttttgtaacccggagcggctgaagagtcagcttagagatttgaattcgcgtgtcagaactacccgtttcagctcatcatcttcctcgaggtcgcgcaaatgcaaggaattctgctacaagcttctcgacagcgaaatactcgcagaaaacctacgagagtggttccaatcattctcagaccctccattcgagcttatagatctccagaaatttgattacgcgttggagggaatcgcattccagcagctcatccgaatgcctagcgctgtatatacgtcggcacacgaatcagttgaagcaacagcatacttagctatcgaggattttctccactccagtgtaaatgcactatgggaaaccttctggagcgatcacccaaatccattctcagtggcttgtctccacaacgaagacctgagattctaccaagcagagaaggcaatatctaacggaaacctccactctctctgtgctaccggtgttttactcaacaacccaagacacccaaatgggaaatgggatcacatcattgagttggctcttctaagacccgatatcagaagcaatgcgcatcatctttcgctgtcagtgattggagaagcactgttctacggagttcgagtactgttgtcaagaagtttcagcagatcaaacacgtgtgattcgcccaacacggtctatcttcttctggttgattcgcagttcggtggggttgtcaaagtagaaggagacgtctccaaaatggatctggatttgcgccacgtgtacgaatgctgtgctgactggattcagaatcactgcaaggtttccgtttcttcaattgagagggtgtggaacaagctggggaatgctaactggggagacattggagcaattcagatcctctacgcaacgttccactgtattacccagttcgccggtacgccaacccattcaatcgaagatcttgccgcggatcacggtacgcgtcttcagtcgaggaaggttgagaggaaactagaagtgggttcggttttatggttggatgacgcggataagggttacgaaattcaatctgtgctcagaaccagcgaaggccggtactacattgcgtcgccgatcgatgatcaaacggcatcgttttgtgtgtacgtgggttcgcgtttatcagctttgtggtatcaagttcaaaggcaaacaaaaatcttgtctatcatgcgacagagcggaattacgagtaagtacctaccgcagattgtgtcgtcgggtagaataattaacccccacccgtggtacggaacaccggtactggtgactagtccgttgggcgaaccagtgtcggagatgctgatgtcgggaagattcacgtcgcaagacgtggttcgttgctgtcatgattgcttgtccgcgctttccgccgcgtcttcaagcgggatccgacacggcgacttacgtccggacaacgttattagtgtggggaatggatggggacatgcggtggtcggagaaaaagaccggccggcgatgaacctacatttctcatctacgtacgctcttcaagaaggtaaactttgcagctcctccgatgctgagagccttctttacatgctgtacttcctcgccggcggcgatcttccaaacctcgattctgtagagggatccctccaatggagagatgccgcatggtcgcgcagattaatccaacagaaacttggtgacgtgtcaactgccttaaaggcatttgccgattacgttaacactctttgtgggactccgtaccccgtcgattatgatatctggctaagacgactccgaaaattggagaagtcgaaaacccagggaacaaagcctgttaccatcatggctggtgaggcggctcaaattttcgaccagaagattcctgtgcaacggaagcttcaattgttgaacagaatagccacagtaaaagatgatggaactgttgagtttgaagtcccgcctgaggtagcatctgaagctctgggagcaggaggagatgacgtggctcttgacgctacagatattcaatacattccgccaatgcaaattgtgattcttatcgtgggcacacgaggagatgtgcagccttttattgccattggaaaacgtctccaagaatatgggcatcgcattaggttggccacccattcaaacttcaaggattttgttcttacttccggattagaattttaccctcttggcggagatgccaaagttcttgccgaattaatggtaaagaataaaggtattctaccttctagcgcttctgagatacccattcagagaaatcaaatgaaagagattatatattccttgcttcccgcttgcaaggatccagacgtcgattctggcattgcttttaaggctgatgcaattatcgccaatcctccatgctatggccatatacacgtcgcagaggctctgaaaatacctatccatgttttcttcacaatgccttggacacccacaagtgaatttcctcaccctttatctcgtgtaaagcagccagcaggatatcgtttgtcgtaccaaatcgtggattcatttgtctggcttggaatccgggacatgatcaacgacgtcagaaaaaagaagctgaagctacgaccggtcacctacttaagcgggtctcagggttccgattccgacgttccttacggctacatttggagtccccacctcgttccaaaacccaaagattgggggcacagaatcgacgtggtgggtttctgctttcttgatcttgcttccaattacgagcctcctcttcctctattgaagtggctggaagctggccctcctcctatttatataggctttggcagccttccagttcaagaaccggagaaaatgacccaaatcatcgtggaagcattgagacaaacagggcaaagaggcatcatcaacaaaggatggggtggcctcggcaacttgtcggaatgtcctgatttcgtttacaccctggacaacgtcccccacgactggctttttctacagtgcaaggcagtggtgcatcacggcggcgccggaactactgcggccggtctgaaagcagcgtgtccgaccactattgttcctttctttggcgatcaaccgttttggggagagagggttcatgatagaggagtggggcccccgcctattcctattgacaagttttcacttccgaagctaatcggtgccatccattttatgctggattcaaaggtgaaaaagggaagaacagctcgcgaagctgtgacaccattagctgatcttccatacgcaaatcagctagaacagaagaaagcttctctatcgcaattgcttaagaaacttacccgtaacgcgcgcaaagcgtgcccaaaggacgttcctcttcctagttggatcttaaaatcaagggaaatcagtggactgccatgcgcattggaaggtatcatcgaatcacctcttgtggaaggctatcgcaataaatgcgagttttctgttggatattctgtgctgggaaagcccactgtggggtttcttctcgggaactttagagaaggagtgacagcaatagaagagcctacccattgccctaacgtgtcccatgtcgctcgcaaattcgcttccgtcttccaagatttcctacaaaattccgcgttgccgatatggaatcgatttagcaattcagggttttggcgacaattaacggttcgagaaggaaaagaagtaatgctaataattcaggttagctcaaaggggtttgaaggcgaacaaagggattgtgaattggaaaaagtaaaaagctcttttgttcttggtaaagtccaattcgatatcgtcttcgtgactgcggaagcagctccgtattcgaaaactggaggattgggcgatgtttgtggctccttaccaatggcactcgctgcaagaggacatagagtgatggttgtttcacccaaatatctcggttgcccctccgataagaactacgataacgcaatagatctaagcaaccccatcaaagtacactgcttcggaggtgaacaagaagtttccttcttccatgagtacagagaaggcgttgattgggttttcgtcgatcatcaatcctatcgaagagcaggaaacccatacggcgatcgttatggcgcctttggcgacaatcagtttcgattcgcaattctttgccacgcggcgtgtgaagcgccattggtgcttcctctgggcgggtacacatacggcgaaaattgcctcttccttgccaacgattggcatgccggcttggttccagcgctgttggcttcaaaataccggccgcatggcgtttacaagaacgcgagatgcatacttgtgatacacaacctcgcacatcagggtgtggaaccggcagcgacatatcacaatttaggattaccttccgaatggtacggagcactagaatgggtgtttccaacatgggccagaacccatgccctcgacaccgggaaagctgttaatattctaaagggagcaattgtaacatcggatcgaatcgtaactgttagtaagggttacgcttgggagataacaacagtagaaggcggatacgggttaaacgagcttctgggtagtcggagaactgtcctcaccggtataacaaatgggatcgatattgccgaatgggacccgtcaaatgattcgcatctacccgccaactattccgtcgatgatttttccgggaagttgctgtgcaagcttgaattgcaaaaagagcttgggcttcctgttaaagctgatgttccgctggttggattcattgggagactcgattaccagaaagggatcgatttgattcggtgggcggttcctgagctcttagacgatgacgttcaattcgtggtgcctggagcactatgcgtactacttgagtcaggaaagacggaggaagttttgtcaataggggaaagtttactcaaagaacgattgccgaaatgcttcaagcaggatgtagtattagtaatggcgcttgcgttcgtggatttatcaagagacgccatggctttacaacctccttcatttctgaacgcgagcgagtatctggagcgcgcattgaagctactgcaggaggaaggcgcgagcagcttggcccccgatttgcgcgctcaaatcgacgacacattggaggagatcgctccgcggtgcgttcttgagcgtctggcgcttcctttggacgaggaccatcgtaagatgagagaggaggggttagtgggaatgcgcagcatcttatgggcagtgggaggcggtggtgcggctccacttgcagggggctttactcgtgaggacttcatgagcaaagcgttttcgttgatggctacttcggaacaggtcgatctattcaacaccacgccagagaacataccgccggaggatttcgaggcgtattcagtcgcgctggcgattgtggtacaagcgtttgtggggaagaagccgagtttgattccgaatgcgagtaacttattcgagcagctgcagaagcagatggatttcgcgttagagagaggcctgtgctcgttgcttattgggaaggtggatgagtgtcggatgtggttagggttggacagcgagagttctccctacagggatccatcgatcttggagttcgtagtggagaattcgagaggggacgacgagagcgatttaccagggttgtgtatgcttcttgagacgtggttgggggaggttgtctttccgaggtttcgcgattgccaaaggattagcttcaagctgggagactactacgatgatccgtcggtgttgcgatacttggagagaatggaaggagaaggtgcgtcccctctctccgccgctgcggcgattgtgaaaattggagcgatgtactgcaaatgcaaccaagtgaagcaggcagaaagagtcttcaataccatcgaagagaaaaacgtggtaacatggacggcattgttagtaggatatgcaaaaaatgggtgccacgaggaagccattagaatcttcctcaaaatggaggaaaacaacgtaagagctgatagtttcaccttgggaagtgtgataagctcttgcgcaaacctcgctacagtggaagaaggtcttcaatttcactgccgaagcattgtatctgggcttattcacttcacaacagtgacgaactccctcataagcctatacggaaaatgcggcattgtgggcgatgcctacaagctattcgacgaaatgcaatgcaaagatagagtctcgtggacagctctagtttgtgggtgcgcgcaattcggaaaagcagaggagacaattacgttattcgagcaaatgctgagaaacaagatgaacccagatggagttacctacattgccgtcatatcagcatgtagtagatccgggttagtgaaaaagggcctcgagtacttctactcaatggaaaacggcgtcgttccatcggtagatcactacatggaggatatctgcgaaggaaaggacttcgcctttccaaaggaggaggaaaggatcttatcattctggtcagaaattaaggctttcgagacgcagttggaactcactaaatcaatgcctgaatacgttttctatgatggaccaccatttgcaacggggctcccgcattacggacacatcctggccggcacaatcaaggatattgtcacgcgataccaaaccttaacgggccatcacgtaacccggaggttcgggtgggactgccatggtctgccagtggagaacgaaatagataggaagcttggaatcacgagaagagaggaggttcttcagatgggcataggcaaatacaatgaagagtgtcgcagcatagtgactcgctacgtggaagagtgggagaaggtcgtcagacgaaccggacgctggattgatttcaagaatgattacaagacaatggacttgaagttcatggagtccgtttggtgggtgttttctcagctctatgataagggtctgatttacaaagggttcaaggtgatgccttatagtacgggatgtaaaactgttctctcaaattttgaagctggccagaattacaaggatgtgccggacccagaaataatggtgggcttttcaattgtgaatgataaggacaacgcgtcccttgtagcgtggacaacaactccttggactcttcctagtaatctcgctttgtgtgtaaacgcaaattatatttatgtcaaggttcgtaacagaaataatggaaaagtgtttgttgttgctgaatcgagattatgtgctcttcctattgaaaagaataaatcaagcgatagtaaatccataaattctaagtcgaaaggaggaaaatcagataacttgctggaacactatgagatccttgaaaagttcaagggaagcgagttggtcaacaccatatatgagcctttgttcagttacttcaaagaattttcagagacagcatttagggttgtcgctgacaattatgttactgacgattccggtaccggaatcgtacattgtgcgccagcatttggcgaagatgattaccgtgtgtgcattgataatcagataattaagatgaggggaaagcttgtaaaaactgggagttttatgcattcttatcctttttgttggagatctgatacacctcttttataccgcgctgttccaagctggtttgtgagagtagaaatattgaaagatcaattgttggaaaacaacaaacagacttattgggttccagattatgtaaagaaacgcttccataattggcttgaaaatgcacgagactgggccattagtagaagtcggttttgggggactcctttacctttatggattagcgatgatgggaaagaaataattgtgatggattccgtagctaagcttgagaagctttcgggcactaaggtgtttgatctgcatcggcataatattgatcacataactgtcccttctagccgtggtcctgaatacggtgttcttcatcgagttgacgatgtgtttgactgttggtttgagagtggttctatgccttacgcttacatccattatccatttgaaaatgctagtcttttcgaaaacaactttcccggtcactttgtggccgaagggcttgatcaaactcgtggatggttttatactcttatggtgttatcgactgcgttgttcggaaaaccagcgtttagaaatctagtttgcaatgggcttgttcttgccgaagatggtaagaaaatgagcaaaaagttgaagaactatccttctcccatgggcgtaattgacgattatggagcggacgctttgcgattataccttataaattctccagttgtccgtgcagaaacgttgcgtttcaaaaaggatggtgtatatggagtggtgaaggatgtgtttcttccttggtataacgcttacaggtttcttgttcaaaacgcaaaaagatttgaggtggaggggttccccccattcaagccaatgagtttatcgcaactcaagctctcatccaatgttttggacacgtggataaattctgccacgcaaagtcttgtcttctttgtccggcaagagatggatgcatataggctttacacggtggttccttatctcctgaaatttcttgacaatctcactaacatatacgtgcggttcaaccgaaagagacttaaaggtcgcactggagaggacgattgcttcactgctttatcgacgttataccacgttctcttaacttcgtgcaaggtgatgtcacctttcactccatttttcactgaagttctctttcaaaatttgcggaaagttagctcggaaactgaacaaagcatccatttttgcaaatttccgcatcatcaaggagagagagatgaacagatcgaacagagtgtaacaagaatgatgactatcattgatctggcacgcaatattcgagaacaacataagtgtcctctcaaatctcctttaagggaaatggtcgtagtgcatccagatttgaactttctagatgacatagcagtcaaattaaacgagtacgtgttagaggagctcaatgtgcgttcgcttattccttgtaatgatacattgaaatacgcttctttaagagccgaaccagagtttagtgtgttgggaaagatgcttggtaaatcgatgggaatggccactaaagaaattaaagcaatgacgcaaaaggacattatggactttgagaaagcaggggaagtcataattgcaaaccacactctaagaaaaaacgatattaagattattcgtgagttcaagcgcccagatgggttgactgaaaacgagattgacgctgccggagatggcgatgtgttggttgttttggatttgcgtccagacgtgtcattgcacgaagcgggaattgctcgtgagattgtcaacagaatccaaaagttcagaaagagaatttccctggaacccactgatctgattgaagtgtattttgagccgttagatgaatgcaaacccaagtttcaacagctgttgaagtcccagatgccgatgaaaccaagtgttggtatttggcaagcgatgcttagtgccagcagggttcatggggacctaaagctcggggttgaggtgggagatattttactaagtgtcgacggggagaatcctgttaattatgtaatgatttccaacatgtatgctgttgctggagagtggaaaaggtatgaaagagtgagggaaatggcaaagaggaaaagattaaagaaggatgctggaaggagctgggtgcaagttaacaaggagattcatttcttctttggcggggacgataagcaccccttgatagatgagattcatgggtttttgaaggaaattgaggtgaagatgaaagaagaactagggtatgtttgcggggttcaatatgatatgcatgacgtggaagatgagtcaaaagcggagaatttgagatttcatagtgaaaagctggcagttgggtttgctttgatgagtggaggttgggttatcagtgtttataagaatctgaggatttgtggagattgtcatgtgtttatgaaggctttgtccaaactttgtaaattagtgatattagtgagggatgctaatagatttcatagatttcaggatgggttatgttcttgtaaagattattggcgtgtgtccgaagtgaggtttcggatgacgttagcagagttgctggacgagtgccgcgtcgtaccggtcgctgtgtccggggatttggaggtcgagattacagggatccagtacgacccggttgtcgtcgcaccgggggatttgttcgtatgctgcacggggaagggggagagcgacacgtggctgattgaagcggacaaacgaggagctgtcgctgtggttgcgaaaaaggaggtcaacatagggaacactctggggtgcaaagcgttggtcattgtggacgacccgaaatccgcgttgcattcgttagcggctgcgttttacaagcacccttcaaaaaacatggcagtgattggaatcacggggtcaaaggggaaaacctcgaccgcttatttggtcaaagggatgtacgacgccgttgggttgaaaaccgggatgttaacatctttgtcaagctacattcacgatactgttttggtgcagaatttgatggcgaagatgcggcaaaatgggacggaagctgtggtagtggagagttcaggagaagattgggagattgattacgatatagctgtgtttacgaatgaggatattgaagaagtgggaaaagtttttgagaagatgaggaatccagagcggcacaggaaggtggtgaacattgacgatcaaaatgcagcgtttttggtggccagagggagccaggaggtgcctttggtgagcttcgccatggagaataagaaggcagatgttcatccgttgaagtacggattgagcttgtttgaaacgcaagttttagtgaacacgccttacgggattttggagatttcatcgggactgcttggtaggcacaatgtgtacaacattctcgctgctgttgcagtgggaatcgcagtgaatgcgccgcttgaggatattgtgagagggattgaggaaatcgatgcggtacctgggagattggagttgattgacgaggaacaagcgtttggagtaattgtggatcacgcgaagactcccgattcgttgtcctcgcttctggattctgtgaaagagctgaaaccaaagaggatcattacagtggttggatgcgtgggggaggaggagaggtggaagcggccaatgatgacaaagatcgcgacggagaagagcgatgtgacaatgctgacatccgacaaccctaaaaacgaagatccattagagattttggatgatatgctggcgggagtggggtggacgatgcaggactatttgaagcatggggagaacgactactacccacctttgccgaacggccatcgcttattcttgcatgatatcaggcgagtggcggtgagatgcgcagtagcgatgggggaggaaggcgatgttgtggttgtggcgggaaaagggaacgaagcgtaccaattggagggagataagaacgaatatttcgatgatagggaggagtgcagagaagccttgcagtatgttgatgagcttcaccaggcgggtattgataccagcgaatttccttggcggggtgagattgctttggcctttggtgatttgctgaggaatttgtgggcaccaggagccacccccgttgccccaaggacttttaaggcaaagcttgctcgttttgcgtctcagttcagcggctacaatcagcatgattcacaggaactacttggttttttgttagacggtctgcacgaggatctaaatcgcgttaagtcgaagccttatgttgaagctaaagatgaagatggacgattagatgaaataatagcggacgagtattggcgaaatcatttggctcgcaatgattctattatagttgacgtgttccagggtcaatacaaatcaacacttgtttgtccagtttgcaaaagggtgtctgttacgtttgatccattcatgtacctttctttacctcttcctccaatggatacaagaaatatgacggtgaccgttgtcaactctgttcaaaagcgtgggcccacatgtcacgttgttgaagttccaaagcatggtaagtgttccgacctaataaatgcgcttggtgctgcatgcttattaatggatgatgagggcctattagtagcagaggtttacaacagttgcatcattcgattcttagaagacccggctgactctttgtctttaattagagatggagataagttagctgcttaccggataaaaaaaatttctcgagtgatcgtctttatgcatcaacaaatggagtctgcaatgtggaagccatttgggattccccttgttggagaaacaattcataaactatatttggatttaatggcaccttttcaactacctaatgaaacaatagagttttacctaaccgatgagaaaggagaagaaaagggtgcaatgattgatatgaataaacgcgtcaacgtaattgtttctatgccgaaacttcagattgaaaaatatgatttatcgcttctttgcaatttaccggaggtttttagatctggtttacttgcgaagaagccccgagattccgtacatttgtacaagtgccttgaagcttttctaaaagaagagccccttggaccagaagacatgtggtccgtatgggtcaatccaaggagccgcaagccatctcgcctccgtgagcgatcgcaccaagccaggcacaccgtcctcctacaaatcgcccgaaccctagactcctgcctcctcgacgaaatcccccaatccctcgccaatttctccgatcagctctctgagcaggatgccgtcaccatcatcaaccacatgacaaaccctgacgctgccctcctcaccctccgattctttcgcggtatcgtctataatgttacttttaaagttttgaggagctgccgagatttcgctcgagcagagaatctgttcgatgaaatgctcacccgaggcgtgcctcctaacaacgttacgttctctaccctaatcacttccgctatggtctgcaatcgtcccgaaaaagcagtcgagtggttcgagaagatgccttccttcggcgtttctcctgatgacgtaacgctgtccgctatgatcgacgcgtatgggagagctgagaatctccctatggcgttcagtctctacgaccgcgctagaagcgagaactggcggctggaccctgtcgtgttctctactctcatcaagctgcactgtcaatcgcagaattacgatgggtgcctcaatgtctacgaggaaatgaaggcgcttggggtgaaaccaaatgtggtggtttacaacactttgttagaggcaatagggagagcgaggagaccatggcaagcaaagacaatctttaacgagatgcttggcttcggcctttcacccaaccgcaacacattctcggcacttctccgggcttactgcaaaggacgctaccacgcagatgggctccaattgtaccgcgaaatgaaggagaaagaaatccctcttcaagtcactctttacaacgccatcttagcaatgtttgccgatctgggcttcctcgaagaagcactagaagtgtacgaggatatgaaagctcgcaaagtgtctcctgattcttacacattctcttctctgatcactgttttctcttgcgccggaaaagtcaccgacgttgaatccattcttgatgacatggttttaagtggccttgagccgactctcttcatcttaacctctgtagtccaatgctacggcaaagcgcaacgaatcgatgacgtggcgcgaacgtgtgcccgtctctcagagctggagattcccccagatgatcacttctacggatgcttactcaacgtgatgactcaatcgtcaatggaccagatcgggaaaataatagagtggatcgcgatcacaaactccaatttagggaacgtgctgaagcttctggtgggcaacaacgcgagcacgattctattggctgaaacacatgcagttatctcctcggtctcgtacaacgcgaagaaagcatactgcaattgcttgatagacatatgcgtaaatctggagatggaggagcgggcagcctggatattggagctagggcaggggctgaatatttacacgaatttgaaggcgaaaacgacgttgcagtggtcgctacatctgaaggggttgtctgtaggagcggcgttgacggcgctgaggttgtggaggagggagctgatggaagcggtgagagagggggaggagcttccgccattgttggggataaacacggggcatgggaagcataagttttcgattaagagtttggcgggaatgctggaatcacatcttagggaattaaatgcgcctttccacgagtctcctgataaggaaggatggctttatactaccagggtggctgctcagtcctggttgtctcaacaaattgaggactcatcgagcttagattcagagaaatacgacgaaactagagagaaacttcaaatgatcagggtcaaattcctgcgcttgtctcgaagattgggtcaaacgccgcacaacgttgtggtggcgcaggtcctatacagattaggtttagccgagcaactcagaaacggcggccgggtcggtgcttcaagctttgaccgcgcgagtgcactagccgagcaactggagtcatctggtcaagaaccgcttgactttacttgcactattttagtcctggggaaaactggagtaggtaaaagtgcaaccatcaactcgttgttcgacgaagtgaagttccccaccgatgctttccaaatgtccacgaagaaagttgaagacgtggttggtaccgttcaaggtatcaaagtgcggctcattgacacgccgggtcttcttccatcctggtccgaccagcgctacaacgagaaaattctacactcagtaaaacggttcattaagaaaaccccaccagacatcatgctgtacctcgaccggctcgactcccagtgcagcaacttcagcgatgtaccgctgctacgcaccataacggagatattcagttcgtcgatatggttcaacgcgatagtggtcctcacccatgcggcttctgcaccacctgatggcgcaaatggcacagcatctagctacgagatgttcgtgacgcaacgctcgcaagcagtgcagctggcgattcgtcaagcagccgacgatgtgcggctgttgaatccaatttctttagtggagaatcactcttcgtgtaggaagaacagagcagggcagcgcgtgttgcctaacgggcaaatatggaaaccgcatttgttgctgctgtcatttgcgtcaaagattctcacagaagcgaatgcccttttgaatcttcaagatagccctgtcacggatctcaagccactacacaatcaaaaagaagattctttgctgataaactcagcatccgttaaacgagtgaaatctccgatatccgccacgtcatataccgtcgcagcgttacaagtggctacaaacagcttcagccaagacaatctcatcggcgaaggtaccctaggccgagtatacaaaggcgaattctctaacgggaagacaatggcgataaagaaaatcgacaatgccgcactcccgctgcaagaagacgactttctcgatgccgtgtcggtcatttcctccctacgtcatcctaacattgtttcccttgtggggttctgctcagagtacaaacagcgccttctcgtgtacgaattcttcggaaaaggaagcttgcatgacattcttcacgacgacgattctgtttcgttatcgtggaacgcacgtgttaaagcagcactaggtacagctagggctttggagtatttacatgaagtgtgtacgccacctatcgttcatagaaacctcaagtcagctaatatccttctcgattatgaattaaatcctcatttgtccgattctgggctcgcttcgttgactacgaacccggaaagagggtacagtgctcccgagtacgggttatcaggtgtgtacacggattatccgcttccttctgatcttaaaggggataattttacagctttgctcggtactcattcaagtcctttggaaaactttctggtaaagaggaaaataaagggaccatcttgggtttctataacaaactatgcgtcttgtttacaatctcaaagggttagttggtgcaagtttgagattattgtcaattctcctaaggacgtttctgtcttatctcctccagttattgtgacggcaataaacttgaagaccatcatgaatgaaaagcataatgccaacgaaattgtatctgcatctattatttgctgccacagagctaagattgacggtcctatgctcgcatccgaatggaagaaacctggaatgagtagtttttctgtcgtacgcaagctagatggagtttttccagtgggttttaacaaggaagcgaccgaaagaaatggaaaagctggtaccactgttttggctgtcgagagcagtgaacgggccttgataaatagactcatgattgagttgtttgtcctcgacagcgatattcttgttgggcataacatttctggctttgatcttgacattctccttcatagagctcaggtttgtcgagtgccgagcagcgcatggtccaaactaggtcgtctgaagcgttctgagatgcccaaaattagaaaaataagtggatcaggagcaagccctgggataatgtcatgcattgctggaaggcttctatgtgatacttttttgtgctctcgtgatctgttgaaagaggttagttactccctaacaaaccttgcaaagagtcgactaaacaaggaaaggaaagaaatctctccccaagaaattccaaacatgtttcagacatcttccagtcttatggatttgattgaatgtggagagactgacggatggctatctctggaactcatgtttcacttaagtgttcttccactcacgcgccagttgaccaatataagcgggaatctgtgggggaaaacgttgcaaggtgcaagagctcagagagttgagtatcttttgttgcacgcgttttatgcgaagaagtacatgcttcctgacaaaaaatctaaaagaagtcctgcttatgctgggggacttgttttggagccaaagaagggtctttatgataaatttgtgctcctccttgacttcaatagtctttatccttctataattcgggaatacaatatctgttttacgacagttaagaagccggaagatggttcaattccctacttaccaaccaccaaaatggccggaattctacctgagttgctaaaaaacctggttgagcgtaggagaatggtgaaatcatggatgaaaacagcgtctggcttaaagctacaacagcttgacattcaacaacaagcacttaagctaacagccaatatttacggatgccttggttttctaaactctagattctatgcgaagcctcttgctgagcttattactcttcaaggacgagaaatccttcagagtacagttgatcttgtgcaaaaccacttaaacttggaggttatatatggcgacacggattctataatgatttacagtggtgtcgatgacatctccaaagctaaactcatagctggaaaagtcatccaagaggttaacaagaagtacaaatgcttggagatcgatctcgatggtctctatgcaagaatgctgttactaaagaaaaagaaatacgctgccgtcaaagtcgacatgaaagatggcaaaccgcacgagctcatcgagagaaaaggccttgacatagttcgccgtgattggagcttaatatcaaaagaaataggcgatttttgcctcacccaaatcttatccggaggatcatgcgaagaggtggttgagtcaatacactcttctctcgagaaggtaaaagacgacatgagaaccggagaaatcgcattagaaaaatatatcatcaccaaaacactaacaagaccaccggaatcctactccgacgccaaaaaccaaccgcacgttcaggtggctctaaggttaaagcaaaaagggtacacgtcaggattttctccgggggacactgtgccgtacatcatcggcgagggattagctcaacgcgcaaggcatcccgacgagttccttcaaaaggacactattttgcaagtcgacattgagtactatttgtcgcagcaaatccaccctgtcgtctcgcgtctgtgcgcttccattcaaggcaccagccctgagcgcttggctcattgcttgggcctcgattcctctaaggagttgaaagcaatggaggcggccttacagggtgctgcgaaacaggcgcagtcaaaagctgatgagatcgctaagctgatgaatgagaatgagcatctagctacggccaatgaagttttgaagaagaagtccaatgatgcagaaattgagtctttgaaggaagagtaccatgaaaaagtttctaatttggaaagaaagctttacgctcttacgaaagagcgcgatgcccttagaagagagcagagcaaaaagagtgacgcagctactcttttgaaagaaaaagatgaaattatcaagcaagtcatggctgaaggtgaagagctgtctaagaaacaggctactcaagaatctacaattcggaaattgagggcgcagattagggagttggaagaagagaaaaagggattagcaactaaacttcagcttgaagaaaacaaaggggaaagtataaagaaagacaaagcagccactgagaagctactccaggaaacaatcgagaaacaccaaattgaattgtcaacgcaaaaggactattacacaaacgccttggctgcagccaaggaagcagaagcattagccgaagtgaaggccaataatgaggcaagatctgaaataacaaatcaactgcgggaggctgaggagcgcgaatctttactggtatgtgctcttgaagaactgaggcgaactcttactagaaaagagcaacaatttgtgtttcgggaagacatgattcgccgagacattgaggatctccagcagcgatatcaagcaagcgaacgacgctgcgaggaattagtatctcaagtacctgaatcgacgagacctcttctaaggcaaattgaggctatgcaggagacagcggcaagaagaggtgaagcgtgggctgcggttgaaagatctttaaattctcggcttcaggaagccgaggccagagctgccgcttccgaggagaaggaaagatctgtcaacgagagactctctcaaacactatctcgaatcaatgttcttgaagcccagatatcttgccttagagcggagctaacgcagccaaacaaatcccttgaaaaggagaggcgtagagctgcagagaatcgtcaagaatttctcgccgcgaaagaggaagccgaaacgcttagagtccgcgtagtgcaactcgaaagtgaaatcaaagaaatgaaacaaaaacacaagtcggagctccacgattctcagcttcacagggagctcttgcaacaggagtttgaaaaggagaaatctactcgtctagaattagaacgagcgtcccgcgaaaagagaacctccattgagcccaccgcatctccatatttcaagaccatgacgcccagcacttacgaatccgcccttcgccagaaagaaggcgaaattgcctcctacctttctcgcctcgcctcgatggaatcaatcagagattcccttgcggaagaactcgttaaaattaccgaacagtgcgaaaagttgagatctgaatcggcgctgttgcccgggttaagagcagagcttgacgccttgagacgcaggcactctgcagctcttgagcttatgggcgagcgcgatgaagagttggaagaattgcgcgctgatattgtcgatttgaaagagatgtatagggagcaagtcaacttgctagtaaatcagctccaagcatacgttcgacaagaggatctgttcttctcgcaactcactgttagggacacgctctctctagcagcggagcttcagcttcctcaagtatcatcagtgcacgcgagagaagactatgtcaacgccttgttaagcaaactcggcctggtgagttgcgccgacacaataataggagatgcgaaagtacgcggcataagcggaggagaaaagaaacgcttatctctcgcgtgcgagttgatagcaagcccttccgtcatcttcgctgacgaacccaccactgggctggatgcatttcaagcagagaaggtaatggaaaccctcaaaaagcttgccgaagatgggcacactgtcatttgctccatccaccaacctcgcggctcagtctacagcaaattcgacgacatcgttttgctctcagaagggtcgttggtttacgctggttccgcacaagaccagatattgaatcacttttcaaagctggattaccactgcccggatcatgtaaaccccgccgagtttctggcggatcttatctcgattgattacacctcggcagaaacagtgttctcttctcgaacgagaattaatatattgatagaatcattctctaaaacgacatggtggaagcagttcagtttgcttctaaagcgggcgtggatgcaagccacacgcgacggcccaaccaataaggttcggtcgagaatgtcggtcgcgtcagctgttatatttgggtcgattttctggcgaatgggccgctcacaatcttcgattcaagatagaatggggttgcttcaagtggcagccattaacaccgcaatggcagcgcttacgaaaacagtaggtgtgtttcctaaagaaaaggcaatcatagaccgtgagcgggctaaggggtcatatggtttggggccatatttgttatccaaattagtagcagagattccaattggggcagcgtttcctctcctgtttgggtcgattctctacccaatggctcgtttgaaccccagttggtccagatttgcaaagttttgtggaatcattacggttgagtcattcactgcgacggcaatggggctgacagttggcgcaatggtgccttcaacggaagctgcgatggcggtagggccctccctgatgactgtgtttcttgtgtttggtggctactacgtaagtgccaacaatacgccaatcgtgtttcggtggattccacgtgtctccctgatcagatgggcgtttcaggggctgtgtatcaatgaatttaaaggccttgagtttgagagccataattcatttgatattgcaaatggagagcaggcgatcgatcgtttttcttttggtgacaaggaccttatcaagagaatcggcgaggcgactgcattagaagtcagagccactggaatcccctacactttcgctccatgcatcgcggtttgcagagatccgagatgggggagatgttacgaaagctacagtgaagatcccgaactagtaaaagaaatgacagagatcattaacggtttgcaaggacccccaaagttttcacgcgggacaccgtacgttggcggaaaaaacaaagtagctgcgtgtgcgaagcattttgttggggacgggggaacgcgactaggaatcaacgaaaacgacaccgttgtggatcgcagcactttaatgaagattcatatgcctgcttacgttgacgccattgacaagggagtttccacagttatggtgtcgttttcaagttggaatggtgtcaaaatgcatgcccatcgagaactcatcactggttacttaaaagacaagctaaaatttaaggggtttgtaatatctgactgggaaggacttgataaaatcacgtcaccacccagaattaattatacttactccgtcgaagtttccattttggcgggcgttgatatggtaatggtgccgtacaaatacaaagagttcattggcgatttgactactctggttaaaaatagcgtaattccaattgaaagaattgatgatgctgtttacagaatattgctggttaagatgaccatgggtttgttcgaaaatccgcttgctgatttaactctggttaacgaactgggcagtcaggctcatcgggatttggcgagggaagcggttagaaaatcactggttctactgaagaatgggaagaatggtagcgaaccgatactccctctatctaaagaagcttcgaagattatagttgctggtagccacgcggataacctaggttatcaatgcggtggctggacgattaagtggcaagggttcaacggcaacaattacactcgcggcacgacgatcctagaagagaagcctggtgtaaggcttaacgacgatgctgattcctgtacaacttggcattggcattcttctgcgctaaacgttttgagtttctcgtcggacggcgcatacttgtattcaggtggcaaagagggtgtcttagtcgtttggcaactggacacagggaagaaaaagttcttaccgcgaattggggctcctatattgttttattctgtttctccagatccatttttagccgcgatatcttgtgcagataatcaaattcatttgacacaactcccttcgatggatattattaagtccgtctctggaatagttcaagtttgcgaaagaaaccatcacccttccgatgaagtcacggttgtagtcacgttagtatcactatcttatgacggttccttgatgagtactgtagaagagactctacctgaagatgggttaggaggacttgtctgtctcagattttggcattctgaatcagaaaccaaaatttttaacttacacacaattgtttatgaacctcatggacttgccaaagtttctgccgtcgactttcatcctagtctccatgttgctgtgacttcatctctcggaggagagtttaaggtttggtggtcatgccatgctgttggttcttacaagggaaagccaatgacagctgcctgtttctcacacgatggttcaactcttgcggttgctgcggaacatgtcattacattatgggatccctttaaaaacattcttgttgctgtgattggacaaacaaattcgccaccatttgtgagaagcttgtcaaaatgccctaagcatgggatgcacaatcccttcaaattaccagaaaggtacctcatgtacggagacatatctgcgaaggtggcgcaaatgctctctgagcctatggtatcgaattattttgcaaagctaattcaaagagttgcccctaaaagctaccaccaagctcttgctgaagtcactgtcacccaaaagttctttgaaaacttctcgggtgatcaggttcgttttctagctagatcatttggtgttcctgggaatcatttggggcagcaaagtcacggtttaagatggccatatggaccagttgctattgtaacaccattcaatttccctttggaaatacctgttcttcaattaatgggtgctttgttcatgggcaacaagccttctcttaaagtcgacagtaaagtttccattgtgatggagcaaatgatgaggttgcttcactactgcgggcttccgacaagcgatgtggactttataaactcaaatgctaacactatgaacaagtttctccttcaatcaaaccctcaaatggtgctcttcactggaagttcgcgagttgcagagaagctggcggttgatctcaagggtaaacttaaaatcgaagacgctggttttgattggaaaatcctcggtccggacgtggctgaagttgactacgtggcttgggtttgtgaccaagacgcatacgcttgcagtggccagaaatgctcggctcaatcaattctcttcatgcacgagaattggtcgaacacttcccttgttaaaaagcttaaaactcttgcggaaagaaggagccttcatgatcttacagttgcccctgttctaactgtttcaacagatgatttacttagccacacgagaaaaatgcttgatattcaaggatcaaagttgctgttcggaggaaaacccttaaagaatcactcaattccgaagccctatggtgcaattgagccaacggcggtttttgtccctcttgaggaagtgatgagagaaactaactttgatgaagtgacaaaagaaatatttggaccattccagattgtgacagaatacaaggaaaagcagctgcctctggtgttggaagccgtggagaggatgcacgcgcacttgacagcggcagtgattggaaatactgttaatggaactacatacgccggtatcagagcaagaaccacaggagctccccaaaatcactggtttgggcctgccggagatcctcgcggcgccgggatcgggacaccggaagcaatcaaattggtttggtcttgtcatcgagagattgttttcgacttcggtccgttgcctaacaattgggaaataccgcctttccagcactacctagtcatgctcgggtcccttgtagcgatcgcaagctttctcgtcccacaaatgggaggcagcaacggtgacaaagctcgcgtaattcaaacgctgctcttcatggcgggattgaatacgttacttcaaacaattctaggaacaagattacccacagtgatgcgaggatcatatgcgttcgtaatccctgtcttgtcaattatcagagatctaagcaacgaaccatttaactctgaacatgagagatttgtccatacgatgagaacgatacaagggtcgctgatcatcgcgtcctttctcaacatcatcatcggattcgggaacatatgggggcacttcacgaggcacttcagtcctgtgttagtgacccctctggtttgtttaacgggtcttggcctcttcgcgagagggttccctgtggtggctgattgcgttgctattggcctcccgatgctaattcttcttctgcttcaacaatatttgaagcatcttcacgcgaaggcacatcccattttggaaaggtttgggttattggtttgctttgcgattgtttgggctttcgctgcgattctcaccgtcggcggcgcgtataaccatgcgacgcgagtgacgcaagataattgccgtactgatcggtcctatcttatctcctcagccccttgggttaaaattccttacccgtttcaatggggagctccaattttccgagcgagccatatcttcgctatgatgggtgccgccctcgtaacatctgctgagtctactgggacgtttttcgctgcctcgagattgtctggtgctacacatccacctggatacgttttcacaagaagtatcggtctgcagggtgttagtatacttctcgatggtatcttcggtgcggctgtcggtaccacagcctccgtagaaaacgttggcctcttggggctcacacacataggaagcagacgcatggtgcaactctctaccgcttttatgttcttcttttccatcttcgggaagttcggtgcgctgtttgcttctatccctttgccgatcttcggcgccgcttattgcgtgctgttcgggatagtggctgcgattggcatttcgtacatgcaattcgccaacaataattcaatgagaaaccattacgttttgggtgtttcgctatttctcgggagctcaatatctcagtatttcataaccaagacaacggtcggatacggcccggtggccacgggtgcaggatggtttaatgacatattgaattctgttcctctatggtgtgagtacctgagatatgttgagcaacattgttctcctagtggcatctcgaagacaagaaatctttatgagcgcgctgtgactgctgctgggtctcatgtttctgaagggaataaaatatgggaagcatacctagaatttgagatcaagttacttactagtatcagggaaacccaaattcaacgaatcagaggcatatttcatcgcaatctttccattcctctcttgaatatgaaatcaacgcttagttcatataagatatgggaaggagagcacagcaaatcagtagtaaatgagagtgacgatttggagggaattccacctcatgttgccacagcatacgaaaaagctaacgcaatgctatctgaacgtatgaaacacgaacagctaatatccaatcagaaaattgttgattccgagaaatttcagaattttaagaactatttaaattttgaaaagacttcgggtgatcctgcacgtgtccagcttctttatgagcgtgcgattactgagttccctgtctcgaccgaactttggcttgattatacaggctatttggacaaaaccttaaaggttggaaatgtcctgagagatgtctattccagagctacaaagaattgctcatgggtggctgaaatttgggttcgttttttactttgtctggagcgaagtaatgcgcctccagaacagatatccaatatctttgacaaatcattgcagtgtaacttttcgagtttggaggagtacttgaaccttttcttaacccgtgtggacggtttaagaagacagtatgcttcagattacttgtcaccacaaatgaagaactccgtgggtctgttgaatcttcattcatactgggctcgtctggagcataacttggggaaagatttaccagcagcacgtaaagtttgggagtctttgcttaagatgggatacgaagcgttgtcaatcgaaggtaaaatgagagaagtaggcgcaactccgagcccgtccgccatctcaatgcttgccgcttggctgattagagcgggcgaccacaaatctgtttgcaaactactcaattccatgattaaaggaggaccttccccttctatcttaacattcaacactctgattgttggattttgcagcaagggtttcaccgaaataggcgaaatttttcttcacataatgaaaaaataccactgcgaaccagatgtgtactcttacaacgtcctcataaatgcgcattgcgcaggagggcggatgaggtgcgcacttaagttaatgcatcgtatgattcaaaaaggttgcttaccaagtatcgtcaccgcaaatatagttattaacagactttgccaagaaggaaacgtagttgaagctgcgaagctcctctatagatttgaagcagctggatttgcgctgaatgtgagtctatacaatactcttctcagtgggtatttcaaatcaggagatgttaacaaagcacgcttactctaccaggaaatgaagagcaaatctatttcaccagacgccacaaccttgaacattctcgtcgctgggcatttcaggtatgggaatgaagacgatggctaccatatcataaaagaattcatgacttctcgtcacatttcagacacaaaaatgaaagatgtgtttatttcctccttgtgttgggaaggaaaatcggaccaagcatttgaagtattgcaaaccatgctagagagaggaatgcccttaagcgtcgtatcttttaacgcgataattgcttcatttagcaaagaagggctactagagaaagccttcaaaacgtaccgtgtcatgaagagcttcgggctgtttccttcttcaaggacttgtagttttcttctaatgggattaataaccaaaggatggtttcacgaaggaaagaagctcattcatcaaatggagagcagaaattttcccgttaataaagtttgtttcacacttctgcttgatcacttcttcagaataggcgatgtacaagaagcacacaacctgtggaatgaaatggaaagaatgggtataagcccagatttggttgctcattccgctttaataaacggattatgcttaacaggatttgttgatgaagcacacgaacattacctgtcaatggttagaaaaaggtttatccctaacaattttgtgttcaattcattgatcaacgggttcttcatgtgcggaagaattgatgaagcgttaaatttaaagaaagaaatgaagaaaatagggctgaccccagacttgtacacgctaaacataatcataaatggattatgcaaaatgaacatgatgaaatccgcgacagaagtgttgcaggacttccaaaggatagggctcgttcccaacatttatacgtacaacacattgataagtggatactgcaaggcgtttgacttgataagtgcatatgattacactgataaaatgtgcagaagtgggttgagccctgatataaccacttacaacatacacatgcaaggaatgtgttcaagcagaagactgaggcaagcaatgctgctccttgacgagcttatatcagcagggttggtaccaaatacgatgacgtataacacgctgatgaatggggcttgtgcaaatgtgttggatagtgcaatgatgatcgttgggaggctaatgaagatggcttttgttccaaacacaaagactgtgaatgttctgctttcgcagttttgcaagcagaaaatgcccgaaagggcattgatgtgggggaagaaattgaaggacattggcttctgcttcgatggtgtgagtgaaaagattatagagaatgctcagaagcaaaagggtttgtttcttgattttcttatgtatgttacttttgattttggcaagcggaaagacctgaagaagattctgatccttggcgcggggccgatcgtgatagggcaagcttgcgagtttgattactcggggactcaagcctgtaaggcgctgaaggaagaggggtataatgtggtgcttataaactcgaatccggctacgatcatgacagatcccgagttggccgatagaacctatgtagggccaatgacgccagagcttgtcgagcaggtgatacgtaaggaatgccccgatgcgctccttccaacaatgggtggccagaccgcgctcaacctcgccgtcgcgctagcagagtccggtgtgcttcaaaagtataatgtcgaacttattggcgcgaagcttgatgcaattaagaaagcggaagatcgcgagctcttcaaggacgcaatgaaggcgattggcctgaaaaccccgccatctggaataggaaccactctcgaagaatgcatagcaattgcaggaaaaattggggaatttcctctaatcattcgccctgcttttaccctggggggaacagggggaggcatcgcgtataacaaagaggaattcgagtccatatgcaaagcaggattggccgtgagcttaacctcccaggttttggtggagaagtcgctgttagggtggaaggaatacgagttggaagtgatgcgagatttggctgataacgttgtgatcatttgctctatagagaacatcgatccaatgggggtgcacacaggtgactcaatcacagttgcgcctgcgcaaacgctaacggataaagagtaccagaggctacgagattactcaatcaagatcatccgcgaaatcggagttgagtgcgggggatccaatgtgcagtttgctgttaatcccgaagatggtgaggtaatgattattgaaatgaaccctagggtctcgagatcctccgctttagcttcgaaagccactgggtttcccattgctaaaattgccgctaagttatccgttggttacacccttgaccaaatccctaacgacatcactaagaaaaccccggccagctttgagccctcaatcgattacgtagtcaccaagattcctcgatttgcgttcgaaaagttcccggggtcgcagccagtgttgacaacacagatgaagtcggtaggggaagcaatggcactgggtcgcacttttcaggaatctttccaaaaagctgtacggtcgttggagtgcgggtactcggggtggggatgcgcggcggtgaaggagcttgattgggacagggagaagatcaagtacaacctacgagttccaaatccggaacgtatccactcgatctacgcagctttcaaaaaagggatgagcgtcgaagaaattagtggcttgagcttcatagacaaatggtttctcactcagctcaaagagctcgtcgacgtggaagaattcctccgatcactttctcatctcacaagaaacgattggctcgagataaagaagcgcggattcagcgacaagcaaatcgcatacgctaccaattcaacagaaatggaaatccgatctaaacgtcagtctctcgaagtattcccgtcctacaaacgtgtcgacacgtgcgcggccgagttcgaagccaatacaccgtacatgtattcgtcatacgagtcagaatgcgagtcggcacctactaaaaaaaggaaggtgttgattctcggaggagggccgaaccgaataggacaagggattgagttcgactactgctgctgccacgcgtcatttgctctccaagacgcgggattcgagacaataatgatgaattcgaatccggaaactgtgtcgacggactacgacacgagtgaccgtttgtactttgagccgctgacggttgaggatgtcttgaatgtaatagatttggagcggccggacgggataatagtgcagttcgggggtcagactccgttgaaactcgcgctttctatccaccagtacttggataagcggaagatcgcctctgcaagcggtggccaggtacggatctgggggacttcccctgattccatcgacgcggcggaagatagagaaaggttcaatttaatcataaaagagttgagtatcgagcaaccgaaaggtggaattgcgaagagtgaagcggacgcgcttacgattgccggtgagatcgggtacccggtagtagtacgaccttcgtacgttctcggcggaagggcaatggagattgtgtacagcgacgagaaattggcgacgtatttggagaatgcggttgaagtggatccagaccgacccgttctgattgacaaatacctttctgacgctgtggagattgacatcgacgcgctcgctgacggtaatggcgatgttgtgatcggaggaataatggagcatatagaacaagcgggtgttcactccggcgactccgcctgtattcttcccacccaatcgatatcctccacttgtctggatactattcgctcgtggacgacgaagctggccaagaatttgaatgtttgcgggttgatgaactgccagtacgccattacggcggcaggggaagtgttcttactggaagcaaacccccgcgcgtcgagaactgttccgtttgtctcaaaggcgatcggtcatccgctggctaaatatgccgcattggtgatgtccgggatgtcgctagatgtgggttttgcggaggaggtgattccatcccacgtagcagtcaaagaagcggtattgccatttgaaaagtttcctggctgcgatgttctccttgggccggaaatgaagagcaccggggaggttatggggatttctttcgatgttgcaatcgcctttgcgaaggcgacgattgccgccgggcaaaagctgcccccttccggcacggtgtttatcagcctgaacgacttcacgaagcatcatgttgagaggctggcaagtgcatttatggagatcgggtttaagattatcgccacgacagggacagcacagtgccttgcggagaaaggcattgcggtggaaagggtgctaaagatgcacgaggggcggccgcacgctgcggatatggtggctaatggagagattcagttgatggtgattacgagctccggcgacgccttggatcaaattgacgggcggcaactgcggcggatggctctgtcgtacaaggtgccgattgtgaccactgtcgcaggtgcggtggccacagcggaggctattaagaggttgcgcacttgcagccttgatatgattcctcttcaggatttttttgatgccgacatgaaagccctgcggtgccttgtcaccacaggaaagaacgtagttcgtgacatgttttatgatgggaaccctaaggaagaacctggcgccattgtgtgccgcgttgcgccctcttttctccgctttggttccttccaaatccacgcctcaagagggaaagaagacatccatattgtacgtaggttggcagactacgcaatcaaacaccatttccctcatatcgaaaccgcgaatcaatccgttgatttaacatcgaacaaatacgcagcctggatggtggaggtggctgagaaaacagcgtcactaatagcgaagtggcaaggggtcggattcacccacggagttttgaatacagacaacatgagcatattggggttaaccatagactacggaccgttcggatttctagacgcttttgatccttcatatacacccaacacaaccgatttacctgggagaagatactgttttgcaaaccaacccgacattgggttgtggaacgtggcccagtttaccgcctcgttgacctcagccgatctggtgaacgaagaggaagccaactacgctatggagagatacgctacaagattcatggatgactatcaatgcataatgacccaaaagctggggctgacgaagtacaaaaaggagttaataagtaagctattgagcaacatggcagtagacaaggtggactacacgaacatgttcagggcgctgtcaaaagtgaagagtaatgaactgttggcgccgttgaagtcagtgttgttggacatcgggcaagagcggaaggaggcttggggcaagtgggtgagaatgtacgttggagagtgcaatgagagtggtatgggggatgagaagcggaaagcgcagatggaaagcgtgaaccccaagtatgtcttgaggaactatttgtgtcaaagtgcaattgattcggcggaagggggggactttgaggaggttatgaggattcttcaagtgatgaaaagtccctttgatgaacagccaatgatggagaaatacgcccgcttgcctcctgcatgggcctatcgccctggtgtttgtatgctctcttgctcttctgaagaggagtttgttgaggatccagatttttgcgcttggaacgaattgaggcttcatccccatctattgagatcgatttatcggcttggatttaaagagcctacaccaatccaaaaggcgtgttttccagctgctgctcatcaggggaaggatgtcattggcgctgcagaaactgggtctggtaaaactcttgcctttggtcttcctattttgcaacgtttacttgaggaacgtgaaaaagttgaaaggatgcgagaccaaattggtgatgaatctcaaagattcgcccctaaaggtgttttgagaggccttatcatcactcctactcgcgaacttgccattcaagttaccaatcatttaaaagaagcatcaaatggccttaacatatttgttgttccgattgttggagggatatcgacggaaaaacaagagagacttttgaaattaagacctgaagtagtagttgggactcctggtaggctgtgggaactcatctcttcgggagaaaaccaccttatagagcttcgttctttgtcattttttgttttggatgaggccgatcgaatgattgaaaatgggcatttccaagaactgcagaacataatcgatatgctaccatcaaatgttccacggaaaaaacgccaaacatttgttttctccgccactttatctttatctgcagattttagaaagaaactgaagcgctcttcactaaactccattgaaacgctatctcaacgtgctggaatgaaacccaacgcttctgttattgatctaacaagtgcttctattttagcgcacaaactggaagaatcattcatcgaatgtcgggaagaggataaggatgcatacttgtattacattctaagcatccatggccaaggtcgtgtaattgttttctgcacctcagtggccgctcttcgtcatatagctgccttgttacgcattcttgggattaatatatggaccctacatgcccaaatgcaacaacgagcacgcttaaaggcaatcgatcgttttcgttccaatgataatggaattcttgtggccactgatgttgcagctcgaggcattgatattcctggcgttagaactgttatccactatcagctcccccactcctccgaagtttacgttcatcggagtggaagaacagcccgggcttctactgacgggtgcaccatttctctaatctcacccaatgaaatttccaagtttgcttctctatgcaagtcgctctcaagggaaagttttcagcggtttccagtggacgattcatacatgcctgaagccctcgcttcttcatgtgttgatcgtttcgctcggatatacgatcaatacctcgagttcctcacgctagaagaatctcttttctctctagcgatgccggattgctatctccgtctcaatgatccccgcgctacagaaactgatatcgaacgcgttgtccgcgatgtcgttgatggtttattctgcgtcctggtcaccctaggagttgtccctgtgatccgttgccctaagggtggccctgcagagatggtcgccgacgcattagatcataagctcagagatcatcttgcctcaaaaaacaacttgtttgtggaaagctcatcgttccaacgtcctgttctttgtttatttgaccgtaatatagagctcagtgtggggattcagcacgatttcagataccggcccctggttcacgatgtgcttgggctgaaactaaacaggctgacagtgcaggaacagaatgggggaaagaagaattacgatttggatggatccgacccgttttgggtggcaaatggaggtttagaattccctgatgtagcggttgaagttgactcacaactgagcaagtacaagaaggacgttgaagaggttaaccgaaataccgggggaggtgacattgccgaattcgacgatgggaacacgaagcatctggtgaatgccgtgaactcgttaccagagctgacagagagaaaaaaagtcatcgacaagcacaccaacattgcgacagcgttgttgggtaagatcaaggagaggtctttggatacgtacgcgaggaaagagaatgacatgatgatacgaggagaccgaagcgaaattattagtgttctgaaaggcaacggaacgaaaatggacaagctgaggttcgctattatttatctgttatcttcggagacgctgaatccgtcagacgtggaagcggtggaaagctcgttgcgggaggcggaggttgacacatcagcgttttattacgtgaagaagataaaatcgctgagtgtatctctggtgtcggcgagttccgctagtaggagcaacatagtggactgggcggagaagctgtatgggcagtcaataagcgcggtgacagctggcgtcaagaacttgctgtcgagtgatcgacagctggtgctgacgcggctggtggatgcgttgatggatggaaaggggagcccagaggtagagtcttatactgtgtttgatccacgatcggcgaagtcgagcgggggagggccgtttaaggaagccattgtgtttatgattggcggagggaactacgtggagtacggggacttgcaggagctggcacgccgccaccagccgcccaggaatattctttacggctgtaccgaaatagttagtgggagcgagctcgttgatcatcttaccgtgctgggccagaagatgggcggagataaagaactgaccagcttgttgcagaacaagggtttggatccgaatttcgcaatgatgttaaaggaatcgaatcttgaccctacgattcttcggttgcttcaaagaagcagtttagatgcagatcgagatcatcgagataatgagtctacaaacaacgttgacaattctaccgctcgtccaatttcgttatccgaagagctgcgccttcagggattcgaaaattggctgcatattgggcggtccttgttgcgtatcatcgcgggcgcgccggagcgcgcgtggtttgagtttgggttcgctgttcttcttctgtcccctgttgtgtgctcaatcatggccttccttcgatccctacaaattaaagaaattcccatgaaggcaaaacggcgaaaatatggattcatcgcctggttactcagcactggcgttggtttacttctctcgtttctcagcaaatcatcggttttgttagggctatctctaacggtaccccttctagtggcttgtttatcaatagccttgcccatttgggtgtgcaacggttaccaattcaaatcagaggctattactctagttacatgcgttgtccttttcggcgggtctgtggtgtctcttgggtggattgtatcagctcggccgctagaagggctggcatataaaggatggacaacgaatgagaaaggattcttctcgccgtacgcttcgcctgtctatcttgggtgggcgatggcttccggaattgttataatggtcaccggtgtacttcctataatctcatggttcgccacgtatcggttttctgtctcatccgcaatttgttccgccattttcacccttgttctcgtgtcgttctgtggtgtgtcatatgtggaaatcgtgaaatcgagagattatttctatccaacagaatgcgattttctcgcttcacttcttccccttgtttgcatcccagcttttctatctctttctgtcgggatgttgaagtggaaggatgatgagtggacgctgactcggggtgcttacatatttatttcaactggattgcttcttttgcttggagctgtgtcagctattgttgcagtgatttatccctggactgttgggatcgcgtttcttgtggttcttcttttgattgttttggcgataagcgtcatacatcactgggcctcgaataatttctacttgacacggacgcaaatggtgcttgtttgttttctcgcttgccttatcggcgttgccgcgtttctcgttggatggtttcaagggaagccttttgttggagcctctgtcggatacttctcgttcctgtttcttcttgctggccgtgcgctcactgttcttctgtcgcccccaatcgtcgtttattctcctcgggtacttcccgtatacgtgtacgatgctcacgctgacagtgggaaaaacgttagcgctgcgtttctaatgctttacggaatcgctttggcaaccgaaggatggggtgtgtttgccagtttgactatttatccaccgtttgccggcgcagctgtttccgccattactctggtcgtcgcctttggattcgccgtttctcgaccttgtttaacccttgagatgatggctgatgcggttaatttcctcagtaaagatacagtcattcaagccattgctcgttcttccacgaagacgagaaatgctttatccggtacttactctgcacctcaaagatcagcaagttccactgctttgttggttggtgatcccacggcggcgcgtgacaaggcaggaaaccttgtactacctcgtgatgatgtgatgaagcttcgcgatcggctacttaatgaggaagttgattatcgtcgcgaaatgtgtgcacatgctcggatcttggctctcgaagaagcgattgatacggagtggatgtacatgtgggatcgattcggtggatatttactgctgcttcttgctttaactgcgaaggccgaaagagtgcaagacgaggttcgcttaaagctctttcttgacagtatcggattctccgatttaagcgccaagaagattaaaaaatggatgcctgaagatcgtcgtcagtttgaaatcatccaagaaaacgctggaactagagagaccgccgccatggctgctgcggtgcgagctgtcggaggcgattctgtattaaacgactcatttgcgagggaacaagtttctagtattgctcgaagaatccgatctgctcagctgaccaatcgggctcttcggaccaccatccctggtgctatatgcatcctagacgacgagccgacaaccatcggtcgacaggttggggacattggccctgttctctgcgacaccccaaaggttaccatctctgtaactgtcatggttcaaccagaatccggtcctgtttgccttgtggggacggagtatcagaaacgagtctgctgggagatattggtcgccggcgcagagcaaggcatggaagcaggccaagtgggccttcgtttgatcgaaaagaaccaaaggcaaactgtcgctaaggaatggagcgtcagtgctactagcattgctgatgggaggtggcatattgtatcgatgacaatcgacacgacttgcggtgaggctacttgctacttagacggttccttcgatggattccaaagtggattgcctttaccatctgtttgggaagccagaaccgaaatttgggttgggatacggccaccaatcgatatggatgcatttgggaggtccgacagtgaaatagtagagtgcaaaatgcatatcatggacgtgttcatgtggggaagatgcttaagtgaagatgaagcgatcactcttcacaacgccattagttcctcagagtttgacatcgtccccagtgataatgcacattgggcggactcaccatcacgcgctgatgaatgggacagcgatccagctgatgtggatttgtacgacagggatgacgtggattgggatggacagtactctagtggccgtaaacgacgaccagaccgagagttcatgatggtcgacgttgactcgtttaccagaaagctgcgtcggccgagagtagaaacccaagaggaaattaaccagcggatgcgatcagtagaactcgcggttaaagaagctttagtctcacgttttacagatcaggagttcccgccgaacgacctgtcgttgtacttagacgcggataatcccccttctaagctacaagttgtttcccattggtcaagagccgcagatattgcgaaagaaaatcgcttgacctctccttgcctcttttctggcccggccaacgcctccgatgtttgccagggacgactcggcgattgttggttcttaagcgccgtcgccgttggcaagcttgtaagtgaagaagcatttgttcgtattgctcccaaagtttccggggtagcggacgattcaaccgcgtgcaacctttttaaggcattatgtcgtgaagagcaagggttgtctcttaattcatggatggcttatgttagtgaattactgaaggttcatgaaggaagagcctcatatgagattccacccagtatcttacgtgcagaggaaagaatcttatgcattggttctagcagaaaacagcctgttttgaaatgggaagataattttgcttggcctgggaaagtcatattgtctgataaagcactctacttccaggtgagcaaaacaaaggttgggccattaggttcttcattgtttgactctgcactttcagtctcatatggtccatcagaaacttgggtgctagagtttgttgacttaggcggagaggcaagaagggatgtgtggtttgcgtttataagtgaggttatatctcttcataagtttatacgtgagtatgggcctgaatatggagatttatctatatcaaatgtttatggtgctaatagaggatatgaaaaggccatcaattgtgcactcaatggtattgcaaggctgcaggttcttcattttattcgtaaggtggctgatgatcctatcagattagtgcaatttgcttatctgcaaagtgcaccttatggagacatagttctacagactttagctctaaaattttggggcggaccgcttataaagaagtctatgtttttggaagttttcgatattgatggaagtatttatctaaggaagtggatgagatcttcttcttggtcttccgttgcatctattaatttctggaagaaaacacatgttaaccaagggcttgttttgagcaaggatctagttgtgggtgacatcacccttgttgagaaagcagcgtctatttttagagataaaagcaaggtggtggaaaagactcaagcaactatagatgcagcaatggtacaagggattcctagtaacatcgatttattcaaggagcttatccttccgttgacagccactgctatgagctttgaaaagctgagacgttgggagagtccatttcatacgattacttttcttgctttggtttattcaatcatcttcaggaactttcttccatatctattgccaaccatgttgataattgtggccgcttctattctgacactgaaaggatttaagcaacagggccggttaggtagattatttggcgcaataatgatatacgatcaacctccttcaaacacaatacaaaagattatagcagtaaaagatgcgttgcgtgatttagaaaattatcttcagaagttaaacatcattcttcttaaaataagaaccattttgcttgggggtcatcctgagctggacctggtaaacccggtgggcttagggagaaaatcgaggcaaatattcgatgaagtgtggagaaaattctccggtctagggcaaatctcaacgtcagagtaccagagattgctgataagagaaggtccgatgtgtgaattcgcaatccctggagctcaaggcacaaccgttctcgttgtgggagcgacaagcaaaatcgggagaatcgtggtgagaaagcttatgatcagaggatacaacgtaaaggcgttagtgagaaaggcagatcaagaagtgctcgatatgctccccagatccgtggaggtagcagtaggggacgttggtgatccagcaacgttaaaaaacgcagtcgaaggatgcaataagatcatttactgcgccaccgcgagatccacaatcacaggcgatctagtaagggttgatcacctaggagtttccaatgtcgccaaagcgttgcaggattacaaccacatgttgtcgcaaaagagagcgggaaaaagcagtaagagcaaacttctactctcgaaattcaaatccgatgcagcgttagagggatgggaagttcgtcaaggaacatattttcaagatcaagcagctgccaaatacgatggtggaatggatgccaaattcgaattcactgaaacaggggaagccctatttccgccctcctcgatgctttgggtccgaaatctccgccgctatgtgggatcaggcgccggcttaggatcggaggctctaatggagctggagacgaagagaattttacttgaaatgttcaaggagaagcaacggaagaatgctgaaactggaaccattccaagcttctacaagaagaaacctgaggaaggatcaatcagtcacagagttcaaagactagcgaagtatcgttttcttaagaaacaatctgatatgctgttgaatgccgatgatttggacgcaatgtgggtttgcttaagggagaattgcgtgattgacgaggcaactaatgctgagaagatgaactatgaggacttttgccacatagcatccgtttgcgcagaacaaatcggatcgaagtgtcgtcgattcttttccccttcaaacttcatgaagttcgagaaggacgaatcgggaagaatagctattttaccattttacttgtacgttatgcgcacggtgtctttaacacaagctaggatagatatgagtgagcttgacgaggactctgatgggtttcttcaacctcacgaaatggaagcttatattcgcgggttgattcccaatcttgcgcagctacgcgatatgccaacgcaattcgttcaaatgtattgccgtattgcagcgcataaattcttcttcatttgtgatccccatagacgaggcaaagcgtgcataaagaaaatacttcttagcaattgccttcaagagttaatggaattgcaccaagaaagcgaagaggaagtcacagataccgagcaagcggagaactggttttccttaacttctgctcaacgaatttgcgacatgtttcttgcccttgataaagacatgaacggcacattaagtaagcaagagctcaaagaatacgcagaaggaacgctaacagaaatcttcattgaaagagtgtttgatgagcatgtacgcagaggaaaaccaggtggcggaaacgcaagggagatggattttgaaagtttcttagattttgtccttgcattggaaaacaaagacacgcccgaagggctaacttatctcttccactgccttgatctcaatggacgcggctacctcacgacagctgacatccatacgctatttagagatgtgcaccaaaaatggatagaagggggaaattatgagctgtgcattgaagatgtcagagatgagatatgggatatggtgaagcccgccgatactttgaagattacgctgcctgatttgctggcgtgcaaacaaggcggaactgttgccagtatgttgattgacgttcggggattttgggctcatgataatagagagaatctccttcaggaagaggaagagcctgaagaagagcggagatctaccctagatttgaagccagagccgctgaaatcaaaaatcgagcagatccagaaacaggcggaagaaaacaggatgctggttctttcctacgcatcctacgcccgcaaattgaaacttgagaacacgaaacttgtgcgagtattcgcagagctttcccgcaatttcacggacctgatcaacaaccccggttacactaccatcagagatgaaaagttaagtgaaacaaagctccgcgagttcgagaaagaggtgaaagagcgcatcaaaatgacccggcaagtgataacagaagcaaaggaaagcttcgacaaccaactaaagatccagaaactgaaggacacaatcttcgcagtaaacgagcagctcaccagagccaaaaaacaaggtgcgttctcttctctaatagcggcgaaatctattccccgaagcctccattgcctctcgatgaagctaatggaagagcgaatcctccaccccaagaaatacgttccccaattcgaaaaccctaatctctttcactacgcaatcttctcggacaacgtgttggcagcttccgtagtggtcaactccgctgtgaagaacgcaaaggagccgtccaagcacgtgttccacgtggtcacggacaagatgaacctaggcgcaatgcaggtaatgttccgacaaaaggactacaacggagcacatgtggaggttaaagcggtggaagattacaaattcttgaactcgagctacgtcccagttttgaaacagttagaatccgcaaatctgcagagattttacttcgaaaacaagctggagaacgccacaaaggataccacaaacatgaaattcagaaaccctaaatatctatcaattctcaatcacctcagattctacctccccgaaatgtaccctactctccacagaatcctgttcctggacgacgacatcgttgtccaaaaggatctcactggcttgtggagcatcaacatggacggaaaagtcaacggcgccgtcgaaacatgctttggctcgtttcaccggtacgcgcagtacatgaacttctcacacccgttaataaaagagaaatttaacccaaaggcgtgcgcctgggcttacggtatgaacttcttcgaccttgacgcgtggaggagagagaagtgcacggaggagtatcactattggcagtcgttgaacgagaaccgcacactgtggaagctggggacgctcccgcccgggctgattacgttttactcaacgacgaaaccgctggcgaaatcgtggcacgtgctgggattgggttataacccgaatattgggttggatgagataaggaacgcggcggtggttcatttcaacgggaatatgaaaccgtggttggatattgggatgagtcagttcaaaccgttgtggtcaaagtacgttgactatgagatggggtttgtgcaagggtgtaattttgctttaaacgagctagataaaacaatattccaaggaagattgcttcacataatgccggcaaaacagaaggaagaagaaaggaaagcagtagaagcaagcggaaacaccagagcatggaacacattgttcatgcgtcccgacaccgtggtagagaatatagcgagaaagcatggaataaacaaaagcgagtttcttgatagggaagggagtgatttagcagtacgaatcgctctaggggagacacaagtaatagcagaaacaaagaaagcgctagaagccgccggagtgaacgtcaaattgttagaggaattcgccgccggtaaagtcaaaagaaataaccatgttttattggtgaagaacttaccttacggcacttccgaattggaactgaaaaaaatgttcgcaaaattcggaagtttagacaaactcattctccctccgtcaaaaacattggccctggttgcctttttggagccctcagaagcgcgtgcggcttttcgcggcttggcttacaaacgttataaggatatgccgctgtatctagaatgggcgccggcagtcgttggcactcgtgaggttaagagggccttagtagaacaaactgttgagattaagaagcatgtaaaaaatgggaagaatgtttcgatgggattcggttttgtcgagtttgacagcgtagagacggcggcaaacgcatgccgtaatttgcagggtacggttttggatgggtacgctttggcattacaagtttgccgcgtgaaaggagatgacaaggacaagagcagtacgaagcttcttgttcgaaacgttgcgtttgaggccactgagaaagagctgagacagctttttaatccctttggacaggtcattgagagggcaaaagaaggggagagtttggaagaactgcgtgccaaaatttctaaccagttttccaaaaagaggaaacaccagctcctctctgatcaacaaactttcaagtcccaaaaagatatatccggtaaagaaactgctgccgtaataaaattttcgtcatcgagaatcgctacacaatctgaacgtttaggatacgaattcgcaagatggtttcgtatttatactcctcaagcaagagtgattcataactgtagtactgagtggcaacaaataaaagaagccacgcttaaagcacaggcaaaaagcaacatggaaggagagatgacatgcacggaactactagaagcactggagctcagtaaatgtcttcttcttatgagttatgtgcatggttcaccattattcaaaagctcaattgcatttgaaatggcaagtaaaatagcttcagctcttggaagagtgttcctactagatttagtaataagaaatgaagatcgattaccttctcctcaattaagatggcgagggaacccacgaaatttgcttctagcagaaataattcgggctcttcaaaaagagagaagagcagcttcagtggataacaagatgaattcccacgatcctactgattctccaaaatcaagtgaaaaaagttatctaagtcaaatttctggcgagtcgttttttgtggtggcaatcgattctggagttccacgtaggcctccagctggaaaacgactaaatgatcaagagaattatcctaaagttattgaattgcttcttaatagtttggagtatgcagataatttactacatgatttgactggaggaaacttgttccgaagtgggtttaaatcagcgcttagagatcttcaagggtttcacatttttctcttgactttacatcagaaactggactcgttactaaatttattttttaacatagccgcatcatcttctccagcatttggtagttcttttggaagtacaggatccggatttgggacatcaaccaccccgttcgggcaatcaacatccacgtttggtgctagtccgtttggaagccagggttcagttttcggtacgcagccagccgcaccacgaggtggcagccgtgctgcttcttacactccaacgaatgaagctgatgccaccggaaaacttgagtcaatatctgcaatgccaatcttcaaagaaaagagccacgaggaacttcgatgggaagactatcagttaggagataaaggtggatcagcaccgccatctcaatcatcaggtggtattcagagtagcactttcaatacttcctcgccttttgcctccacatcaagtggaacttcgtccgctgtttcaaccacgccttctggagttgctgcaaataacaatgcaacggcgccgtctccctttggaacacttccccccatgcctcaagtttccattgcgcagggaaatgtctccaatgttgaatatggaatatctacccgtgaggtcgttcataaaccacttcccattagaatttcctcccttcttacttctcgccacatctctcaaagaaggatcaggctgccacctaggagatacatggcgaatttccagctgactgggattcttgaaaagatgacgggcaaggataaagatttccggtatatggcgacttctgatttgctaaacgagcttaacaaggaaggatttaaggccgatagcgatttggagttaaagcttacctgcattgttcttcagcaactagatgatgtcgctggtgatgtttcaggattggctgttaagtgcttggcactcttggtaaagaaagttggggaggcaagagtagtggaaatgacgaataaactatgtgataaactactgaatgaaaaggatcaacgtcgcgacattgcaagcattgctttgaaaactgttgtagctgaagtttctacgaatatgttagctcaatccatacttgtatctctctctccgccgttgataaaaggaataagtaacccgaaaatgatgacagaaataaaatgtcaatgtcttgatatactgtgtgacatccttcacaaattcggaaatatgatggtcaatgatcatgagataattctaaattctcttttatctctactgaattctaatcaagccactgaaagaaagaaaacagtttcttgtatcagctcgttggctgcaagtttgtctgatgaattgctagccaaggctactgctgttgttgttcaaaacttgaaaagtactaccatgaagcctgagatgacgcggacgaatattcaaatgattggtgctttatgtcgctcagtgggatttcgcttcggacctcatttagctgatacagtacctgttctcattggttactgcacgagctcatccgagaatgatgaagaattacgcgaatatagtcttcaggcattggaaagttttcttcttagatgcccaagagatatttcatcgcactgcaatgatattttagtcctttcgttgaactatttaagttacgaccctaacttcactgataatatggatgaagacacagataatgaaactcatgaagaagaggaagacgatgaaagtgccaatgagtataccgatgacgaagatgcgagctggaaagttcgaagagctgctgccaagtgcctcactgccttgattgtttctcgaccagagctattgacgttgctgtacgaagaggcgtgccctaagctcattgatagatttaaagaaagggaagagaatgtgaagatggatatttttagcaccttcatagagcttctaaggcaaactggaaatgtttctaaaggacaaacagatgttgacgaacggtggttgctaaaacaagaggtgtctaaggttgtgaagtcaatcaacaggcaatttcgagaaaaatctatcaaaaccaaggttggtgcgttctctgtccttaaggagcttgtgttagtgttgcccaactgcttagaggaacatattggttctcttgttccgggaatagaaaaagcactaaatgataagtcttccacttcgaatctgaagattgaagctcttacatttacaagattggttcttgcctcgcactcccccaatgtctttcactcatacgttcaggctctatccgcccctgtgctttctgcagtaggtgaacggtactacaaagtaacagcagaagccctgcgagtctgcggtgaaatagtccgcgtggttcgtcccaacacccctaattgtaactttgacttcaaaccattcgtccacccaatttacaccgccatattatctcgcctaactaaccaagatcaagatcaggaagttaaagaatgtgccattacttgcatgggccttgtgatctccacttttggggacacgcttggaccttacttgccaacttgcttgccagtcctagtagaccgcatgggtaatgaaatcacgcgcctgactgctgtgaaggcatttgctgtcattgcaatatcccccttacatgtcagcctctcttgtgtcttggaccaggtcactcatgaactcactgggttcctccgcaaggcaaaccgtgcattgagacaagcctcacttggtacactgaattctattatcagcgcataccgagatgaaattgctacttcatcctacgaagtcatagtagttgaactcgcagctctaataagcgattcggacctccacatgacagcgctggctttagacctatgctgcaccttaacttatgacgtaaaattgaatccaaacctaaccaccgcagtcggaaccaaagtcctgccccaagcactcaccctggtcaaaagctccctcctccaaggccaagccctcgtctcctctcaaacatttttttctgccctcgttcattcacaaactgccacattcaacttcctccttgatgccctcctctcctctgccaagccatcaccccgtcaagccctcctctccattgcccaatgcatctcctccctctgcctctctgccccctcatccacctgctcttccactgtctccatgctactcgatctcctcaccgatacctcccacttggccttgctttcccttggagaaatcgggaggaaaacagacctctcctctcattcccaaattgaaaacatcatcattgagtcatttcaatctccctttgaggaaattaagtcagccgcctcttatgcactcgggaacattgctgttggaaatctcactaaatacctcccctttatcctcgaccagatagacaaccagcaaaagaaacaatatcttcttctccattccttaaaagaggtcattgtacggcaatcggtggataaagcagagttccatgaagcgggagttgagaagatattgaagctcctttttacccactgtgagagtgaagaggaaggcgtaagaaatgttgtagccgagtgcctcgggaaaattgcgcttattgaacccgagagacttgttcccgctttgaaaattaggaccactaatacggccgcgtttactcgtgctactgtggtcattgccgtcaaatatgccgtcgtagaacgtcccgagagaatcgacgactttctcttccccgaaatctcctcatttctaatgctaatcaaagacgaggaccggcacgtgcgacgcgcttctgtgttggctctgagtacctttgcgcataacaagccgaatttaattaaagggctattgccagaacttcttccgctgttgtacgatcaaacggtggtcaagcaagatatgatacggacggtcaaccttggtccgtttaagcacaccgttgacgatggattagaattgagaaaagctgcttttgaatgcgttgacactttgctttacacgtcactagatcaagtcaacccttcttcttttatcgttccgtacctcaaatccggcctggacgatcactacgatgtcaaaatgccatgccatctaattctgtctaaactagcggaaaaatgtccgtcggctgttttggcagttgtggattcgttggtggagccgttgcaaaagacaattaatttcaggccgaagcaggatgcggtgaagcaagaggtggataggaacgaggatatgataagaagcgccctccgcgccgttgctgcgttgagtagaattaacggtgcagattgcagcatcaagtttaagaatcttattggcgaaattggtaagtcgaattctctttcggacaagtatcaatctattaaaaacgaaccgatcaagccgtctgtttccatcaattacaccgatctctttatcaacgggaaattcgttggtgctgcttccggaaaaacattcccagcgttggaccctagaactggtgaagtgatagcacaggtagctgagggcgattctgaagacataaacagagccgttttcgctgcgcgtaaagcattcgacaatggtccatggccgaaattgactgcttacgaaaggtcaaggattcttctacggttcgctgatttgattgagaagaacaacgatgatcttgctgcactagaaacatggaacaacgggaagccatacgagcagtccgcaaaagtggaggtacccatgttcgcccggcttattcggtactatgccgggtgggcagataagatacacggattaactgttcccgcagatgggcagtaccacatacatacgctgcacgaacctattggagtttgcggtcaaattattccttggaactttcctctcataatgtttgcttggaaagtgggtcccgcattagcttgtggcaacactgttgttcttaaaacagctgagcaaacccctttgactgcactctacgcttgcaagcttcttcacgaggcaggccttcctgaaggcgttttgaatgtagtgccagggtacgggccgactgctggggctgcactggctagccacatggacgttgacaagatagcgttcactggttcaacgaatactggaaaagttgtgatggagctggccgcgaagagcaatatgaaacaggttaccttagagcttggagggaaatcgccgttcattgtttgggaagatgctgacgtggataaggcggtggaattggcacattttgctttgtttttcaatcagggacaatgttgctgtgctggctctcgcacgtatgtgcacgagcgaatttacgatgaattcgtcgagaaagcaactgccagagcttcgaaacgcgctgtgggtgacccttttaaagtgggtattgaacaaggccctcaggtagataagcggcaatatgaaaagatattgcgttacataaattcgggcattgagagtggcgcaaggctccagaccggaggtggcccactcggaaacagaggcttctacatccaacctacagtgttcgctgacgtgaaggacgacatgcttatagcgaaagacgaaatattcggtcctgttcagtccattctgaaattcaaggacatggaggaagtggtgagaagggcaaacgacacaaagtacgggctggcggcgggaatattcactcagaatatcgacgttgcaaacacgctgacaagggcggtgcgtgcgggctcggtgtgggtgaactgcttcgacgtgtttgatgctgccgtgccttttggggggtacaagatgagcggacaagggagagagaaaggtatctatagcttgaataattacttgcaggtcaaggctgttgtttctcccctcatcaacccttcttggctttcctaccaaagtgttgtggcgatttcggaggggaggaacgacaatcccagaacctcctcctcaggattcgatccctctgcattggaaagaggcgccgaagcactaaaacagataacctcttcttctcacgccaaaaaggtcttcgatctcctgaaaacgcaggaaacaacaaagcaagccgaattgacggagaaggtagccgagttcaaagcaatgcaagcgcaagcggaaaacgagaaacaacgagtgatgtacgaagaacagaagaagctggcgcagcagcaagcgcagataaaatcgcaaatgtcccggtacgaagacgagttagcaagaaaaagaatgcaggcagaaaacgagctgcacagggcgagagataaagagttggtaaagatgcaagaggaatcgtctatgcggcaagagcaagctcgccgcgcgacagaagaagaaatccaatctcagaggaagaaagcagagagagaaaaggcggagatagagagagagacgattcgcgtgagagcaatggcggaagcagaaggcagagcacatgaagctaagcttgcagaagatgtgaaccgtcgaatgctcatcgatcgcgcgaacgcggaaagggagaaatgggtggcagcaatcaacacaacatttgatcacatcggagggggaatcagggctatattatcggaccaaaacaaattagttgttgcagtgggtgggatcactgcgctcgctgctggggtttacaccacgcgagagggcgcgaaggtgatatgggggtatgtggatcgagtcctagggcagccatcgcttataagggaatcctctcgggggaagtacccgtggtcaggggtacgaagatacttgaaatctaacaaggggaagggattcggggatgtgatattgcatccttcgcttaataaaagagtggagcaacttgccagtgcaactgcgaacacgaaatcgcaccaggctccgttcaggaacatgctgttctatggcccccccggaacggggaaaactatggcagcaagggaactcgcatcaaaatcgggtttggattacgcgttgatgactggaggcgatgtagctcccctggggtcgcaagctgtgacgaagattcatcagcttttcgattgggcgaagaaatcgaggaagggattgctgctcttcatcgacgaggccgatgcctttctttgcgagcgaaacaagacgtacatgagcgaggcgcaaaggagcgcattaaacgcactgcttttccgaaccggcgaccaatcgaaagatatcgttttggttctagcaacaaaccgacccggcgatctggattctgccgtatcagaccgaatagacgaggtcttggagttcccgcttcccggagaaggagaacggttcaagcttttgaagctctacctggagaaatacattgcgaaggcgggtcagaagatagagatgagaggagtgagcgatgaaattgtacgagaagcggctgcgaaaactgaggggttttctgggagagagatagcgaagttaatggcgagcgtgcaggcggcggtatatggaagccaagaatgcgttctcgatgcgcagctctttcgggaagtgattgattacaaagttgcagagcatcaacagcgcactaaactcgctgctaagtcgatccgcccaatcaacaaggcagcagtgcaccgtatttgcgccgggcaggtgattctagatttgcccggtgctgtcaaagaacttgtggaaaacagcctcgatgctggtgctactagtgtcgaagttgcgctcaaagactacggcgaggaattgttccaggtcatcgataacggttctggtatttcccccgataatttcaaggtattggcgctaaagcatcatacgtcgaagttgatggacttctccgaccttcaatcgctgacgacgtttggtttcaggggggaggctttgagctctctttgcgcgctgggagatttgactgtagagacgagaaccagccaagagtcagtagcaactcacttaacctatgatgggtctggtttgctgatcaaagaaaggcaaacagctcgtcaagttggtaccactgttgctgtgagcagacttttctcttgtcttcctgttaggagcaaggagttcaagcgcaatattagaaaggagtacggaaagcttatatcgcttttgaatgcatacgcaattatatctaagggtgttcgcttcgtatgctccaatacaacaggaaaaaattcaaggtctgttgtcctcaagactcaaggaagtgattcattgaaagataatataatcactgtcttgggaataaatacttttaattgccttgaacaagtgagtatggaagtttctgatggttgcaaaattgatggattcctctcaaagtctggacaagggagtggccgcaatttgggagatcgtcagtattattttgtcaacgggcgacccgttgatctgccgaaagtaagcaagattgtgaatgagttgtataagggagcgaactctaagcagtatcccattgcaatattgaacttcacaattccaacaggagcgtgtgatgttaatgtgactcctgataaaagaaaagttttcttctctgaagagaactcaataataggtgctttgagacggagcaatctaaccaattcgatgaaagctctgggcgttgatattttggcgggcgttggatccattgttggcccgcaaaaaattaagtttggaaaaggacaagtagtcacggccaaggatgtcataatcgcaactggctccatcccgtttgttcccaaaggaattgaaatcgatggtaaaacggtgtttacaagtgatcatgctttgaagctagaaactgttcctgaatggattgcgatagttggaagcggatatattggcttagaattcagcgatgtatacacagcacttggaagcgaggttacattcattgaagctttggatcagctcatgccgggatttgatcccgagattggaaaattagctcagagagtgcttatcaatcccaggaaaatcgattatcacgtaggcgtttttgcttcaaagattactccagcaaagaatgggaagcctgtcaccattgaattgatcgatgccaagacaaaggagcagaaagaaacgttggaggtggacgctgcattaatagctaccggtagggctcctttcactgaagggcttggtttagaaaatgtctcagtggtgacacagcgtgggtttgttcctgttgatgagcgtatgcgtgtcattgatgccagtgggaatccggtacctcacttatactgcattggtgacgcaaatggcaaaatgatgcttgcccatgctgctagtgctcaaggaatctcagtggttgaacaattgaccggaaaggacaacgttttgaaccacttgagcatccccgccgcctgctttacccatcctgaaatcagcatggttggattgactgagcctcaagcaagggaaaaggcagaaaaggaaggttttgaagtgaagattgcaaagacaagcttcaaggcaaatactaaagctttagcagagaatgaaggagaaggcttagctaagatgatatacagaccagacactggagagatacttggggtacatatacttggcctgcatgctgccgatctgattcatgaagcttccaatgctatcgctatgggtactcgaattcaggatattaaatttgctgtgcacgctcatccaactttatccgaagttcttgatgaattgtacaaagctgctgaggtgcacgtaagcaatgttggcgaaccagtcgctgtgtccctcgaaacaatctacaccaaagctcacatgaaaccaataaggaccctctgggaaaacttcgaatcaacaatcacatctttccttagttggctgcccactttctatgatgaatttcttctctatctagaacaagaatggaaatggtgcatgaacgcatttcctgaagatttcacctctctagtgccaaaattcttaatcgaaaccatgtcatccattggaagtaatttcgtttcccggatcaataccacagtaggagaagcggttcccgaatcgaaaacattacttgacgtgatatcaggggaaatgcaaaagggtgctaagattgaatcgaagcatctagaaatcctaattgaactccacaacgtgactgctattttcgccagaaacataagcgttctattcgttgattctaccgaagacattttgtcaggcaccttaaaggcaatctaccttccctacgaacccttcaagcaaagatacgcgcaaatggagcgcgtgatattgacctcggagatctctagcatagatcttagaggagcggtggcgcgtggagtgggtgggcaaggagtagagctaagcgaaacggttcgtagaatggagcagtcgattccccaggtgatcgtccttctagaagcctctttacaacgaagcatttccttcacagacataatcacgacactagacgaagcgatggtccactacatctctctcctacaagagccgctaaagtcactgagaaacgaagaggagtggtcaatagtccaaagcgcgttgcagatactgactgtgtcggacactttgtcatcgagattctacctattcgaagcggcagtggcagcagtatcattgttcaaaaggctgcttctcatggtgaggaacttgagagcagaatcagaccgaatgcatgcgctagcatgcatttgcaggacggctctgtgcgtcgacctatttgcaaaggaaagtgtacgcagaggacagaagccattagcgggaacagatattaactcacttttcgaagacacaagaataagagacgacctccacagcacactgagcaaaagtttattcagagaagaattagttgcctcactcgtagagagctgcttccaactctcgttacccttgccggagaaaacccagatcggtacggaaagcagagtcataggcgcattagcgtacggcaccggttacggagcactcaactggaccgaaccagctctggaagtagttgaaatttgtcggccttgcgtgaaatgggactgcgacggtagaacctacgccattgactgttacttgaagctacttgttcgcttatgccacatttacgacacgagaggcggtgtcaaaactgtgaaagacggcgcttcgcaagatcagatcctgaacgaaactaggctgcagaatttgcagcgctcgcttgtgaaagatctgcatcaagtgaccacgcagagaatatgcgcccggttgatatgggcagtttcggaacacgtaaatctcgatggtttggatccgttgttagcggatgaccccgaagatttgttaaatatcatagtatccaatatccataaagtacttttcaacgtggagtcatcagctaacacgtcgaacaggcttcaagatgtccaagctgtgctctccagcgcgcaaaggttggcttccagaaacgctcgcgcttctcagttgctgatcaaagaactcgaagaattccgtggtagtacgttggccgactctgtcaacaaacatcaatgccgtttgatattgcaaaggattaaatacgtgcaaagtcactcggagaagaagtgggctggtataagcgaagcgagaggagattatccatttacccatcataagctcaccgttcaattctacgaagcggcggcggcgcaagacagaaaattggaagggcttgttcataaagcgattttggagctctggagacccgatccgaatgagctctccgttttactctccaaagggctcgacccgaaatcttatccgattgcgtgcactttgaccggaagcagcgacccgtgctacgtggaagcttatcatatggcagactcagctgatggtcgtgtcactcttcatctcaaggttataaacttaacggaactagaattaaacagggtggacattcgagttggcgtgtccggggcgttgtatttcatggataactccccacaagcagtgcgtcagctacgcaacctcgtgtcgcaggatccacttcaaacgagtgtcaccgtaggcgtttcgcaattcgagagatccgctgcgtgggtgcaagtactatattacccatttcacgggggtgagtttgagggcgattatgctgaagaagacccgcaaatcttacggcagaaacgaagcatgggatcacctctaggtgaaccggtgattctccgttgcttaccgtacaaaatcccattaacggagtttctcctcccgcataaaatctcgcccgtggaatttttccggttgtggcctagcttaccagctgtggtggaatatagtggtatgtatttgtacgaagggagtgggttcagggccacggccgcgcagcaatatgggtcatctccgtttctgagtggtctgaaatcactgggttcgaaaccgtttcacaaggtgtgctcgcacattatacagactgtagccggtttccagatatgctattcggcgaagacgtggtttgggggctttttggggataatggtgtttggggcgagcgaggtgagcaggaacgtggatttgggcgatgagacaaccaccatggtgtgcaagtttgtggtacgcgcgtcggacgcgtccatcacaaaggagattgaaggggacttgcaggggtggtgtgacgacctcacggatggcggcgttgagtacctgtcggaggcgcaggtaaaggaggcggtggccgaaaagctgaagctttccttggagcggattgcggtcctcaaagctgctaagcctcccccaaaaaaggggcctcagacgttggcaatgttgactccggaggaagttgagcatatggcgctgcaaacggccgtgcttcaggagtggcacagattgtctgaaaatggtggaacaaacaccggaagtggtggagctgatagggaacaatctggcgaagaagaggcaacaagcagtcgtaaaaaaagacgcagccgctgggacccgcctccacctcgcaagcgtaagtcacgctgggccgatcccaaaccactcatccaactgcccgatttcatgcaaaattttgcgggaggaatcgagttcgacccggaaatccaagccctcaacgcaagactattagaaatcagccgattacttcaatcagggtatccgctagacgatcgacccgaaatagagaggtccccttctcctgaaccaatctatgacaatatgggtattcgtatcaacacacgggaatacagagcaagggagagattaaacagagaaagacaggaaataatctcccacattataaagaagaatcccgcgtttaaaccgcctgcagactaccgcccaccaaagctcaacaagaagctttacatcccaatgaaagagtacccaggatacaactttatcggcctcatcataggccctagaggaaacacccaaaaacgaatggaaagagaaacaggtgctaaaatcgtgattagaggaaaagggtcggtcaaagaaggaaggctacaacagaaaagagatctcaaacccgacccttccgaaaacgaagatttacatgttctggttgaagctgacactcaagatgctttagatgcagcggctgggatggtggagaaactcttacaaccagttgatgaggtcttgaacgaacacaaaaggcaacaacttaaagaactagcagctcttaatggaaccataagagacgaagaatattgccgcttatgtggggagcctgggcataggcaatacgcttgcccttcacgtacaacaacgttcaagtctgacgtactctgtaagatctgtggagatggtggccacccaacaatcgactgtcctgtaaagggtactacagggaaaaaaatggacgacgaataccaaagtttccttgcagaattaggtggtacgatgccggaatcctcattaaaacaagcctctatcttaccattgccgcctggtacgtccggtactaaactgaacaaagaacttgatgaaacgaatctctatattgggtacttgcccccgaatttagaagacgatggattaatttcactgttttccgggtttggcgatattgtaatggccaaagttattaaagaccgagtgacaggggtcagcaaagggtacggattcgttaagtaccgtgatgttcagatggcgaacaacgcaattaacagcatgaacgggtaccgtctcgaagggagaaccattgccgttagagtagccggcaaaccaccacagccaacagtaccgcccggccctccagggttcctctcagcggaagaggccgctgcagagcgcagacgtcgcaaaagaagacttcgaattgaacctccaattcaaattgggcagcgaccgccaccacggcaaccagactcaacttctgcgctaactggtcctcgactcaacttgcacaaccgagttcaatccttgatacgagcatttgacctcgacgccgcttctaagctagcccgttccgctgtccatggtcgtattcgccccactgttttcacttgcaacgctattatagcagctatgcaccgggctaagaggtacgaagagtcaaaatcgctcttcagctatttcttcgagcagaatacgattattcctaacgtagtttcttacaattacttaatcaactccttgtgtgatgagggaaacgccgatgaggccctttctgtttacaggcgcattatagctgaagctccttttggcccgtcgcatgtgacctaccgtcatttaacaaaggggttggtcgacgctaagcgaatcgatgaagctgtcgagttacttagagaaatgctcaataaaggacacggggcggattctttggtatataacaatctcataaagggctacttggatttgggaaatataactcgtgcagatgagtttttcaacgagttgaaagaaagatgcttagtttatgatggtgttgtgaatgcaacatacatggagttctggtttgagcaaggaaaagacaaggaagctatggaaagctacaaatcgttgttggacaagaagtatcgtatggttcctgcaacgtgcaatgtgcttttaagtgttcttctaaagtacggaaagaaagagcaggcttgggcattattcgaacacatgttagatgatcacacacctccaacttttcaagcagtgaacacggaaacttttaacataatggtaaacgagtgctttcaagaagggaaggttgaaaaagcggtggaaacgtttaggatgtctgggaagaaagtacggtcaaagccatttgcgatggaagtggcgacatacaacaacatgattgcgagattttgtgagattaataagccgaaggaagcagagacttactttgacgagctttgttccaagtccctaaaccccgacgttcttagttttagaacattgattgatgcgtttttgaatctggagcaggttgatgatgcggtgaagtatcttacgagaatggtggattctgggttgagagtagttgcttcatatggggttgtagtgtttgggaagcttcttgctcatggaaaaatgggggagaaggagccaaaacctgattttcctgtgtatgaggctgttatcaaggggctttgtgacggtgatgagcttgaaaaaattgaggtgattttaaaacaaatgatgacgtacggtattgttgtttcttcttcgttaaaggagttggttaaaaatgtgtttgaaatgaaaggaagagggaaagagattgaagatattttagatgaacctcccggccctcctccccccaccgcgatgatctacgatagactttccgagcaggtgaaatccaaacttaaacagctggagaatcccgaccataggtttctcaaatacggctcgccaattccaactttaacatcttacacgcacgttctcgctgctcctgagactaaggtcactaccctccccaacggccttcgcgtggcgactgaatcaaatctcgcctcccacacagccaccgttggtgtttggatcgactctgggtcccgatacgagtcagatgagaccaacggagtggcacacttcgtcgagcatatgattttcaagggaactgataagcgtactgccaggcatctcgaggaggaaatagaaaacatgggtggccatctgaatgcctacaccagtcgtgaacagaccacatattacgccaaggttatggaaaagaatgtgagcgatgcgttggagattctctctgacatcttgcaaaactccaaattcgaaccttcgagaatcaaccgtgaacgtgacgttattcttcgagaaatggaagaggttgaggggcaaacagaagaagtcatcttcgatcatttgcatgccaccgcgttccaatacaatcctctcggaagaaccattctagggcctgttcaaaacattaaatctatcaccagagacgaccttcagcaatacataggcacacattacaccgcgccaagaatggtgattgcggcatctggtgcggttaaacatgatgaaattgtatcacaagtgaagtccctgttcaccaagctttcatccgatcccacaacttctacccaactagttagaatcatcaacgatgatatcccagtggcacaatttgccgttgcctttgaaggagcttcatggacagaccctgactcaattgcgttaatggtgatgcaagcaatgctgggttcatggaataaaaccgctggcggcgggaaacacatgggctctgagcttgcgcaaagattggggatcagtgaagtagcagagagtgtcatggctgaagagaaaatggttgaagaagagcatctagtgtttactaataagttggacgcaaaaaatgcattcaaatctcttttggaatctgtcagggttcagtctgattggacatgggagcagacaatgaaagaaattataaacgacaaaagatatggtgccttaaagactcctggtgagagaaagcaagctttcaatgagtacttgggtcagaggaagaaagtggaagcagaggaaaaaagagttaggcagaaaaaagctcgagaagaatataccaaaatgcttgaagaatgtaaggagcttacttctgcaatgaaatggagcaaagctgttagtttgtttgaaaatgatcatcgattcaaggctgttgagaaaccaagagaccgagaggaactttttgatacatatattgttgaacttcatagaaaggagagagagaaagctgtagaagatcacaaaaagaatattgctcagtttagagtgtttcttgaatcgtgcgactttataaaggtaaacacctcgtggaggaaaatccaagatcggcttgaggatgatgaacggtgcttacgcattgaaaagttggatcgattgcttgcgtttcaagattatattcgggacttggagaaagaagaagaagagcataagaaaattcagaaagagcatcagcgacgagctgaacgtaaaaatagggatgcttaccgacatcttcttgaagagcacgttgctttgggaatacttaccgctaaaacctattggcttgattattgtgcaaaggtaaaagatacacctgaataccaaggtgtcgcaagtaatctttctggctcaaaacccaaagatttgttcgaggatgttttggaagagctggggaatcagatatgtaaaaaggttggagacccaagcaaatttatgttctgcaggagatgtgatggagcatttcactgttattgccagcatccccctcacaaaaatgtcagttctggcccttacttgtgtgccaaacatacaaaatgccacagttgtggatccaatgttcccggaaatggattaagtgtcaggtggtttctagggtacacatgttgtgacgcctgtgggagattgtttgtgaaaggaaattactgccctgtttgtttgaaggtatacagagactctgagtccacaccaatggtatgttgcgatacgtgtcaacgctgggtgcattgccattgtgacaacatcagtgaccaaaagtatcttcaatttcaagttgataatcacctccaatacaaatgtgctacgtgtcgtggagagtgttaccaggtgaaagatcttgaaggtgctgttcaagagctttggagaagacgagacgaaactgataaggcattgatttctagcctaagagctgccgctgggttgcctactcaagaagaaagttgcttgctttctccttactcagacgatgaagaaaatccctctaagagtgattgtacccgacctttgaaactgtcactaaagggctcaccaaagaaaaacaaagaaagctcgaaaaaggattcattgtttcagcgaaccctagacgatttaatcaagtcactccgatacgcttccccgcatggcgcattggtgacaaaggccattgacgagatccgccgcgagatcaaatccactgattctgtcacgaagtccatcgcacttcagaagctatgctacctttcctctctctatttcgttgacatgtcctgggcctctttccacgcagtcgagtgcatatcttcgcatgcctacgcccacaagagagcgggctatctctcgatctcccagtccttcaacgaatcaaccccagtcattcttttaatcactaatcagttgcgaaaggatctccgaagcaaaaacgaattcgaggtatccctagctctcgaatgtctttcgaggattggtacccccgatttatgcagggatctcacccctgaaatattctcattaatgagtagcttgaagcttttcgttaggaagaaagcaattggagtccttcttaggattttcgagcgtaatccggattcggtgaaggtatgcttcatgaggttggttgagagcttggattgcaatgcaacttcttcgttatctgttgttgttggtgtgttctgtcagttagcctccaaagatccttcatcgtatcttcctttagctccagaattttacaagatattaaccgattcaagaaacaactgggttcttatcaaggttttgaaaatatttgcaaaactagctcctttagaaccaagattagcgaagaaaatcgtggatcctgtttgcgatattttgagaagaacagatgcgaagtcattgatgtttgaatgcgtaagaacaattgcaattagtctaccagaacatgaatccgcgttgaaacttgcagtagagaagcttcagatgtttttaaccgacgatgattccaatttaaaataccttggtctacatgctctcacgcttctttcgtcaagaaactcgtggcttttaatgtcgatggtaacagagaacaacgttcaagaactctctacagcattggtagttatcgccatgaaatcagatcatgaattctgcaacgagattctaggttcaattttattcacttgttgcaaaaatgactaccaaatcatcattgactttgactggtacgtttcgttacttggagaaatctctcggattccacagtctactaaaggtgacgagattggaaatcagctcattgacatcgcgttgagagttagcgatgtcagaaatggactggttcgtgtctgccgcgaccttttgatcgatccttcattgctcggaaatccctttctcgtcaacgtgttgtcctccgctgcgtggatttgcggccaattcgttggattctgccgtgatgtaagtgaaatcgtcgattctctccttcaacctcgaacttctcttctcccttcatctgtgaagtcaatctacattcactcttgtttcaagattctcgtattctctctggaggtgcaggaaagggcacgaaatatggtaggggtgcttgactttataagcgacgcgatgtccaaggaggttgttcctgtgtccacgtcagcacagggaagagtgacggtaccagaagggttgatccttttggaggatctttccgcactggacttcaatttctacggcacacctattgaacgcgaggaagaactaaccagtcgcaagaaaaaagccgttgccgaagcttctggacagctccgcacattgcctgcttggaagcaagaggtccgagatgaagaaggaaggaggaggtttcatggcgcttttactggaggattttccgcgggatattataacactgtgggatcaaaagaaggatggactcctcagacatttacttcatctcggaaaaatagatctgaatttaagcagcaaagcgtgcttaatttcatggatgacgaggaaaaagctgaactagaaggtcgttctttagctacatcatcaaaatttgatacttttggattcactgccaatgaagttgcgcgcaagcaatttgagaaagagccttcagttattcctgggccaattcctgatgagcctgtctctgattcgattggtgttaagcttttgttaaagatgggatggagacgaggtcgttcgttaaaggagtctaaagcggagtcattgtatgatactcgaagagaagctagaaaagccctcctagcatttgcatcccctaagttggatgtctatggattaggctacgatccatacaagaatgcgccggagtttagaaaagcggctccaggattcggtattggtgctcttgaagagtatgatgttgaagacgaggatgtatataccgcatacgatttcgaagacaattacgtgaaagaagtagagtcagacccaaaactcaaattacagtggaaagaacacgactctctccgaatattcaaacccgcgactcacgtcaactaccgtgtagaaagatttcagcccccaattgtgccttcaaacttcaacccctgccacgtgtttgcctctcctttactcccacctccccctgaagcctcggtgcctcaagacaataccttaaaagtcctcatagacggcgtcgcttctttagtttctagatgtgggaaactcttcgaaaacctatcgcgtgataagaataaaacaaacccattatttagcttcttaaacggaggcgatggccacgagtattatctcaggaagctgtgggaagaacagcagaaacgaagtgactgtaaaaagatcgacgcagatactcgtggcaagatcttaggcgaaaagcctctcgagagagatactttcaccgagtcttcgagtgggagtgggttgtcggaatttaggtttgatcctgagaagcaagagagattcgagatgtttctgaaagaaaagcaacatggcggattgagaggtactcattccggtgggtccagtttcatgacggaggcggcgcgtgctcgtgaaaggcttgactttgaagccgcagccgaagtgattgaaaaaagattagcgcaagcgacaagccttgcattgtcaaggtcgcatttgatcggcccaagcacaataggcttactatgcggatcattcttcatgcgtgcacaagaatcacaggcagcagtgacctcgcttctatacggcgccgtcgagtgccttgtcttgctaatcagagccttgtacctctcccttctgttctccccaagcttgataatggcgccattcgcagacctaatgggccaacgcgtcagagtcctatggctcaaattagtccaccgaaccctcgagcaggctggcccggcgttcatcaaatgggggcagtgggcagcaacgcggcctgacttgttcccaagagacctgtgcgtgcagctgtcggaacttcacagcaaggcgccgacacatagctttgcgtacacaaagaaggtgatcgaacgcgcttttgggaggaagccctcggagatcttcgagtcattcgacgagatacccattgcgtcggggagtattgcgcaagttcaccgcgcgagtcttaagtatccaggtcagaaaaacgccaaatcaaccaccgttgctgtcaaagtcagacatcccggcgttggcgaatcaatacgtagggattttttgatcataaactttgtggcgaaagtgtcgagtttcatacccactctgacttggctgaggctagacgaaagcgtacagcaattcgccgtattcatgttgtctcaggtcgatctggcccgtgaagccgcgcatttgagccggttcatatacaatttccggcgttggaaggatgtgtcgtttccgaaaccggtgtacccgtacgtgcaccccgcggttctcgtagagtcgtacgagagtggggagagcgtgtcgcattatgtggacgagctgaaaggacacgagcgcgtgaagtcagcgcttgctcacattggtacacacgcgcttctgaaaatgttgttggttgataattttattcatgcggacatgcatccgggaaacattctggtacgtaagcggctgtttaaatcgaagccgcatgttgtctttctcgatgtcggcatgacggcagaattgtcaaacaccgaccgcacgaacttggtcgagttttttaaagcagtggctcgtcgagatggacgtactgctgccgagtgcacactaaagttgtcgaaacagcaaagctgtcctaatcccaaggcgttcatagaagaactggacaaggcctttacattctggggtacgccggaaggggattcgatacacccggcggagtgcatgcagcaattactcgagaaagttcggaatcataaagtcaacgttgacggcaatatctgtacggtgctggtgaccactcttgtactcgagggatggcagaggaaactagacccagggtataatgttatgcagacattgcaagatctgcttcttcgtgctgactgggcgaagtctctttcgtacacaatcgacggcctcatggctcccctgatagcagaagtgttggagaagaacaacttgcccccagcaatatttacctcttattgcggcggagccgagatcggccaagcaatctcgaaagacaaaaggatccctctggtttccttcacagggagctccaaggtagggcaaatggttcagcaaacggtaaaccaaagatacggcaaatgcttgctcgaacttagcggaaacaacgctattattgtaatggacgacgccgacatccaattagccgttcgttccgttttgttcgctgcagtaggaactgctgggcagcgttgcaccacttgccgaaggctgctgcttcacgaaagaatatactcgaaagtgctcgccctattagtggaggcatatggacaagtgaaagtaggagatccgttagagaaagggactctgcttggtccactccatactgctcagtcccttcaaaattatgtaagcggcatcgaaggaggaaagattgcgatcggcggcttggttattgaatgcgctgggcactttgtggagcccaccattgtggaaatttctccagaagctgacattgttaaggaggagctgtttgctcccgtactttacgtcatgaagattcggagttttgaagaagccgtggagattaacaactctgtgccgcaggggcttagcagctctattttcactcgcaaaccagagctcattttcaaatggattgggccgcgtggaagtgactgcggcatagtaaacgtaaatataccaacaaacggggcagagataggcggcgcattcggcggcgagaaggccaccggagggggccgtgaagcgggaagtgattcctggaagcaatacatgagaaggtcaacatgtacaatcaactacgggacagagctgcctcttgcccagggcattaacttcggtcttgatttcagagctttaatggagcttgagattttgaggctatttggaaaccctctggagtatcttcccgacatactacctcttcataaactccgccatttgtcgctggcaaacatcagagttgtagccgatgaaaatttgaaatccgtcagcgtacaaatagaggcagaaaacgcatcttactttggagcatcaaagcacaagttaagcgcctttttctctttaatattccgattttcatcgtgccaccacccattactggcgtctgcattggggaaaattatgcaagatcaagcgaattgtgttgtagttgggaaagacgaaaacgctgtgcggcagcttatcagcatgatcagcagcgataactctcacgtggttgaacgagcatgctcggccttgtccgcactcgcagaagacatgtccgtggccatgcagttgatgaagtgcgacataatgcagtccattgaatctgtattgaaatcactggacccagaagaggtgcaaagattagccttactagctgttgggaacatggcgttctgcttagagaatcgcagcatcttggcgacctccgagagccttcgcgaactccttctacgcctgacgttctcacccgagccacgtgtcagtagagccgcggctcgcgctttagctgtgctaggagaaaacgagactcttcgacgagctataaagggtagaccagtgggaaaacaagggctgcgaatcttatcaatggacggtggaggaatgaaagggttagccacagtgcagatcctcaaagctatcgagaaaggaacaggaaaacgaatacacgaactatttgacttaatctgcggaacctctaccggtggtatgctagcggttgctcttggaatcaagctgatgactttatcccagtgcgaggaaatttataaaaaccttgggaagcttgtgtttgccgaacctggcccaaaggacaatgaagccgcaagctggagggaaaagcttgacagtatttacaagagctcgtcccaaaatttccgcgtggttgttcatggatccaaacacagtgccgatcacttcgagaagcttttgaaagaaatatgcgccgacgaagacggtgatcttttgatcgaatcggctgttaaacctatccccaaagtttttgttgtttcaacgttggtgtgcgtcaaccctgctcagcccttcattttccgcaattatcagtaccctgccggtacggctgagaatccttccccggtaccagaagcaactagcgtgggttcggctacgttttcctcacaagttgcgtataagcggtcggcgtcaattgggagttgcaagcacaaaatatggcaagcgattcgagcatcgtcggcggctccgtattatctcgatgacttctcattgggggggaaccgatggcaggacggcgctatagtagccaacaatccgacaatattcgcaatacgagaagcgcagctgctttggccggacacgaaaattgattgtttggtttctgtcggatgcggttcggtgcctaccaaggttcgcaaaggcgggtggcggtatttcgacactggtcaagtgcttatcgagagtgcgtgttctgttgaccgagtcgaagaagctctcagcactctgcttcccatgcttccagacatacattacttccgattcaacccagtcgacgacagatgcgacatggaactcgacgagacagacccagcggtgtggttgaagctggaatccgctgtcgaagattttatccaacaaaactccgacgtcgtgagagacacttgcgaaaggctcttgggttggagacgcagtcttcttcttgttgaggctttgcatagtcccgacttcgatagaggtgttcaccacgcgcgatccattgagtctttctgtgctcgaagcggaatttctttgagcgatgtgcacgcatcttcacgatccaaaaaatcgccgttggtaaccggcagcttcccgtccagcccgcttctttacagtccggaattcgggcgtgccggtggaattgatctggttccccctcttagcttggacggcgtcccttccaggttgtggtcgctgtctcctcctagacagctgtcactaccagcgaaagcgttgtacgataggctgcaaaactttcctcaagttggcgttgttcatatcgctcttcaaaatgactcttacggatccatactgagctggcaaaacgatgtttttgtcgtcgctgaaccaggcgacctcgctgagaagtttctccaaaacgtgaagtttagtttgttgtcttccgttaaaaagcgacggaaaaaaatggctgaacttgtctccaacatatgtaatgtcgccgaccttgtccggttcaacccttacttccaagtcggcaatgtcaaccaccgttacatcggaagacagacacaagtgatgtcatcctcagatgtgtcttttttcttcaacagcgagcacaagttagacctaaacactgttattaatttcttcaactttatgtcctcaagccctgggttcaagcttgacattctttcatattcattgtttctgaagctccttatttcaaaaaggctgtacagccttgccgaaaagatcaggatatcaatggtccgatcttgctgcttcatagcagacgcaagcttcgtattagggttttgcagagaaatgaggaagtttacgttgactgttagggcttacaacgaactgttgatgatgttatcccggttcgtaatggtggaggagatgaaagcagtgtttttggagatgatcgaagatcaatgtgcaccaaatgtgtacacattaaacacgatgatccatggttactccaaagtaggagatgtggttgaggctgaattttacttcaaaatgataattgaatctggcttgaagcccgacacttttacctacacttcattaatattaggatattgcaagaaaggagatttggaaaacgccggaaaattcttcaacgagatgcctctcaagggttgtcgaagaaacgaagttacatacaccaatctcatccatggctattgtgagaaaggaaagattgatgaagccattgatttattccaccatatgaaggaagatgtctgttccccaactgttcgcacctacactgtgttaattgacgcattgttaaaacatggaagaacagtggagggcctcggttggttccaaaccatgcgaaacaaaaattgtgaaccaaatgtgcacacttacactgtaatgattgactccttgtgtaaaagaaataatattttagaaagcaagcatctctttgacgagatgatgaagaaaaatttggaacccaatgttaccacttacaacgctttgatcgatgggtactgcaaggtgggaagaatgaacgaagcaaaagaaattctcaccctgatgttttccaagaagtgtaaccctaatactcgcacctataatgaactgattcatggcttttgcaagaggaataacgttcatagagcaatggcttgctttggtgagatgctgaactgcaagctaagccctgatgtagtcacatataactctttgattcaagtgcattgccgtttagatgatctcgatagtgcttataggttactttcaatgatgaaaaacagcggtgtgtgccctgatcagtggacttatagtatcattatacactccctttgcaaaactaagaaagaagcctgtgctgcgtttgattcacttaaaagggagggaatcaagccaaacgaagtgatgtacacttctttgattcacgggttctgtaacataggggattccaaaatggccaagttttggaaggaaaaaatggagaaagatggctgctcacccaactccacaacgtataatgtgttcattgacgagttttgcaaagacggtaaaattttggaagctttgtgtttcatgaaaaagatgaatccctcggttcaaacttacaccattttaattgatagcctattgaagcatggtgggttcgatgatgctttaaagctttttggtgacatggttcgttctgggaagaagcctgacgttttcacttatacttccttcattcactcatattgttgctctgggaaattaaaggaagccgaagatgtgttgaataggatggtaatagaaattaactccgagctatggcaagcttgtgccggccctttgataagcttacctaccgcgggaaccctggtttactactttcctcagggccacagcgaacaggttgcggcgtcgatgaagaaaaactcggatgcgcaaatacctaattacccaaatcttccgtcgaagctactctgtcttctgcacaacgtcacacttcacgccgatgcggaaacggacgatgtgtacgcccaaatgactcttcagccagtaccttcgtacgatagggaagcattgctgagatcttacctctctctcaaagctaacaaaccacagtcggagtctttctgcaagacgctaaccgcgtcggacacgagtacacacgggggattctcagtccctagacgtgccgctgataaaatttttccgccacttgattttgcaatgactcctcccgcgcaagagttggtagctaaagatctccatgacaacgcctggaccttccgccatatctatcgaggacaaccgaaacgacatctcctcacgacggggtggagtctgtttgttagcggaaagcatctcttcgccggagactctgttttgtttatcagagatgagaaacaacagcttcttctcggaattaggagatctaataggcaatcgtcgaatctatcatcttctgtactctctagcgacagcatgcacatcggaattcttgctgcagccgctcatgcggctgcaaataacagcccgtttactgtctacttcaatcctagagcgagcccttctgaattcgttgttccgctggcgaagtactacaaggccttgtacagcaaccaggtctccctcggaatgcgctttcggatgatgtttgaaacagaagattctgggactcgaagattcatgggaacaataactggcatcagcgatctcgaccctcagcgatggcaaaactcacagtggagaaatctgcaagttggttgggatgaatcaacagctggggaacgtcgaagccgagtctctatctgggagatcgagcctgttaccgggccgttttatctatgcataacatcctattatgattcaaaaggtgcaatcaaagacttttttgatataagaaaatctataatgaatgtattgtcgtctttgggactgagtccttcgcttccaaagcttttaaaaacttcccttcctggtgctctatccgttcttttggatggccgtgtcattggttcaatttcatcttcacaagttgaaagagttgtaaactatttgcgaaaactcaaagtctcagcaccttctgtgatacctgaagatttggaagttggatatgttccattaagcatctcaggtccatatcctggcctatttctgttcacgtctccttccagattcatccggcctgttagaaacctctctattccacgcgaaaacatcgaacttattggaccatttgaacaagtgtttatggagataagttgtcctgatggtggcaatggaggtaggcgtgctgctttcccagcaactcatgaagagattcatcccactggaatgcttagtgttgttgccaatcttactccttggtctgatcacaatcagagtcctagaaacatgtatcaatgccagatggctaagcaaacaatggctttctcgcttcaagctcttcattatcgagccgatcagaaactttaccatcttcaaacaccgcagacaccaattgtaagaacaaaagcatacatcgactacaacatagatggatacccaactggtaccaatgcaatagttgctgttcttgcttacacaggatatgacatggaagatgctatgattttaaacaaatcctcagtggatcgtgggatgtgccacggacagatatatcagacggagactattgatttatgcgaggaaggagataaatcaatgcgatcaactattgattccgatggtcttccttatgttggtcagataattcatccaaacgagccttattgtagcatatacaacgaggacacaaacacagtaagatcgctcaaccgcaagagctcagacctagtttatgttgactacgtagctgttgacaccaagctccaaaaggcaaacatccggtttagacacacgagaaaccctatcattggggataaatttagcagtagacacgggcaaaaaggtgtttgctctcagctttggcctgatattgatatgcccttttctggaaacaccggaatgcgccctgatttgattataaatccccacgcgtttccttctagaatgaccattgccatgcttttggaatcccttgctgccgttggggatttctcggacgacaatcgttcggggataaacaggtcattgcatagaatcagtgccatcagaaacaggaagatgcagatcgtaggactcacgtgccgtgttggaagagctgtcgcaggaagtgccgaagtggttcgcgatttggtggagactgggaactcaattctcgtggtgggacctcccggtgttggcaaaactacgctcatcagggaaattgctagaatgttagctgacgatcaagggaagcgtgtcgtcattgtagatacctccaatgaaatcggaggtgacggagacgtacctcacgctgggataggccgggcgaggagaatgcaagtccccaacgtcaatatgcaacacaatgtgatgatcgaagcagtggagaatcacatgccgcaaaccattgtgattgacgaaatcggaacagaactcgaggccatggctgcgagcactatagcccaacgcggcgttcagctcgttggcacggcgcatggtgtgacaatcgagaacattataaagaatccttcacttcaaattctagtaggcgggatcgagagtgtaactctcggagacgaggaagcaaaaagaaggaaagtccagaaaactgtcctagagagaaaagggcctccggcattcacctgcgctgttgagcttatctcgagaaccgagtgccgtatacattacgaattggactcggccgttgatgcttttctagcaggtaaaactcctttgtttgaaattcgcactatggaatatctattcacctacaaaattctagaagcagacctttctcaagtggcgaaagtgatgggagtcgagaacgaaatcgagttcaccgacgatattgcagcggcagatgcggtgctagtgacgacgtcagaattgaagcaaaatccttggattcgtgggatagcgaagtttcacgagttaccagtgtttgcgatcaagtcgagcacgatggcgcaaatggtgaaagcagtgaggatgattttaggaatggaatcctatggcgatattgaagtggaagaggatgctccgaagaggaaaccgtcattggaagaaattgatgcattagaggaagtgagattggcgattgagtacatagtgatacctggaggagaagcagtggagctgctcccccgcaggtcggagataattgcgcggcaactggaacttgtggatagctaccaattggctgctgagcatattgggactgagctcagtccccgcttgcaaattctgccatctcggatcgataaaaagggtactagcgtaagccgattgcctcttttgcctttcttcgcctcttccatccccaaatccagttgcgcttcctgcagtgttgggaagttcctttcatctcttctcttcatcggattgttatacctgaggcaggaacatgtgaaaaaggcattcctccacgcgtggtctggctacaagaaattcgcaatgggcttcgatgaattgatgccagtttccaaaacaggggttgacggactcggaggggtaggcgccacaataatcgacgcactcgacacggccattatactcgacgcacaagaagtagtaaccgacgctgggaattggatcgaacgtgagctccctcacagaatcaccacaaaaggtcaagtaaatctcttcgaaaccaccattcgcgtattaggcggcctcttgagcgcataccatttatcaaactccacagtgaaaggacccaaaccagaaacttaccttcaaacggcagttttgttagctgataggctcctagtagctttcaactctagtccaaccccgatcccattcagcgacgtcgttttgagcgatcgatcggcgcataaatcgcccgacggattgagcagcaccgctgaagttgccaccctgcagttggaattcaactatttaagcgcaatttccggcgaccctaaatactccattgaagcaatgaaggtactttctcacatcaaagaccttccaaaggttgacgggctcgtacccatttacataagtcctgaaacgggctcattcgtgggagaaaacatacgattggggtctcgtggtgatagctactacgagtatttgattaaagtgtatcttcagcaaggcaaaagaagcaacacatatctttacactatgtaccaagaagcaatccaaggagtgaagaaaaagctgcgacagatatcagttcccaaaggtttggtatttgtgggtgagcttccgaatggccacaccggcgacttcagccctaaaatggaccatcttgtgtgcttcttaccggggacgcttgcgcttggtgccacaaagggactaacaaagaagaaggcaactaaagaagcgcggttgacattcgaggacatggaaaacttgaaacttgcagaggatttggcaaagacatgcgtagaaatgtacaaggtcacagccactggtcttgctccagaaatcgcttactttcacaccaaggatcactgggaaggggggttgagtgggggcaacaaaagttcggagtatttgggggacataatgataatgcagggggatcgacacaatcttctaagaccagagacagtggagtcgttgtttgtgttataccgagtgacaaatgatccaaagtatagagaatggggatgggagatatttgaggcgtttgagaaacacacgaaggtggaaagcggagggtacagttcgttggatgatgtgactgtgcctccgcggaaaagggataaaatggagactttcttcttaggggagactttgaagtatctttacttgctttttggggaagatgatgtcattccattaaacaagtacgttttcaacaccgaagctcatcctcttcctatagagtatcttgactcgaaaaagctccgtcacatcatctccgattcatcgtcagagttcagaaaagccgccggaattagtgaggatgatggaataatcctacccgtgtatgtcttcgatctcgattactcttcaactcttctccttgatcgcttccatcaatcaatctcatttcgggacatggtgttagtagtaagatcaagaatgccgcaaacagtaagctcgtacacatgcaatgggcggcatgtttttactaatctacgcgagctcgaaaggccgatcgtcggatcgttgctccagagtttgttcggggtgtcgcctacacacacccaatggagcggattgcacaacaagagcataattgattacacgtggagcattggacagacgccattcggcccattttcagagagttcaagtttatcatttgttcaaaaagatgcggcccgtagaaacacaattttgacgtcgatgaattacagcatatcaaatatggtggagattctggatgctgtggaggcgcgtggaggggaagtagtttcttcgtttcagctgatgtcgaagtcgaacgaagcggttttggagagtaaatacccatcttataaagaccggcataggcttgcggtagagagagagaggcaaatcaaagagaaagcgcatgcagcaagagcagctaggtttgttgagacacgagcacctaggattcctcgtcctcctcccaaaccttctggttctactgattctctctcccctccgcctcctcctccgccacctggcacattttcacgtgacgtgcaccgcgcacctgagcttgtggagttttaccaaacactgatgaagcgagaggcgaagaataactctgtggtacccacatcagcgaatgtgttggacgcaagaagcaacatgatcggagaaattgagaaccggtcgacatttctattagaagtgaaagccgacgtggcaacgcaaggggagtttgtgcaatcgttggctgccgaggttcgggctgcgtcattttcaaacatagctgatttgttagcgttcgttaattggctcgacgaggaactatccttcttggttgacgaaagagcagtacttaagcatttcgattggcctgaagggaaaacagacgcattgcgagaggcagctttcgagtatcaagatctgaagaaactggaaaagcaagtgacatttttttcggacgataccagcgtgtcatacgggtcagctttgaacaaaatgtacaaattactggagaaagttgagaacagcgtgtacgcgcttctgcgaacaagggacatggcgatttcgaagtaccgagattttgggataccagttgactggctgtctgattctggagttgtcggaaaaataaagttggggtcagtacagctggcgagaaaatacatgaaaagggtggcgatggaggaattggggcagcaaaccgtggatttcgcgaagcttgtgaaacaaacagtagaggaatcgtatcttttattgtccgaattagttttcaaaggaagatcgactgaccgctcggactcggaaaagaagattgatttactaaaatttgttaacaggactaggcaacgcatgcttaggttaaatgtcgtcaccaaatggtgccagcaggttcctcttatacagcgggcccaacagcttcaatctacactttcaagtcatgatacttgtttcactcaagccgctgataatttgtttttcatgcatgacgggctgcagcaagcccgcgctccaatatacgatgttccttccgccgtggaagttcttctcactggcagttatcagcgattccctaaatgtattgaagacattggagcgggaggctctttaccggaaagcttacaaaagccagctctgaggaagctagattctcttgtgagatcaaagatccttgaaatctcagtgcccaaagagttttcagagatcgcaataaggaacgggacagttcttcttaaagtgaatggagaattcgaggcgttagtgacccttggttacagagggcacctatccatgtggcgaatactgcacttggatttacttgttggtcaaaaatcagggccgataaaacttgaaaagtctcgccgccttgcgcttggagatgatttggaaaggagaatgtcggttgcaagtaatccattctttgtgttatactcggtggttcacgagctttgtgttgccttgatcatggatacagtaataagacaggtccaagggctgcgccttgggagatggaaagatgcggttcgttttgatctgatatcagatggtggtaatactttgttgaatcaagatggtgatgcagactcctctgcaatgaaaaccccaggagtgaaaattttgtactggttagatttagagaagaactcggacgcaatctcttgcccatttttgaagattgaaccgggccctgacttacagatttgttgtactaacagcacattcctaattgatcctttgaaaggacagggagcagtcttttcacttaaccaaagctgcattgatatcgagaaattgttacttcgcacaattctttgccacaggtttactagattgtttgaaattctgaaggatttggaagaagttcttcatgtcagagcttacggatcttcgtatttcacgttagggataaatataaggaatggtcgatttttgttgcgaatgtcgaacaatattctacctcatgttataatatcggaatgtgaagatgctctaaatcaagggacatctagcgctgctgacgtctttagtaaactaagaagcagaagcattcttcagctatttgcatccatgggcatgtttttggggcttcaggtatacgatgacagttttgctgcatcaaaagttccaaaatgtttgcataatagttctccgatgctactgatgggttttccagattgcggaagttcttattttcttctcttgcatcttgacaaggattttaagcttctttttaagatgctcgaacggtttatcaaagttgacatcaatcaagtacagctatccgagaatgatctctcagatttctcatccattgtcgaagaagtttttcaactagagaaaggcagaattacctcttctaaatccgaccagaatttggcctctctatctgcctctttaccttctaccccgcattctaggaagcgtaaactttcagacatcataaatttaattcctaccctaaaaggtaacctggcatcgagtgtttacgtctccactttgttaagggttgtaagacactgctccctctgcataaagtacgcacgtttgaccagtcaaatggacgctcaagaaataccttacgctgaagaagtgggcctccgaagtgcctcgtcaaatatttggttccgccttccgtttggctcctttgattcgtctcatcacatgtgtttacgcctggggaaaccaggaaccatgcaatgggatgtgaagatcactgatcaacacttcagagacctgtgggagcttcaaaagggtagcaataccactctctggggttccggaatacgcattgctaacacctctgacgtggactcgcatattcggttcgacccagacggcgtccttttgagttaccaatctgttgaagatgacagcattaagaagcttgtggctgatattcgtcgactttgttatgcaaggatgttcgctcaaggcatgaggaagctgcttggtgttcggaacgaagagaaatgtgatgataaacaattggagcagctgaggcgaacttttaaaattgaagctgttggtttgatgagcttctggtttagctttggatccggtgttattgcccgttttgtggttgagtgggaatgtgaccgtgatggctgcactatgcatgttttgcctgatcaactttggccccatactaaatttcttgaggaatttgtcaatgagggagaagtggtgccgcttcttgactgcatccgtctgacggccggcccgttgcatgcccttgcggccgctacacgaccggcgcgtgctggccccacttccaacagaaacggtccggggattgtcccaaactcgcttttgcccattgacgtgtccgttgttctgaggggaccgtattggatccgtattatataccgtaaacatttcgccgtcgatatgcgttgctttgccggtgaccaggtttggctgcaaccggcaacgcccccaaatggtggaccgtctgtcggtgggtcgttgccttgccctcagtttcgtccattcattatggaacacgtcgcacaagagcttaacgggctggacccaagcttcggtgatctaaacaccgctatcattggactgggagatgatggagggtacggaggtggctgggtacctctcgttgctttaaagaaagtgcttcgcggcattcttaagtaccttggcgtcctttggttgttcgctcagttacccgacttattaaaagagatccttggttcgattctcaaggaaaatgaaggcgccctccttaatctcgatcaagaacaacccgccctccgtttttttgttgggggctacgtatttgctgtcagtgttcatcgagttcagcttcttcttcaagtgctcagtgtgcgacgattccaccagcagcagcagcaatcatctcctcaagcggaggagctgactcaaacagaaattggcgagatttgcgattttttcagccggcgcgtggcatcggagccctacgatgcttcccgtgtcgcgtctttcattactcttctcactcttcctatctccgttttgcgcgagttccttaaactaatcgcgtggaaaaaaggggtgggcggcgaagttcctcccggccaaaaaccacggattgagctgtgtttggagaatcatagtaacgttctttatgaccgtgtacacagtgcggttgacttttcgcttactttgatccttgaccctgcccacatccctcatgttaactcggccgggggagccgggtggctgccgtattgcgtggccgttaggcttcggtacactttctctgaaacgtatagcgtttcgcttcttacaatggagggtagccacggagggagagcttgctggactcgtattgaagattgggacaagtgtaaacagctagtcgcgagaactgtagaagttggcggcccttcctctgatctcgcgcaaggacggctgaaattagttgccgacagcgtccaaagaactcttaacatgtgcctccaagggcttcgagacatgcaagaagaagccgtgaaactctacgctgagttagcagaagtagcagtcaacagcttccttcatcccaaggcttcaccagttatagagcccgttcgtatccatgtaaggtcggaagaaaacaaggaggcgttgaggaagttaagaggcgaagacgatgaagacttcaagattctagaataccaagcccagaaaggaaacgccgcggcgatgcgcaaaatgggtgtattttactacttcggattacgtggtctaaggcgcgacaacggcaaagcactcaattggttcaccaaagccgcagaaaaaggagaaccacgagccatggagcatctaggtgaaatgtacgctagaggagccggcgttgaaagaaactacaacacgtcatactattaccttaaactcgcttctcacctcgattccgcgtataatgggatggggtacttgtacgtcaaaggatacggtgttgaaaatcaaaatttcaccaaagcaaaggaacttttcgagaaagcagcagcgaaggaggatcctggtggtcattacaatttgggagttatgtatttaaaaggcattggagtcaagcgagatgttaaattagcgttcacaaacttcataatagctgcgaattcgggccaacccaaagcgttttatcagttggcgaagatgttccacaaaggcatcggcttgaaaaagaacatccctatggcttcctctctatacaagcttgtagctgaaagaggaccatcaagctcaattttaagatacgctttggaatcatacgtgaaaggcgaggttggaaaagctcttattctctactctagaatggcggaactaggatacgaggtggcgcaaagcaacgccgcgtggatactcgagaaatacggcgatcgcagtatgtgtttgggcgagtctgggctgtgtaccgacgcagagagacacgatcgtacgcattccctttggtggcacgcgtcagaccaggggaacgagcatgcgccgttaccgatcggcgatgcatattactacggacgcggggcggcgagagacttcgagcgtgcagcagaggcataccaacatgcgaagtcgcagtcaaatgcgcaggcgatgtttaaccttgggtatatgtacgagcacggggaaggtcttccgtacgacctacatttagcgaagcggtactacgatgaggcactgcagaacgacgaggcgtcatttttagcggtgaaattggctctgggcgttttgtggctaagaatgaattacggcgacgggattgtggttattggaagtaagcaagtgatagagtctggatctcgtgagaattctctgtataacgcgatttgggtggcacaagggctactccggaagggatcagcaaagacttctgataagaggatacttatatttaccaacgaagatgatccgttcgggcagctcaaaggtgcagccaaatccgatatgacgagaacaacattgcagagagcaaaagatgcgcaagatttaggtattaccattgatcttcttcctttgaattcattaaacaaggaatttgatgtcacaattttctatgcggatttgattgagctaaataaagatgaaatcaagcagttcactcctttggccggagagaaattagaggatatgaaagagaggtcctttatatgtgcagacaccggagctctgatgcaagaatctattgagatgtgcacgaggtgccgaagaatgaaagatgctgaaaagatttttcatctatcgaatcccgaggtacttagaagctccatgttatgcgggtacgcgcgaaatgctcttcctgagagggcattatctctgtttttgaacgctctctatgatcaatctttcatcactgatgaaaccgagctagctagtgtgctaggcgtttgcgccgatttaggaagtgaggatctcggcaagcaaatccacgctttcactgttaaaacaagactatctaccgatgtgggagtaagcaatgctttgatttcaatgtacttcaaatcaagcggcgtaaaagaagccgtttcatggaactgcttgatttccgggtacgtgtttcacaaacaaggcgagaaggctctgtctctttacaagaagatggagaaagcacctaattcgatcactctttctctagttttgtctgcttataagcacacaaagtcaaaccttgttgaccaatgtcggagtttatttctctcaattgaaccgaatcaagggaattatctttcttttgtgggtgttctgggaagatggggttatataactgaagctgaagagttaatacttaacatgccttttcatgaaaatgttaccgtttggagagaattgctcgagagctgcagaatccacatggatattccctcaggcaagaggatattaaaaagaattcttgctattccgccacgtggtgcgtcagagtatgttcttgtgtcgaacatgtacgctgcgtcgggaatgtgggtgaaggcggaagcggttagggaggagatgggcgaaactgggacacggaagcatccttgtcgcagctgggtacttggcgggaatgaggtggatttcttctacgtgcgagacgatacgcatccgcgtcggaaggacgtttacagtgcgctgaggatattgattatcgcgtgtctgaaggagggatacgagcccgatacgagcttcgtgcttcatgaagtggaggagcatcagaagaaggaattcttgttctatcacagtgcaaagttggcggcaacctatggtgtcttgggaacgaagcctggggaaatcgtgcgagtcgcgaaaaacgttgttctatgcggtgattgtcatacgtttctcaagtacgtgtcgaggatgacacggagggaaatacttgtgagggacccttctgggttccatctctttacctgtggggacggcaacacgttggccgccatggccctggcgcggtgcggcgccacccacatgttcggtgttgttggcatcccggtgaccggcctcgctaactgcgccgtcgcccatggcatccgcttcatcgcattccggaatgagcaggctgccggctacgcagcctctgcttacggcttccttactggccgcccctccctcctccttaccgtctccggccccggatgcgtgcacggtcttgcaggcctctcccactccaccatcaacacgtggcctatggttatggtctccggttcctccccgcaaaatgacgtcgccaaaggtgacttccaagcgctcgatcaaatggaggcggttcgaccgttctccaaattctctatcaaacccacaagcatccatgaagtccctaattgtatagcccacgtcatcgcccagtcgctatcaggtcgacccggtggatgctacctggatctaccctccgatgttttacatcagagaatcgacaaatcggaagctgaggatttaatcgcggtggagttgctgaggacggcggaacggccgttggttgtgctggggaagggggcggcgtatgccaaagcggaggaagaagcgagaaggtttgtggaaattacgggaatacccttcctgcctactccgatggggaaaggtttggtttccgatacgcatgaccgtgcggcaaccgctgcgaggtcgttagcgattgggaaatgcgatgtcgttttggttgtcggcgcaaggttaaattggatgcttcatttcggcgagccgcctaagtggtctgagggggtgaagtttatattggttgatatctgcgaggaagagatggagatgagaaaacctgaaatcgcgatagtcggtgatgcccgagaggtgctaaaagttatgaataagataatcaaagacaacccgttttgttttgggaggaaccatccatggattcgagagatttctgagaaggttaaggataatgtggctaaaatggaagcgcaattaggcaaagaagtcgtaccttttaatttcttaacgccgatgaagattatcagagatgagattttgaaacttggaagtcccttcccagtggtggtttcagagggggcgaacacgatggatgttgggagatcgttgctggttcagatggaaccaaggactagactagatgcgggtacatgggggacgatgggggttggattaggatactgcattgcggctgcgttggcggagcccgaaagactggtcgtcgccgtggaaggcgattctggattcggcttcagcgccatggaagtggagacattggtacggtacaagctaccggtggtggtgattgtgtttaataacggcggtgtgtacggaggtgatcggaggaaagaggaagaggtaacggggccgcacgctggggatcctgctccgacgtcttttgtttcgggcgctgcttatcacaggatgatggaggcttttggggggaaaggatatgtagcagctgaacctgaggaattgagatctgcgttggctgaagcttttgctttgcgagttcccactgttgtaaatgtcatcatcgatcccttcgcgggagcagagagcgggaggttgcaccacaaaaacatgggaaaggaggaggaagagatgagaggggagattgaggaaagactgataaacgaagaatacaagatatggaagaagaacaccccgttcctgtatgatctagtcataacgcatgccctagagtggccttctcttactgtggagtggctcccagaccgagaagaacctccagggaaagactactccgtacaaaaaatgatactcgggactcacacatctgagaatgaacctaactatctaatgctcgcgcaagtccatctccctttaccggattcggaaaatgatgctcgacactacgatgacgaccgccctgattttggaggttttggagcgtcaaatggcaaggtgcaaatcattcagcaaatcaaccacgacggggaggtgaatagggcgcgctacatgccgcaaaaccctttcataattgctacgaagaccgtcagtgcagaggtatacgtcttcgattacagcaaacacccttcaaagccacctcttgatggtgcatgctcccctgatctccgcctcaggggtcacaacacagagggatacggcctatcgtggagcaaatttaagcagggtcatcttctcagtggttctgatgatgcgcagatttgtgtttgggacatcaatgcttctcctaagaataaagcactcgacgccgtgcagattttcaaggtgcatgaaggggtggtggaagatgttgcgtggcatctaaggcacgagtatttattcggatctgttggggatgatcagtaccttcttatatgggacctccgatctccttctgcttcaaagccagtgcaatctgtcattgcacatcaaagtgaggtgaattgcttggctttcaaccctttgaacgaatgggtggtggccactggttccactgacaagactgtaaagttgtttgatttgcggaagataagcactgcgttgcacacatttgactgccacaaggaggaagtgtttcaggtgggttggaacccaaagaatgaaacgatattagcttcctgttgtttgggaaggaggctgatggtgtgggatctaagcagaattgatgaggagcaaacgccggaagatgcggaggatgggccgcctgagttgctgtttatacatggaggtcatacgagtaaaatatcagacttttcgtggaatccatgtgaggattgggtaattgcaagcgtcgcggaggataatattcttcaaatttggcaaatggcggagaatatttaccacgatgaagatgacttgccttcagcactgctcaatttggacgacagagtatcgctcttatctttccggtcatcacttcaagatccgaacgcatcattagcttcctgggtagggtttaactgcacaaattggaagggggttacctgcgaaaactcaactggaagagtaatctccctacatcttcggaatatgactttgtctgggaaaattgacgtaagcttgtgtggactagtagctcttgaatcccttaagatctcggaaaacaatttgtctgggggaattcctccttgtattggttcaatgttagaaaagctcgatctgaattataattcatttagagggcatcttcctgattccttgcttaatttgggatctttaaagtatttggacgtggggaacaattttttaaccggggattttcctgatttcaatcaacctcttgtgtatctcaatatggaatcaaacgcgatctccggcacattaccttgcttctccgctgctgcacagtcgctttcattcctcaatttggccaataattcaatagtaggcggagttccaacatgttttaactcattgaatgagctgacgcatctgaacctcagtttcaacagattatcccaccccttatctccaatgctggtcttctctaacaaacttcttgttttggattttggcttcaacggctctatcccaacgaagataacggagctgaaaagccttcaagtgttgattctttcatataaccttcttagtggtgaagttccagctagaatagggaatttgacgtatctccaagtgattgatctctcaaacaacttgctaacgggatcaataccgttaagcattgtgggttgctttcagcttttggctttggttctcaacaacaacaatttctccggcgaaatccaacccgaattcgatgctttggatagtctcaagatactggatttaagcaacaatcgcatatctggagagattccattaaccttagctggatgcaaatccttggaagtcgttgatctgagctataacttccttcacggcaacctcaacgatgcgatcacaaaatggtccaatctcagatatctctccttgtcacgcaacatgttcaatggaagcttgcccagttggattttcacctttgaatctattcaaatgattgatttttccgctaacaaattctctggtgtaatcccagacaacaacgtcacaatctctgccgagattttcaatacaaacgaagtgagcgtcagctattcggcacccattggcattgatttatcagacaattcgcttcttggagagatacccaattacatatttgatcttgtagagtatctcaacttatcgtataacttgttggctggtgaagttcgtgggatagaaaagatgcgaaatttgatggcgttggatttatctcacaattccttttcgggcccaataccggaaaatatactgatcattttgaatatgtcatttaaccggttttcaaagttttcgtcaacgaaagaagatttcaaaagtttccctggagcgttcatcggcaaccctgccttgtgtaaaacgcatccgcgtgagaagaaaatcatcgattttagaggaaagctgtatcttgcaccgttgacaacagttggaaaccttcctttccgacgtgtctgcaaggcattcggtgccgatgttacttgtggcgaaatggccatgtgtaccaatctcctgcagggaaaagcctctgaatgggcattgctgcgtcgtcattcaaacgaagatctcttcggggtacaaatctgcggttcttatcccgacacgatcgcccgcgcagtcgaactcatcgacaaagaatgcagcgtagatttcatcgacgtgaatatgggttgccccatcgatatcgtcgtcaataaaggcgcaggatcatgtctccttaccaaaccaacgcgaatgaaatccattattcaagccgctagcattacagtcgataccccaataactctaaaagtgagaacaggttattttgaagggaaaaacagaatcgacacgataatctccgatatgggatcatggggggcaaatgccctgaccatacacggccgtacgcgtcagcaacgatacagcaaaacggctgactgggactacatttacaagtgcgtggacaacgcgtcggagactctgcaggtgataggaaacggcgacgtattctcgtacttggattggaacaagcggatgggcagctgcccgaagttggcagcgtgcatggtcgcgagaggggggattataaagccgtgggtgttcactgagataaaggagcaaagacattgggacataagttcaggagagcggctggacatgctcaaggattatgtccggtacgggttgcagcattggggtagcgacacgaagggggtggagacgacgaggaggttcatgttggagtggctgagctacttgtgtcggtacgtgccggtggggttgctggaggtggtgccgcagcaactgaactggcgacctcccgcgtactacggaaggaatgatttggagagccttatggcgtctgatagtgctgcagattgggttcggatctcggagatgcttcttgggaaggttcccgatggtttcacgttcacccccaagcataagtctaatgcttatgatatagctgagaatggcgaggtgctgacaaaagataacattgtggagccaatgagggatattaggagggcgcttcttgaagcagatgtgagtcttccagttgtgagaaggtttgtgcaatcagtgagcgaccaagccgttggagtaggcttgattcgaggagtaaaaccagaccaacagttagtcaaaatcgtgcatgatgagctcgtaaagctaatgggcggagaagtagccgaattaaacctatcaaaatccaccccaacagtgatactacttgccggtttgcaaggcgtaggaaaaaccacggtctgcgcaaagctcgcaaattacctcaagaagcaaggaaagaattgcatgctagttgctggagatgtgtatagaccagctgccatcgaccaactagtaatactaggagatcaggtgggtgtcccagtttacacagaaggggcagaggcaagtccttcaggcatagctagaagagctttggaagaagcaaagaagaagaagatagatgtggtgatagtggacactgcaggaagattgcagatagacagaactatgatggatgaattgaaagatgtaaaaagggtacttaatccgaccgaagttttacttgtagtggatgcaatgaccggtcaagaagcggcggctcttgtcacaacattcaacatcgagattggaattacgggcgccattttaacaaagcttgatggagattcacgaggaggcgctgctctcagtgtcaaagaggtgtcggggaagccgataaaattagtgggacgcggagaaagaatggatgacttggagccgttttatcctgataggatggctgggcggatattgggaatgggagacgtgctttcgtttgtggagaaagcgcaggaagttatgcaacaagaggatgcagaggatttgcagaagaagataatgaatgccaactttgatttcaatgattttctcaagcaaactcgcgcggtcgccaagatgggttccatgtctcgcgttattggcatgatgccgggtatgggaaaggtgtctccttcgcaaattcgtgaagcggagaagaatctcaagatgatggagtctatgatcgatgcaatgactttggaggaaagagagaagccagagctgttagcagagtcgatagaacgtaggaagcgagtggcagcagatgctggaaaaacagagcagcaggtgagtcaactagtggcccaattgtttcaaatgcgagtgcgaatgaagaatctaatgggcataatggaaagtgggtcaagcaaccttcaagattcccttctgccccaacagaaggctccgccgggtagaccacctccacgtggctttggctccaccaatcgccatctcacagccgtggaatctcagcgccaaaagctcaagaaaataatggaagaaatgaacgatgacaacgacggtcgatcagctccagttgtaaagcttggagatgcgtcaatggcgtctcctttcacagcaaaacacgcctcagtagccccaaccactgacatcattcggcagggcagaagcaccctcgtcactactctccaaatgttcaaaatcctcggcttaaactgccttgccactgcttacgtattaagcgtcatgtacttggacggtgtcaaactgggcgacgttcaagcaaccataagcggcgttttcactgccgttttcttcctcttcatttcccacgctcgtccccttcctacattatcctttgagaggcctcaccctaacatattttgttcatacgttttcctttctttgatgggtcagttcgctgttcacttgtttttcttgatctcctctgtgaaggaagctgagaagtatatgcctgaggaatgcgtggagcctgattctgagtttcaccccaatctagtaaacactgtctcgtacatggtgggaatgatgcttcaggttgctacttttgccgtcaattacatgggccatccatttaatcagagcatttccgagaataggccgttcctctttgcgctctgtggcgctgttgggtttttcactgtgataagttgtgatcagttcaggaatttgaatgattccttgaagcttgttccccttcctcccgctctgagagataagattcttctttgggctgctctcaccttttttgtttgctattcttgggaacgacttctcagatgggcttttccaggaaggatgccttctccatggcaaggtgccgccatcaaacctctcctcatttctatccttacaggcgtcgctatctggtactgcccaatgcccaacggtgttacccgccccgcctggcagcttctctctatcttccttgcaaccatcgttgggatcatcacccaaccccttcctctcggtgcggtagccatcatgggccttggcgccgccgtcctcaccaagaccctatcctttgctgccgctttctccgccttcgctgacccaatcccttggctgatcgccctcgcattcttcttctcccgcggcttcattaaaaccggcctcggcaaccgtgtcgcctaccagattgtctccttgtttggatcctcatctttaggcttgggctacagcctagtgttcagcgaagctattctagcacctgcgatcccatctgtctctgcgcgcgctggcggaatctttctccctttagttaaatctctctgcgtcgcttgcggaagcaatgctggagatggcaccgaatcaaaattaggttcatggttaatgcttacttgcttccaaacttcttgcatctcctccgccatgtttctcactgctatggcagccaaccctctgagcgccaacctaaccctatccgctatcaatcaaaccatcggttggaccgattgggccgttgccgctattgtccctggtttgatttccctgattgtggttcccctaatcctctacgtagtctatccacccactgtgaaaacaagccctgatgcacccaagctagcaaaagagaagcttctaaaaatgggacccatgaccaaaaacgagctgataatgaccgcgacacttgtaataacagtagggctttggatattcggagggaagctcaacattgacgcagtaactgctgccattttagggttatcgattctcctaatctcaggggtggtgacgtggaaggagtgcttaggggaagcagttgcttgggatacgctaacttggtttgcggctctcatagcaatggcagggtacctcaacaagtacgggttgattgcttggtttagccaaacagtggttcaggtggtgggtggtctagggctgacgtggcagctatcgtttggcatattggtgcttctctatttctattctcattactttttcgctagtggagctgcgcacataggcgcgatgtttactgcgtttttgtcggtggcaactgcgcttggtacgccaccgtattttggagcaatggtgcttgcttttctttcgaatttgatgggtgggattacgcattatgggattgggtcggccccggtgttctatggtgctaattatgtgcctttggggaaatggtggggctatgggttcttgatctctgtagttaatattgtcatttggcttggtattggtgccatttggtggaaggctattgggctgtggctcttatctcttctccgccaaaggaagacagaagaagcatggattttatactctcaattcacgcacctgcccaactccacatgtctcagccgcttgctttgtcagctctgttatcaaaacacccctgcaagtttctctcgttcacaatctatcatcacgcgcctccgaaattacaaccagctccacctcttagactccaattcccttggccttcttgctgtctccgcttccaagtttaaccaattgtcttacgcgtcctccatagtcaaaaccatgctgcgatcggggtacctcccgcatgtaaaagcatggaccgctgtcatcagtcgattgggctcttcccccggcgatggtcctttgcaagccatccagctattcaattccatactttctagaatcagccgagtcacgaataggttcctggtttccgattctctccccgacaccgcagcatttaacagcgtgttgaactcgtgtgcgaatctaggcgataaagagacattcctgaaactgttcgacgaaatgccagagtacaaagctcgccctgatgtcttgacatacaacatccttatcaagctatgcgcaaggtgcgaaagaattgatcttctaccgtttgtcctccaaagtgtcgtccggcagaacatccaattatgcagcaccacgtttcagtctcttgtggccgcgtacgtaggttacggagacttagaaaccgcggagaatcttgtacaggcacttcgagaaggaaggaaagacctgtgcgagattctaatgttacccaaggtataccctcccaacacgagaatatacacaacgttgatgaaggggtacatgaaacgcggacgtttagcagatactgtgagaatgatcgaagcaatgaggaagcagagtcatccagataacgtgtcgtacacgacgctggtttccgcgtttgtgaaatcaggggaagtggaaaaggcaagagatgtggtggcagagatgaggactaggaacgttccggtgaacagagtgacgtacaatattcttgtaaaggggtattgtcagcaactccaaatggagaacgcgaggaaagttattgaagaaatggtgggggctgacgtagtaacgtataatacattgatagacggctgcatacgtgtggacgacagctccggcgcgttggcctatttcaacgaaatgcgtgaaagagatatatccccaacgacggtgagctacacgacactgatgaaggcgtttgtaagcacagggcagccaaagttggcccataaggtgttcgacgaaatggggagagatccgcggctgagaatcgatcggattgcgtggaacatgctgatcgacggctactgcaaggcggggatgatggaggaggcaaaaaaggcggtggagaagatgaaggaggcggggtttcagcctgacgttgctacatatggtagcctggcgaacatgatggctgcggctcgtaagacgggagaggcgttgctgctgtggagggaaataaaggagcgatgcaagccggacatggagctgctggacacactggcggatatttgcctgagggcggcgtttttccagaaggcgctggagatagtggcttgtatggaggagaatgggctacggcccgacaaggcaaagtataagaaaatctacgtggagatgcattcgaagatgtttacgagcaagcacgcctcgcaggcgcgtcaggataggcggagagagaggaagagggcggcggaggcgtttaaattctggttgggtctgcccaattcgtactacgacagtgaatggctctattgtgagaaagagaggcttcagaatgaccaatttgaattactgaagtccgccattgatataggcgatctacttggcgccaaaggctcaattaagcgcactgataaaggagaattatctgtttgcgtaaactctttctctatcttaacgaaatctctccttcctcttcctgaaaaatttcacggtcttactgatatcgataagagatatcgtcaaagatacgttgatatgatcgcgaatccagaagtagcggatgtgttccgcaagagagcaaagattatttccgagattcgaaaaacagttgaatcaatgggatttctggaagttgaaactccagttttgcaaggtgctgcgggaggagccgaagcaaggccgtttataacttatcataattcccttggaagagatcttttcttgcgaattgccaccgagcttcacttgaagcgcatgctggttttgcctcccgattcttcagaacaagattatggagagaaggctgaagacgcagttgactacgaagatatagatgaacaatacgaggggccagagacacacggtcatggagaagaggatcgattattgcccaaaaaagacttcttttcttctccttcaaaatctgcctttgattatgaaaactacgatgatattgaagaatcgcttcttcctgtgttgtgcgttgaaaatggaagggttattttgagattttctgaaatttttggaatacaaaaatctcagaaaaaggtggggaagtacccaatggaccagctagactgggaacacaacatcgtgtggggagactccaaccaggagatgatggaggagcgttggttggaggatattatatgggacaaggtagtaaacaagccaaagcttatcctagaccttcaagacgagaaaatgttgtttcatacgatgagcgagagccttcaggagcaagcgggagggtggcagttcaatatcgccaatgataagttttacgtgaaagggaaaaccacgcagcagcttcagaccagttcgagtaaaaccaatgcctatggtattaaagtccaccattcagctcccgcgatcaaactccagacaatgaaatataagcttagcaacaaggatttggcgaattttcatcggccgaaagcgttgtggtatccacatgacattgacgtcgtggtgaaaggtcaagagaaaggctcaatgaaagtaattctgaaaagtatgggagggaaagggacgaagatgcacgtgaccgctgacgaaacagtgttgtgtctcaagggaaaagcgtcaaagaaactggatttcaagctgtcggaagaggtgaagatattttacctcggaaaggagcttgaagatgcaaagcctctgtctgcgcaaggtgtgcaacccaattcgttacttcatcttgtccgaaccaaagttcatcttctccccaaggcccaacgaatcccgggcgacaataaatcgcttcgcccccctggagcctttaagaaaaaatccgacctctccgtcaaagacgggcacgtgttcctcctggaatactgcgaggagaggccgctcttgttgagtaatccagggatgggagcgaatttgtgttgttattaccagaagctgacacctggtgatcaggctgcgttgtctttggggaacagtttcggaagtattgtgtctcttgagccttctgaaaaatcgcctttcatcggagaaataagagctggatgtacaacatcagctcttattacaaatatgtacagatcccccgtatttccccataaagtaccgtccactgattttctcttagttcggtcttccaaaggcaagctttcccttcgccggatcgacaaactcgccgttgttggtcagcaggagccattgatggaagtgtacactcctgggtcgaagaatgtacaagcatttatgttgaataggctgctggcacacgtgtataggcaattcagggatgcagagaaacgaggggtggttgcatggattagagtggatgaattgtctgctctgtttccccatctatccgaaacgattttgaaaaaaaagttaaaggaatgtgcggtgatgaggaaagacggaagagggcaatggcactggtgcaagaaacgagactttataatcccttccgaagaagaaattaagaagctggtttcgccggagaacgtctgcgcgtacgagagcatgcaaggcgggctgtaccatttgaagcacatgggaataacaaagatgactgttccgacaggtgtttcggccgcggtgagccagctacccgacgaagcaattacgctcgccgccgcatcgctgatagaaagagaactgttaataacccagtggagtttaacatccaacttcgtgtcttgtctgaaccaggaccgagataacatcgaacgtctggagatcaccggtgttggggacccatctggaagaggcttggggttcagttacgtacgtgcagcggccgcaaagaagaagacatcagtggcacggggcgtgtctagcgtgacggggacagacgctgatctgcggaggctgagcatggatgcggcgagggaggtgttaatgaagctgaacgtgccggaggagcagatcgtgaagatgactagatggcaccggattgcaatgattaggaagctttcgagcgagcaggcggcatcggtggaccctgctgccattagcaagtacgcgcgagggcagcggatgtcgttcttgcagctgcaacagcaaacgagggagaaatgccaggagatttgggatcggcaagcgcagtctttgtcggcgtttgaacacgatgaaaatcagagcgattccgatgagaacagcgacctggattcgtttgccggcgacctagagaatttgctcgatgctgaggagttcgggattaaaatgagacgacgaccttctgtgcttcaggcggaagaagacatcgaagacgaagaagccgaagctgctgaattgtttaaacttttaatgcatgacgaggggaaatttcacgatcttctgaagaaggtaattcccttaccaaccctcctgctcgctggttgtcaaaatatcgtttcgaagcgattttccatagagcagatgtcacatgagatttcctcaaacctattccccatccaatcgcactgtcttaccctccgcggggaaacattaactgtaccggatttgaagcttaaagttctcatcgaagccctcaggatggtgctggaagctatttatgagcggaagtttctcacattcagctacggcgggcgagttggcatgggtcgccacaccgcgattcgatacctgaaaaactcagtccaaaaccctagttggtggttcactgtctccttccctcaaagaaaatctctcaacgttgacaagctctgttctatacttagggagaaaatcgaggatcctcctcttcttgacctaatcagaaacctattcacatgtgatgttttggagattgaactaggtggcctcgccttagctcgagggttgcctcaagaatgtggactatgttcgacgcttatcaacgtgtatttccacaaattcgatcaacagcttcagaaaatccgatttgcaataaagatggaacacccaagaattcccaagaataattataagccggtgagactgtacgcagttcgatacttagacgagatacttatcatttcttcagaatcaaagagattaattagggaaatgagaaagtttgtccttcgataccttcaagaagagcttcttttaacggtcaataaggatcaatcaaacttccacagcgcaaaattggaaaagataacatttctgggaatggagttacaagcagttcccccttcaatcctccgccctcctccatcagaaaaagcaatccgagctcgcaaaaaatacgccaaacaaaaggaaaccaaagcaaaggagcttcaaaacgcgatagacagaagaaaacgaagattagggatgaagatctttagtcacgtctacaagaaatcaaaaaccagcaacgggatcaagttcgagttccaaattgaaaacgaagtgatggaaatattctctcaatgggcccaagaaaccgcgcaaaacttcatctcgacaatcgaagaacgctccctctggcaccgaatgctaacgacgggggacttcttttcgctgaggcatattcgggaaaagttaccagaacagttagtggccgcatatgataacttccaagagctatcccacaagcatctatcgccattgaaggacttaacgaatctgtgtttgaaagtgttagcgccattggaaagagtacaaaaagctgttaagaggttggggtttacgaatcgcatggggaggccgaggcccatcgcaatgctgctgccattaacggactcggacatagtgaaatattacgcgggaatagggaatcgatggctgggattctactgctgctgccataactatcgtcggattaaaacgatagtgagctaccatttgcgattctcgtgtatattaactctagcagcgaaacacgagttgacgaagaaagaggtgataaagaggtacacgaaggatttggtgacacgtgacatggctctcctccatctcgatccccagaaagcagttgagaaggctgtatcagtgatcggatccggatataacatggcttctgacctgcgcctatcttcctgcaaagaggggccatccaattcgagactggtggaccttggtaatatcgtggtaaaaaatgtcccctacgcgattaaatgcgataagggggaagtcgcgcggttgcgctccgacgctcttttgttcaatcagatgtcggagaaattcaaccaggagactggattatcggggaagatcccttccggggcattcaattgcatgtttgatttgcgggggaactggcagcaagatgctgcttcggtgaagagcttggcgtacgacggctggttcatctccttgttcaacgtggagcttgagagatcacacatcaagctctccaagcaggtgaaggatgacgtcccttcttcatgggatccttccgctcttgcagaattcatcgagaaatatggtacccacatcgtggtcggcgtaaaaatgggcggcaaagatgtgatatacgtaaaacagttgcaaaattcaactctcgagcctcatgaagttcagaatcttctaaaacaatcggctgacgagacgttttcatatgcctcttcgatgagaccgtccaccatcactcccttagtgatcagtgtaggcgttcgcagaggaggtgttaacattggccagagccacgaagaatggctctccacaatcatggaagctcccaacgtcatatctatgtcctttgttcccatcacttcattgctcaccggcgtccgtggaaacggcttcttaagccatgccatcaacctctaccttcgctacaaaccgccgatcgctgagctgcagcagttctttgagttccagttgccacgtcagtgggcacccatgtacggggacctgcctctctcattaaagcacagaaagcaatcatcgccggtgttgaggttttctttgatgggaccgaagctgtacgtgaacacatgcagggtagattcagagaaccgtccagtgacagggttaaggctgtatttggaaggaagaagatgcgatcacttagctatacatttacaacacctgtcgtcgattcctgagacgatccatctaacggacgaccagtcgtacaacaaggactacctggaggcggtaaactggagcatattttcccacgtgtacacagcgccggtgcaggacgacacggcgtcaatagtgacgaaagcatggtttgaggtgaaggggttgggattaaagaaggtgctgtttctgcgactcggatactcgactgtgagctcagcaacgataacgcgatacgaatgggacgagtctagcaacgcgtcgaggaagtcgggggtattctcgtcgttgataagtacgaggttcagcagtggggggataacgccgaacgtggacgtgaactcggcggtgtttcccagggggccgccagtgagctcaagggcgcagaggatggcgggggtggtggagacggcagagatggtgaggggtccgggggacagccctggttactgggttgtgaccggagctaagctgggggtggatggtggtaagatttcggttaaggttaagtatgctttgctggctatgacttgtgaggatgttgctgctccagtagttcctaaaacagaagctggagagattgatgaacgaagattagtagctatgttggctgacctggggaagaaaggtggcgtgttgcgattggtgggtaaagtagcattactatggggaggaataagaggcgcaatgagccttacagacaagcttatattgttcttgcgcatctctgaccggcctctctaccagagagttttagggttttttgccatggttttgttattatggtcgccggttgtagtcccttttcttccatccctcatccagagctggatagataaaacatcagttccatttgctgagttcgtatgcatcattggtctttacgttgctgttacgattcttgttaacatttggggccgaagaatacataaccatgaagatcctttcaaggaatatggatttcacttctctcagggcctttcggctggtttgttggctggtgttttcttcgttttgttagttcaagcagctaactcacttttgggttttgcgacttttcgtttctacacttcagtaattctcgtagaagaactgcttttccggtcatggttgccggaagaaatcgccgccgagttaggttatgcccgaggaacagttatttccgcactagtgttctctattttgcaaagatgggcgttgcctttttccttccttttttcattggttttatctggtttaaatcttgctcataataaacttcaaggcccggtttttgatatgtttcaacatctttcttccttatccacgttagatctgtcgttcaaccagctgtcggggagcctaccgcaaagttttagtgctttgtctagtttggacacaatgtacttgcagaacaataggtttacgggaacgatcgatgtgctagccaatctgccacttaataccttaaacgtcgaaaataatcagttcaatggttggattcctgattcgctaaaagttgatttacggacaggaggaaacacgtggaactccggaccagccccaccgccgccgcctcatcctttttcatcagaatcggaattgcgtaagtacttcggatatgccgggctcctcctcttctgcggcgtcgccacttattactcttttcccttttccttaaacgccaagcacaaaaaagctcaaattttcagatacgcccctcttcctgaagacattcacactgtttctaactggagcggaacccatgaggcgcaaacccgagttttccttcagccggagtctctctctcagcttgaagacattgttcgctcctcccaccaggaagggcaaaaaatcagaccagtcggctctgggctctcacccaacgggatcggtttggcgcgcgccggcatggttaatctagccttaatggacaaagtactggaggtcgacaaggaaaacaaacgcgtcacagtgcaagcagggatccgcgttcagcagctagttgatgcgattaaagatcatgggcttactcttcaaaacttcgcttccattagggaacagcaagttggtggaatcattcaagtgggcgctcatggtacgggcgccagaataccccctttagatgagctggttatcagcatgaagcttgtgactcccacaaaaggaacaatagagatttcaaaggaaaaggacccagaactattttatcttgctcgatgtggcataggaggcctgggcgttgtagctgaagttactttacagtgcgtcgagaggcacgagcttgtagagcacactttcgtttcaaacttcgaacacataaagaagaatcacaagaagttgctctccgaaaacaagcacgtaaagtacttgcatatcccgtacacagaaacaatcgtggtagttacatgcaatcccctttcaaaatggagaagcccctcaaaattcaaacccaaatacacgaaagacgaagcaatacaacacgttcgcgatctctacagacattacctcggcgatcgtgtaaagcatattaaagctggaaaacatcatgttgtgtttcttatcaaaggaccaatatatttagtgtgcataagctgcaccgaagagccttatgagtcattagaaggacagcttgaactcatttattctcagatgatagtaatcttgacaaagtcagtaaaccgctgcttcgacaagaatcccaagttcgacatgacgcctttactcggaggaaccgacgttgtcttttcctctctaattcattccttcagctggaaccccgccacatttcttcacgcgtacacatgtcttcctttagcatactccacgcggcaagcagcaggagctattctccaagacgtagcggattccggcgtgctctttgcgattctcatgtgtaagcacaaggttgatacttacttgatattgtttacgactagttctgatgccttcaaccatctcaaggaaagcaggcttcggattgaatcggttctgttgaagtcgaatgttttgagtgaaatccagaggtctattatagacggaggaatgcgagtcgaggacggaatggggggtccggcggggctttggcattttatttacaggagtatttttcttgatcaatacgtgtcgtccgagttttcacctcccattaatacgccagatcagcagaaaaagttgtacagagcttacaagaaagtttatgcttcaatgcatgagaatggtcgtggaactcacaaaactcaatttagaagagatgaaaattacgtaattttatgttgggttacccctgattttgagctttacgtggcgtttgatcctcttgccgacaagggttcagcaatagaagtatgcaacaaaattattcaatgggtgaaagacgtggaaaacgaaaattttttgctgggcgttagccctttttcttgggggaagatgactcatggatattgtgtaaaatccggtttcctatcggagaaacacgtgtgcagcagcttgatcacaatgtacgcgaactttgaatcggttcaagaatcaaggaaggtttttgatgaggttcaagagaaagatataatcgtatgcaattcgttaatctctggatatgttcataacgcactatacgaaaaggcagttcacacatttcttagggaattagaggaattcaagccaactgagtacacatttggaagtgttctcactgcgatttctggagctgaaaccatctcgcttgtgctcgggaaaaattgcgatgtaagctaccacatcgactgcggctcctccacgaacaccacagaccagttcaacacgacttggatctccgatcgcttcttcactggaggatccgcgggaattgtatcagagcctctcctcttcaaaaatccccaagagaaaaccttaagattcttccctctttcctcggggaagaagaactgctacgtcatccctgtcccccctggccggtacttcttccgcgaattcacagtctacgacaactacaacggtaagtctcacccgccctctttcgacatctcagtagaaggaaccctagttttctcctggcgctccccctggctcgattcttcctaccgcttcggctcctactccgacctattcgctgatgttcccgacggcgaagctgatttctgcttctactcaatcgctactgattctcccgtcgtcggctccttggaattcattcaggttcatccctccgcctacgccggctcttctcttcttgtcaactacgggcgcatctcatgcggcgcacaatggggcccggggttcacctcggactttgatccatttggtcgcacttggcaagcagacatttcaaatactaacagttcaccaaattattatcctgagaagctataccagactgcagtgacaagtccgggtacacttcattacgagtttttagttgacgcgaagatggattatttgcttatcttccatttcgcggagatcgatacgttggttacatccgtgggtcagcgtaagttcaatgtgatggtgaatggacggaccataaagaatgtcgatatttttgcggaggttgggctgttcgctgcttatagtttcgctcacattctccgcaatttgagcagtacgtcgatttcaataagtttcgagcccattagttacaacccaattgtgagtgggattgaaaactacgcaatggtccccagagatgcgtcgaccgcgtcggatcaagtgtcagcaatgagagcgttgaaagaatcgctgcgagtccccgatcggatgggatggaacggcgacccgtgcgcccccactaactgggacgcgtgggaaggcgtcacttgtcggcttgttatttctcagattgacttgggtagtcaggggttgaaagggtacgttactgaggaaattagccatttaacgaacttggtaagcttaaatttgagttccaattctttgggaggaatcttaccttctggactcggtcataaatcgttgacaaaattggacttatcaaacaaccaattcagcggcttgatacctgacagtctaagaacttcaagcttaaatcttttgctattaaacaacaaccaactaaacggacaggtggctgtggaaatttactcaattggtctccgcggtggatctatagatctttcggggaacaagggattatgtggggccccttcattaccaaaatgctcgctattgtgggacaacgaaggcctctccaccggcggcaaagtggcgatcgccgtgtcattctcctgcctggcgttgatagttctgttggcggcgagtgtttgttacgtgagaaaaagatatgattacgattttgcccctagccatgatttgatgtcgttggccgctaagagaaacagatatcagcggcagaagtctttgatgcaccttgaaatggaaagcctccacgccaaaggcctcccatcatcgccaactttgcagaacaggaacctcagagtggcggtgattgggggaggcccagcgggtggggctgcggcggagacgctggctaaagggggagtggagacttatcttattgagaggaagatggacaattgcaagccttgcggaggcgcgattcctctttgcatggttggggaattcgacctccctcttgatattattgacagacgagtcaccaagatgaagatgatatctccatccaacgtcgccgtcgacattggaagaaccctgaagccgcatgagtacatcggcatggtgaggcgagaagtgctagattcttacctccgagagcgtgcatcagcctgcggggctcaagttatcaatgggcttttcctcaaaatggatgctcccgaaagcgggaaagcaggtggcactggggagaagaaaaccctagaagtagacgcggtaattggggccgatggggccaattccagggttgcgaaatcgatcgacgccggtgattacgattacgccattgccttccaggagagaatcaagatcccagacaataaaatgacatattacgaggatctggcggagatgtacgtgggggacgacgtgtcgccggacttttacggctgggtctttccaaagtgcgaccacgtggcagtcgggacagggacagtgacgcacaagagcgacataaagaaattccaaatcgcaactagaaatagagcgaaggacaagatagagggtggtcgaataatacgcgtggaggcgcatccgataccagagcacccgcggccacggcgagtactcggaagggtagcactggttggagacgcagcaggatacgtgacgaagtgctccggcgaggggatatacttcgcggcgaagagcgggcgcatgtgcgcagaggcgatagtggagggttcggagaatgggaagaggatggtgaacgaaggggacttgaggaagtatctggagaagtgggacaaaacatattggccgacttacaaggttcttgatgtgctgcagaaggtgttttaccggtcgaatcctgcgagggaggcgttcgtggagatgtgtgcggacgaatatgtacagaagatgactttcgatagctatctctacaagcgggtggcccctgggaacccatttgaggacttgaagctcgctgttaatactattggtagcttggtgcgagccaatgctttgaggagggagatggagaagcttagcgttatggttcttggtggaatgagagggatgattggtttactatgggagacatcattacttgatgctgacgagggaattcgtttcagagggctatctatcccggagtgccaaaaagtattaccagcggctaaagaaggcggtgagcctttgccggaaggacttctttggcttcttctcacaggcaaagtgccaagcatggggcaagcgctttccttatccaaagacttacgtgaacgagcttctgttcctgattatgttttcaatgcaattgatgcattgccggagaccgctcatccaatgacccaattcaccgcgggcgtaatggctcttcaggttcaaagcgagtttcagaaagcatacgagaaaggaattcacaaatctaaatattgggagcctacctatgaagatgcgcttaacttaattgctcgcgtaccattggtggctgcctatgtttacagaagagtttacaaagatggaaaatttattccaatggatggctctcttgattatggtgcaaatttttctcatatgttgggatatgatgatcctcagatgcatgagctcatgaggctttacgtaaccattcacagcgatcacgaaggcggaaatgttagtgcacatactggtcacctagtgggtagtgcgttatcggatccgtatctttcgttttctgctgccttaaatggcttagctggaccgttacatggccttgcaaatcaggaagttttactctggataaaatcagtggttgaggaatgtggagagaatatatcgacagagcagttgaaagaatacgtgtggaaaacattgaacagcgggaaggtagtacctgggtacggccacggggttctcaggaaaactgatcccagatacatatgccagagggagtttgcattaaaacatttaccaaacgatcctctgtttcaactggtgtccaaactattcgaagttgtgccccctattctcacccagcttggaaaggtgaaaaatccctggcccaatgttgacgctcacagcggagtactgctcaactattatggcttaactgaagccagatacttcactgttctatttggtgtatcaaggagccttggcatttgttctcagttgatttgggatcgggctcttggactacctattgaaagacccaaaagtgtcactatggagtggctagaaaatcaatgcaagaaatcatcagatgatgaagtagaagcatgggtgactactgtgtccgactacagatttgaagacgagaatgatctcccggtttcgttttctgtgctgcctatctctctgtatggcactgtggacaatggtttacggaaaatgggtaaacaggtggtggcgtggaattacgacctttcagcatttgtttctggcatttctgtacttagtaaagacgggaagtggtttttcttgggggaggcaaggagtattttggtaacactagcatgcttgcatttcatccgaagaaatcctgaggtctcagacgaatctctgtggaatcacttgacaaaaaccttcagcttctttaatgtgaaaccgaatcccggtgactttatccctcacgtggatttaatagctgatgctgtaaaaaatgattctttcttgtcaaagtccgagttcttggattcagtttgtgcattttgcgataatggcggatttgttttgtgctgtgatggggtttgcatgagggcatttcatgcaaaaggagaagcagagtctaattgtgaaggaatcggtctttcaaaacgcgaaattgatgcgatacaaacttttatgtgtaaaaattgcaagtataaaaagcatcagtgcttttgctgtggaaagttaggcgtatctgataaatccaaagaaccagaggtttttcggtgttccaatgcattttgtgggcatttctatcatccgcaatgcatagcaaaattgctaaaaccagaagatgaattggcccaagagctactaagaaaaagcatatctgaaggggagagctttatttgcacaatccataagtgtgctgtatgtcaaggaggagagaagaagaatgaaattgattttcaattcgctgtgtgtagacgctgtccaacggcataccatcgcaaatgcgtgccaagaagggcatgggaaaacttattgcctaaccgtgttttgatatactgtttgaaacatgacattattgaagagcttggaactccagctagaggtcatgttatattccctttaacggaagaatcaaagaaaagagtcatgactctgatgaagaattccacccttggaaaagttgaaggagctgtggaggctgtgagagcagccttgaataaggtgaagaagggtgcaaccgttgatgaagcgaaagctgtttgtgaacccgatgttctcaatcagatgtttaagtggcagagtaagcttaaggtatatctttaccctttcttgcacgcttctcgttatacatcttatggacgccactttaccaaagtagacaagcttgaagagattgcaaacatactgcattcttatgtgcaaaccggcgatatggtagttgatttttgttgtggtgcaaatgactttagccttgttatgcgtaagaagctcgaagaatatggaaagaaatgcttatttcgaaactacgacattatacaggctcccacattggcggaactcacgatggaggacgatgaattgagaaggctgcgaagggccggaatgcttctaagggacaggattactgttcccaaagcaggggttacagcgcaagtcttggagaagattcacgatagatggagacgagaagaattagtacgcctgaaattaaacgaggagctcactcacgatttgaaaaccgctcatgagattgttgagagaagaactggtgggatggtgacgtggcgggctggaagcgtgatggttgtgtatagaggaccaaactatcaaggacctctcaagtcttccagaagagatcagccggaggagatgaatgaagaagaagaagagtataatagattgttagatgggttgggtcctcggtacgagaattggtggggaactgggttttttccagtggacggggatcagctagcggagaaggtacctggatacaagacgccgttgcggtttctgcccaacggtatgaggtcgaagcttaccaattcggaggtgacggacttaagaaagctatcgaagtctctcccgtgtcatttcgcgattgggaggaacaggaatcatcaaggaatggcaacttctatagtaaagctatgggagaaaagtttaatcgtgaagatcgcagtgaagcgcgggattcaaaacacaaacaacaagctaatggcagaggagcttaaggaattaacaggcggtgtattactgctgagaaacaaatactacattataatgtatagggggaaggattttgtacctgagaatgtggcggtggccttggctgacagagatgagcaatcgaagagaagcgtagacatggaggaagtaatgcgagaagggaaaatcgtcgccgggacactggcggaattctacgatgctcaatcgagatggaggagatccatttcggctgatcagtacgagaaaatggtggaagaagcttctcgggagaagaaagagaaacttataagaggaatagagcgcaaactttccctcgcgcaaacaaagaaagcgaaagcagaacgtgttcttgcgaaaatagaatcgtccatgctgggcgccggccccgattacgatcaggagacaataaccgatgaggagagagccatgtttcgaagactaggactgaggatgaaggcgtatttacgtctcggggttcggggcatattcgacggggtgattgagaatatgcatctgcattggaagcatcgagagctcgtaaaactgataacgaaagagaaggcgatgcaacacgtagaggatacaggaaggctgttggagtacgagagcgggggaatattagtagcgatcgagcgtgtgccgaagggcttcgcactgatatatttccgagggaagaattacaagcggccgataagtataaggcctcggaatcttctcaacaaagcgaaagcgttgaagagggcagtggcgattcaacgtcacgaggctctgagcgagcacatttctcaattggaaaacactattcaacaaacggcaaaggaaatcggaacaacaacattatcatacgaggtcaacgtcgttcctaaattcaacttccctgccatttttttagagagaattataacatcggatctacccgtaaacttgcacgctctagctagtgcggcagagaaggaatcacataataattggggaatttttggaaaagtctgcaggcttcaacgaccatccatggtagatgaagttcatttaagaagatctggtggattattggaaagcggaggtgttcattgtgtggtagcaagcttaaccgtcaaagcaccagtgcgggaagtttggaacgtcttaactgcatacgaaagccttcctgaaatcgttccaaatcttgctattagcaaaattttatctcgaaaaggcaacgaagttcgcattcttcaggaaggttgcaaggggttactttacatggttcttcatgcggaggaaatcataaaagtccttcctaaggtcgtagactccgtgagaaaacagatcgtgcggaaaagaattataaaagaaggtttaagagttgatggaaggcgcctcgatgaagtaaggcctctgtattgtgaaacagggaatttacctgttttgcacggttcatcaatcttctctcgaggtgatacccaagtactttgtgctgtgactcttggatcactaggagatgcacaacagttagagtcacttgtgggcccttcctctaagcgtttcatgcttcattacagcttcccaccattttccattgatgaagttggcagatctggcggattaaacaggcgtgaaattggccatggaaatctggcggagaaagctttgtataacgtgcttcctaatgataatagtctcccatacacgattcgtatcaactctgaagtgatggcgtctgatggttcaacttcaatggcaagtgtatgcggcggaagcatggctctgatggatgccggaattcaattgcgaaaccatgtagctggtatatctattggtcttgttagcgagaccgactctactggagaaatcaatgattatcgaatactcaccgatatattgggcttggaagatcatttgggcgacatggattttaaaatagcaggcacgcggaatggcataactgcgattcagttggacataaagccagcaggaattcctcttgatattatttgcgagtgcttagagcctgcattgaagggccgtcttcaaatcattgattgcatggagcatgaaattagtgcaccccgatctcgtcccaaaaaaaattgccctcaaatagtcaccttgaagaaagggttcacagaggggacaatgcttattggagaatacaatggctggaaggtcaacgaagcaaagccaaaaataaaggagaaacttttgaaaactggtgaagcgattctctatagcgaaccggagaaaaaggtgatgtctagatcaggagacgagtgcgttgttgcgcttacagatcagtggtacttaacgtatggagaagaagaatggaagaaattggctgaagagtgtttatcgagcatgaacctttatgcaaacgaaacacgacacgggtttaatcatactttagattggttgaaccaatgggcttgctcgcgatctttcggccttggaactcgcattccgtgggatgaagagtttctggtcgagtccttgtccgattcaacgatatacatggcctattacaccgtagctcatcttttgcataacgaagacatgtatgggataaatgggtcgcatggaattaaacccgatcaaatgactgacgatgtttgggacttcatcctttgcgatgggccgtttccttcttcatccaaaattccggaaggtactctacgtgagatgaagaaggaattcgagtattggtacccttttgatctgcgggtttcgggcaaggatcttatccagaatcatttgacattttgcatttacaatcacacagcgataatggcgaagaaacattggcctcttgggttccggtgtaacggacatataatgcttaatgctgagaaaatgtccaaatcaacgggaaatttcagaactttgcagcaggcgattctcgaattctcagccgatgctactcggttcgcgttagctgatgcgggtgatggtgtggatgacgcaaatttcgtgttcgaaacagctaacgccgcgatccttcgactcactaaggaattaacttggatggaagaggttttggagtccgaatcttctttaagagatggagaaccttcaacttttgcagataaggtctttgaaaatgaaatcagcatcgcagtgaaatcaacagagcagcattaccaaaactacatgtttcgagaggctctgaaaaccgggttctacgatctccaagctgctagggacgagtacaagttatcttgcggagccagtggtatgaatcgcgggctagtgaagcgttttatggatgtgcaaacttgtcttatcacaccattaacccctcattattctgaatacgtatggcgaatcgttcttaaaaacaaggggtttgtaatcaagtctggctggccgaaatcagatgctcctgaccttgttctgaaatcggctaacaagtatttgcaagatactatcacttctgttaacaaactgcttcagaagcaactctctggttcaaagaaaatatctacgataaagttaagtacggaaagcatcaaatgtttgatttatgcgaacgaggtgtttgatggatggaaagcggaatgcttaataattctcagaaataactatgatgctgatttgaagcaatttggctcggacgctgatattttaaaggaccttcaagcgagccctgtgggtcagtcgtcgaacttcaagcaagttcaaaagctttgcatgccgtttattagattcaagaaggatgaaacactgggaattggagtgcgagctttggatattaagtttccttttggggagattgatgtgctgaagcagaacgttgatttgattaagagaaagcttcaggttgaagatgtggagattttgaatgccgccgaaccagaagatgttgccaaagcaggttcgatgagttctcttttgagatccactccgccttcgcctggaaaccctaccgccgtcttcttgatggatctttatctgtcaagtatcatgcataacattgtaaaagggttgaagaatcgttcagaaaaactacgagatgattcaagatcttctcttgctcaatgtttaaaagagttggggcctgaatatttggcattcgttcttaacatcttacaagctgttttgaaacgtggttacgagctccatgtgttaggttacacactacatttccttttatcttgtttaagtcgaaacttgaaactagactactgtttgaacgagctactacaagctgttgaacacgacatccttggagatgttgcagaagaaaaagaggttgaaaagatagccaagaagatgaaggaaaccaaaaaaagcaagtcatttgaaacgcttgaaattattgctcgctctattatgctaaaacataacacccaaacacttctctcggttgttacttccaaatttcagaacactgcctctcctgacttgacgaagaagctgcaaaaaatgttgaaccatatatcagaaggcttggaaagcaatcaatcgtttgatcaggaagacatgcttatttttgtgtactctctcattgaagaaggtataaccaataaaaaatcaccttgttactatcttatcactgagtttgcccttcaactgtttctcaagtacgtgaagaaaactaaaagtgacaaaaacaatgagaaggctctatcaatgttagaccctttcgttccattgttagccctctgcctcaaatctaaatatgaagacatattagtgtctaccttgggcacatttgatattgtagttgtgaacctatacccattttatcagaaagtgacatcaaacaatacaattgatttttctgaagggattgaaaacattgacattggtggccctgcaatgattcgtgctgcagcaaagaaccataaagatgttttggtagttgttgatcctgcggactacactccgctgcttgagttcctcaatggtaacctagatgaccaagattttcgtagaatgcttgcgtggaaagcgtttcagcacgtgtctgcttatgatgctgctgtttcagaatggcttacggtgccattgtcaattgttgggtcactgcgttatggtgaaaaccctcatcaaaaagcagccttctatgccgataaaaccatttcccaagtgaatgccggaggtatagctactgcgattcagcatcacggaaaggaaatgtcgtacaacaattatttagatgctgatgccgcatggcattgcgtgtcggaattcgctgagcctacgtgcgtcgttgtgaagcatacgaatccgtgtggcgtagcttctcgctccgatattcttgaagcttatcggttagctgtgagagcggacccaactagcgcatttggtggtattgtagcattcaatgttaaagttgacgagtcacttgcgaaggaaatccgcgagttcagaaacccacaagatggagaaactcgaatgttctacgagatcgttgtggcacccaaatatactgaaaaagggctcaaagttcttaaggagaaatctaagacgctgaggattctcgaagcgaccataacagagaaaggaaagatttctttaagacaaataagcggaggatggcttgcacaaaactcagatgatgttactccggaagatatccagttcaattctgtttgtaataaggttccaaatgaaagtgagcttgatgatgcgaaattcgcttggttatgtgtgaagcacgtaaagagcaatgctattgtgattgcgaagggcaagcgcatgctaggaatgggaagcgggcagccaaatcgtagggaaagcttaagaattgcgttaagtaaagccaaggacgaggtcaaaggtgccactttggcgagcgatgctttctttcctttcgcttggagtgatgccgtggaagaagcttgccaggcaggtattggcgttattgcggaacctggtggaagcatcagggataatgatgctgtggattgctgcaataagtatggcgtctcgcttcttttaactaatattaggcattttaggcacgctattcgctttgtgcttagtgacctatttcaaaacttaaggagtgaagacagacatcaacttttacatgaaggtgcagggcaccaaattctatctgcttttgtggagattgtttttgacaataaagataatcgtataccggtcgataaagatgaagtacgcttacgtagaactattgggttgaagaaagacgagtattttttggatgggaagcacattacaaaaacagaagttatgaacttgctagaaagtgccgggttttctcgctcaaatccgtactatgtggtgcagcaaggaaaaattgcgtcgctgactttaatgaaagactccgagcgcctagacttacttaaagaaattgggggtaataaaagaaagcagataatccaagtggttttatatttggacgaaaggctaagagaactagatgaagagaaagaagaactgaggaaatatcaacaacttgacaagcagcggaagtctctagagtacactatttttgacaaagaactccaagatgcgaagcaaaagcttgccgatgtggaagcagagcgaactaagatttttgaggaatctgcgaagaagcacaacagtgttcttgatgcccacgaatattgcaaggagttagataaaaagttaaaagagcttaccaaagaaattcacgcatgtgtcaaagaaaaagaatatgtagagcagcggcaaactgaagctattaaaaatcaaaccaaacttgaactggatgtgaaagatttgaaggagagaataattgcgaataagcagtccaaggaagatgctgaaaaactactaggatcattacttggagaaatccaagattcaatgatagagataagcgaaataacccctttgtacgagagttatttgaagaaggaaaaagatatttcgaaagggataatggaacgagaaaagcaacttagtatcctctatcagaagcaagggcgtgcaacacagtttgctagtaaagcagcgcgcgacaaatggcttcagaaggaatttgatgatcttcaacgtgagaaaaaacttaaagatgaagtccagaagcttcacttggatttagatgagcgcaacaattatattgaaagtcgtaaatctgagattgcaaccttagaatcttatataggaaaatctcttggtggagttaagcaacagaaattacaacaagacaagcttcagaatgatagaaagatgttgtgggcaaaggaaagtgcattaattagtgaaattgataaacttaaaggtgaagttgaaaaagcagagaagagcctagatcatgcaacacctggtgatgtcaggagggggcttaattcaattcgacgaatctgccgggaatacaaaataaacggtgtttatggacccgtaatcgaattactggattgcgatgagaaatattttaccgccgttgaagtcacggcgggaaacagcttatttcatgtggtggttgaaagtgatgaagtttcaacccagatcatcaggcacttaaatgcaatgaagggtggtcgagttacatttatccctttgaacagagtaaaagctccccatatctcctaccctgacagctctgatgtgatacccttactgaaaaaacttaagtttcctcacaagcacgccgcagctttcgctcaggtttttgctagaacagtgatttgccgagatttggatgtggcaacaaaagtagcttgcaatgatggtctggactgtataactttagaaggcgatcaagttggcaggaaggggggcatgacagggggattttatgatcatagacgttcaaagttgaagttcatgaatatgatcatgcagaatacgaagatgatcaatgccaaggaagaagaggacggaatcgtctctatcgcgcaatttatcgtagaattgcaagggctgaaatctgtagagggtgaagcgccccctaagattcttcacttgaaccctagattgcgaggggattggagcaaagtccccgtcattgaacacaacacttgctaccgaatgcagtgggggactgcccaaagatgcgatggaactccatcgagcctaatcgacggctttctccgatgcgagaaatggtccagagaaattgcgtggtataaaagattcatcggacgcgaacgtaaacccgaattgacgtggccctttcccctaatcgagggaaaattatttgcattgacgattcgcgctggggttgagggtttccacataatctacgatgaacctgttccctcgggcggcgtggtcaccggtatcgggccagttcacgggaaactatgcatgtttgtagcaaacgacccaaccgtaaaaggcggaacatactatccaatcaccgtcaaaaaacatttacgtgcgcaagaaatcgcttcacagtgcagactaccctgcgtgtacatagtcgacagcggtggcgcgtatcttccaaagcaggcggaaatctttccagaccgagaccactttggtagaatcttcttcaatcaagccaacatgtcagcagaaggaatcccccaaatcgcacttgtgctaggttcctgcaccgccggtggcgcgtacatcccagccatggcggacgagagcgtcatggtgaaaggaaacgcaaccattttccttgccggaccgcctcttgtcaaggcggcgacaggggaggaaatatcatcagaggagcttggcggcgcttcggtccactgcaagacctctggcgtggcggaccattacgcgcaggatgaaacccacgcgcttgccattggaagaaacataattaaaaacttgtacaatgaaccattatacgatgtcaatgagctaagggggattgcgccagtggattacaagcaaccttttgatatcagatcagtgatcgcacgcatagcagacggaagcgagtttgacgagttcaaaaaggtgtacggaagcacacttgtaacagggtttgcgagtgtttacggccggaaagtgggcataattggaaacaatgggattttattcaatgagtcggcgttgaaagggactcatttcatagagctatgcgcgcaaagaaagttcccgctgatttttctgcaaaacataacagggtttatggtggggtcgagggcagaggcgggtgggatagcgaaggccggggcgaagatggtgacggcggtggcgtgcgcgaaggtgccgaagataacgcgagagaagattcaatcaatcgatgtggacgattgtgtccctcctttctcttggaagaagctctgggtgttcactggccccgggttcctaatgtcgatagcattcctggatcccggtaacctcgaaggcgatctacaagcgggagcaatagcgggatattcactattgtggctgctaatgtgggccacgggcattggcctactgatccagatgatgtcagcccgagtcggcgtcgccactggccgccatctggcggagctctgtagagaagaataccctgattgggcgcgctactcgctatggttcatggccgagatcgcactgatcggagcagacattcaagaggtcattggcagcgcaatcgcgatccaaatacttagccgcaatgttttacccctttgggctggagtattaatcacagcgtcagattgcttcgtgttcttgttcctggagaattacggggtacgaaagctggaagcggtcttcgccttccttatagctacaatggcgctttctttcgcgtggatgtttggcgacgctaaaccaagtgtcaacgagcttttaatgggtgttctagtcccaagattgagctcaaaaaccattcggcaagcagtgggcatcatagggtgtgtgataatgcctcataacgtgtatctccactctgctttggtccaatcaaggaagataaacccagagaaaaaaacccacgtgcaagaggctttaaactactacttaatcgagtcttccgctgctctctcaatttccttcttgataaacttattcgtcaccacagtgtttgcaaagggattctacggttcaaagcagagcacaagcataggactggtgaatgcggggcaatatttggaggagaaatacggaggaggaatgcttcccattttgtacatatggggaatagggttattagcagctggtcaaagcagtaccattacaggcacttacgctggccagtttataatgggtggttttctagatctaaagttgaagaaatggctgagatctttgataacaagaagctttgccattgtgcccactgttgtagtggctgttatattcaacacatcggaatcttctctcgatgtgttgaatgaatggctcaatgtgcttcagtctatgcagatccctttcgctcttatccctcttctcactttggtttccaaggaagaagtaatgggtgtttttcgcattggaatatttctgcagagattgtcgtggacagtggcagtgcttgtaatgttgataaatgggtatttgttagttgatttctttgcatcagaagtaaaagggttggtggttggcttgatggtatgcattggcacacttgcatacgtggcgtttattgtttacctacagttcgtggatatgtctcgcattagaatcgagggattgcttgccgcattccctaaactcgttggaactgggaaacaacacacatacgtggaaactgagaatgttcgatatgtgtatcaacctgtcgaaatgctatacttgcttcttgttaccaacaaagctagcaatattctagaagatctcgaaactttgcgacttctttcaaagctggtaccggaatattcgtactcccttgatgaagagggcattggaaagtccgcatttgagttaatttttgcgtttgatgaagtaatttctcttggtcataaagaaaatgtcaccgtttcccaagtgaaacagtacactgaaatggaaagtcatgaagagaaactgcacaaactggtgatgcaaagtaagatcaatgagacaagagatgtcatgaagcgcaaagccagtgaaattgacaaaagcaagattgaaaaaggaagaggagacaagggaggatttatgtctttgcaatccatgggttctggaagaattgaaagcgcctttaatgatatggctatttcaaacagtgggagtggctttagcggatctgggtttggaatgaactctgatagcgacacgtttgctaccaaacctaaagataggccgtcttcaacagccacagctcctgctaagttgggtatgcagctagggaaatcccagaaaacgaaccagttcctggagtctctgaaagcggaaggtgaagtgattgtggaagacgtggctccaaaggctgggctgccacgatcttccgcaccaccgcccactgaccctgtgactttaaccatcgaagagaagctgaacgtgaccctgaagcgcgacggtggcattcaaaactttgacgtgcagggtcaactgtctctgcagatcctcaacgaagaagacggtctcatccaagtccaaattcaaacaaacggaaaccccatcgtattcaaaacccaccccagcatcaacaaagacctcttctccaacgacagcttgttgggtttaaaagaccccaaccgtcccttcccctttggcagcgctgaggaatccatggtccctctcgcaatcaactgttggccgtctgtttccggtaacgagacgtacgtcagcatagaatacgaggcttccagtatgtttgatttgcgaaacgtcatcgtctctgtgccgcttccggcgctgcgggaggcgccaagtgttcggcaggtggacggagaatggagtggctccatggagtttgtggtacctgccgcggattcttcctcgttttttcccatatccatggacgacaatctatacgatgagttcgggaactatatcggtcccgagatggagtccgacatggagagtgatgaggaagaggattacgagcttcctgaaaagcctaccggcgatgaagcgccatctgaggacgaggatagccccaaaggccccaatggatggattactgctggaaatgacattgatatggacaatcaaattgtcctagccgaagataagaagtattaccccactgcagaagaagtctatggtgaagaagtagaaaccctagtcatggacgaagatgaacagcctcttgaacaaccaatcgtgaaacctgtaagaaccgtgaagttcgaggtaggggttaaagactcttccacctacgtttcatctcaatttctggttggactcatgtcgaacccatcgcttgttcgcaacgtcgccctcgttggtcatttgcaccatggaaaaaccctcttcatggacatgcttgtggaacagacacaccacatgccaacattcgaccctagaaacgaaaaacatatgaggtacactgacactagaattgacgagcaagagaggagaatttctataaaatctgttcccatgtcgctagttcttgaagatagcaactccaagtcatacctctgcaacatcatggacactcccggccacgttaatttctccgatgaaatgactgccgcactccaccttgcagacggcgccgttcttgttgtagacgctgccgaaggagtgatggttaatacagagagggctatacgccacgcaattcaagcgcgtttacccattgtagttgtgatcaacaaggttgataggctcataacagaactcaaactccctccaaaagacgcgtatcataagatcaggcacacaatcgaagtcatcaacacgcatatctccgcagtttcttctaccgcgggaaacgcacagatcatagatccaacggcggggaatgtttgctttgctagtgccaccgcaggatggtcgttcacgctccactcctttgctaagctgtacgtgaaactcaatggggtcccatttgacgcggataaattcgcatcaaagctttggggggacatatattatcaccctgaagaacgcgttttccgtaagaagccgcctgctggtgggggagagcgatcatttgtgaagtttgttcttgagcctttatacaaaatctacagtcaactcatcggagagcataaaaagagcgtagaaggcactctcgcggagcttggagtttcgctttcaaactcagcttacaagcaaaatatccgacctttgttacgattagcgtgtagtcaaattttcggttccgctaccggattcacagatatgcttgtcaatcacatcccttctgccaaagaatcatctccaaagaaagtcgatcatttatacaccggtgagagagactcaatgctttataaagccatggtgaactgcgacgcttccggtcctttaatgttgaatgtgactaagctttacccaaaagccgactgcacttcgttcgacgcttttggacgtgtttacagtgggaagattcaaacaggccaatccgttaaggttttgggagaggggtattcaccggatgatgaagaggacatgacaattaaagaagtgaccaagctttgggtgtatcaagctcgatacaggttgcccattggcatggctccacctggatcgtgggtgcttgttgaaggaatcgatgcttcgataacgaaaacggcgaccctctgcaacgtgaattacgaagaggatgtgtatattttcagacccctccagtttaacaccctccctgtggtgaagaccgccactgagccacttaaccctagtgaacttcccaaaatggtcgaagggcttcgaaagataagtaaaagctaccctcttgccatcactaaggttgaggagtctggagagcataccattcttggcaccggtgaattgtacttagactccattatgaaagacctcagagagctttattccgaagttgaaatcaaggttgccgatcctgttgtttcgttttgcgaaactgtgttggagacctcttcgttgaaatgctttgccgaaacacccaataaaaagaacaaaattacaatgattgcggaacctttggagaagggtctcgcggaagacattgaaaatgggttcgtaagcattgattggaaccgcaaagctctcggtgatttcttcaaaacaaaatacgaatgggatttgctggcagcgaggtcaatttgggcttttggccctgacaagcaggggcccaacgtcctcctcgacgacactcttcctaccgaggtcgacaagagccttttaactgccgtcaaagagtccatagtacaaggctttcaatggggcgctcgtgagggccctctctgcgacgagcctattcgtaacgtgaagttcaaaatcgtggacgcgagaatcgcgcccgaaccacttaaccggggttccggtcagatcattccaaccgctcgacgggtggcgtactcttcgtttctaatggcaactccgaggctcatggaaccggtttattacattgaaattcaaacccctgtcgactgcttgagcgccatctatacagtgttgtcccgccggcgcggccacgtaaccgccgacgttcctcaaccgggaacaccggcgtacattgttaaggcatttcttcccgtgatcgagtcgttcggttttgagactgatctgcggtatcacacgcaagggcaggcgttttgtgtgtcggtgtttgaccactgggctattgttccaggggatcctctggacaagagcattgtgcttcggccgcttcaacctgcgccggttcaccaacttgcccgagaattcatggtgaagacaagacggcgcaagggaatgagtgaggatgtgagtagtaacaagttctttgatgaagctatgcttgtcgagctggcccaccaaactgtcgatatccatcaaattatgatgccgatttctgcgtcggcgatatacttcatcaaccttcgcggcgatgtacttattaatcgtctttaccgagatgacgtcggaggaaatatggtggatgcgtttcgcacgcacattctgcagacaaaagagctaggaacttgccccgtgaggcaaattggcggttgctctttcttctacatgagaattagcaatgtctacatcgtcattgtcgtgagtagtaacgctaatgttgcttgcgctttcaaatttgttgtcgaggctgtttctttgtttaaagcttactttggtgggcaatttgacgaggatgcaattaggaataacttcgttttaatttacgagcttctggatgaaataatggattttgggtatccgcaaaatctgtctccggaaattttgaagctctatataacccaagagggtgttcgatctccgttctcttccaagcccacggacaaaccagtgccaaatgcaacattgcaagtgacaggcgcggtcggatggcgccgcgagggacttgtttacaagaagaatgaagtttttcttgatattgttgagagcgtaaaccttctcatgtcatcaaaaggcaatgctcttcgatgcgatgtgacgggaaagattctaatgaaatgcttcctctccggcatgcctgatctgaaattgggtttgaacgacaagatcggccttgaaaaagaatcgcagctgaaaaaccgtccaaccaaaagcgggaagacgatagaactcgatgatgttacgtttcaccaatgcgttaacttgacaagattcaactcagagaaaactgtcagctttgttcccccggatggtgaattcgaactaatgaagtatcgcataacggagggcgtaaacctaccattccgcgtgttgccgacgatcaaagaactcggccgtacccgattagaggtgaacgtgaaggtgaaaagcgtattcggagcaaaaatgttcgcgttgggggtcgtcatcaaggtacccgtacccaaacaaacagcgaaaacgagcttccaggtgtcatccggtcgtgcgaagtacaatgcttcaattgatagcatcgtgtggaagatacgaaaattccccggtcaaactgagagctccatgagtgctgacgtggaacttatttccaccatggcagagaaaaaatcaacgactcgtccacctatacaaatggagtttcaggtcccaatgttcacggcgtctgggttgcgagttcgctttttgaaggtgtgggagaagagtgggtacaacacagtggaatgggttcgttacataacgaaagccggttcatctttaaaaaatttcaaatgctttacttcatcgcaagcgtatttaaatctaagagatcgcctggagaggttaaaatcagaagtttctcattatcaactattgttcaagaaagcgcagattgaaagggaaaacatcaccttgatggaaagggagataaatctaaagaatgacatagctgatatttttaaacgatgcgccaccgttgcggagttcagaatcgctgatttaggattggaaatacaaaaacagatgggagagaaaatttctattaacgccaaactccaagaagttttgaaaattccagggagaaagcatttggtggcggaattcaaaactatggtgtccacgttccctgatgagatggggagtatgcaatgtcagttaacaaattttaagactgaagctgctgatatcaatcggttacgggttgccacgcaatccctttctcgtgttcttaaagagaaagaagaaacatgcttgctaatgtctgctcgatctttaaaacaaatctctgaaatcgagtctctgaaatcaaatcttgaagacacaagcaattcttacttggaattgaatacgatacatgaaatgctcttacacgaaacacctcattcaagtgctgtacgtcaagctaaggagcaagagtacaaagcttgggccaatgttcaaatgttgaaatccttactagaggataataacgttgaattgcgtgtgaagatagccaacgaagccgaagcaatttctcagcaaaacttgtcttccgctgaagcagaaatcgcttactttcgaaagaaactagaatcttccaaaagtgagctttctaccttatctaaaacattccaatccaagaaagaagaaaacgaagcctatttatctgaaatagagaccattgggcaagcctacgatgacatgcaaacacaaaaccagcaacttcttcaacaaattaccgagagagatgattgcaatatcaacaaaacattcggcgaggttgtacgcaaactaaacaccgagaaatcccagagctcaattactctcgagaacaccctaaaaaaactaaattcattaaagaaatcggtggaagtatcaaaaacctcggtcgaaatttctcattctaaggtggaggaaagcagggcaactctactcgaaactcaaattgaacttgaatctgagaggtttgggaagcgaagagttgaggaagacgtggtaattctgaaccgaagaatcgcacatattgaagcgcgacgagatgggtcttccatcattgaaaagctccatcaagaacttcaagagtacaaggacattgtgaaatgtagcgtctgcttcgaaagacccaaagaggttgtgataggattcgagctattttcctcttcaccagtgagaagattaaccctagagcccttcgatctctctctaagcctaccaaatgtgttacaacccatcggatcaccaagccaagctagaagcattcattcgcgcggcacatatcgcacaaactccgcatcaatgtcattctccggatcgcagtccctgttccacaaccctagctgctctctaactcacaacaccttagatttagacaatctcgagcaatcagtccacagcaggccaatcttccaaggaattgatacaaaatcccctgcgcaaagcgtaggatcgcacgaattcgttgacaacatcattgggaaaatagtctccgatcctatccacgtgatctcgaagctattcaacgaaatgccgcctcaatcagcaattttgctaacggaaagcatctctgaagcgatgcaagggcaaatagcggtgtttcaaacggcgattcaatccaggtcagatctaaccttggaaaacctcctcaaatctcatcgtctacatcttgaaattctcctctctctaaaaacgggaatgaaagaatacctaaccctagaatcctccttctcgtcttcgaatctagcagaaatcttccttaatctccgatgccgaaacctttcttgcaactctcctctcccagtcgatgaatgcgattgcaaagtgtgctcaaagaacacaggcttctgcagtgcgtgcatgtgcctcgtttgctccaaattcgacaacgcgtcaaacacgtgctgctggatcgggtgcgatgtgtgcctccactggtgccacgccgactgcgctctgcgcgagtccttcatacgcaacggaaggggagcgtcgggcacatcagaaatgcaattccattgcgtggcatgcgatcttccctccgaaatgttcggattcgtcaaagaagtgttccacaacttcgccaaagagtggccgccagaaagattccgcaaggagttagagtacgtccgccgtatcttcgcagcgtcgaaagacgaacgcgggagaaagctatacgaaatcgcggacacggcgattcctaagctgataaacaaaacaaatctttctgaaatctacgcttataccatgagcttcttggatgattttactgttatcatggaaggcgaggcggagatcctcatgctcccaaagaatgaagtgttctacaacaaagctcaggttaacaatcgcgacatgtccatcgcagttttgagagcattcataaacaaaagaaaatatgagcatttgaagcctcctacagttctcgaagcgttgtctgcatctggactgagagcattacgatatgcccgggaagtagaaggaatcggcaaagtcatagcactagacaatgacaaggcctcagttgaagcatgccaaagaaatattaaattcaatggctctgaagctatctccaaagtggaatctcatctcgcagatgcgcgtgtttacatgctaacacacccaaaagaatttgacgtagttgatctggatccatatggttcccccaatatctttctagactcggctcttcaatcggttgctgatggtggccttctgatgtgcactgccactgacatggcagtcctctgtggcagtaatggtgaagcctgttatgccaaatacaattcgtaccctttgaaaggaaaatactgccacgaaatggctttgagaatccttcttgcttccattgagagccacgcgaaccgctacaaacgatacattgtcccgctgctttccgtccagatggatttctacatccgagtttttgttcgtgtgtacacctctgcaagcgcaatgaaaagcactccgctgaagctttcctacgtttatcaatgtacttcttgcgattcctttcatctccagccaatcggaagaaccgctgtgaagaacaaaagcgtgagatacttaccgggatttgggccggcggtccaacagcagtgcatggactgcggggggaaattcaacatgggtgggcccatatggtcgggcgcgatacacgacgaagagtgggtaacgtcgattctcggcggtgtaatgaccatgaagaaacggtacccggcttttgaccgaatttcggccgtattgaccacgatatcagaggagctccttgacgttccgctatttttgagtcttcacagcttatgcagaactctgaaatgcacgtcaccttctgcggtgatgttccgttccgctgtgatcaatgccggttaccgcatttcgggaacccacgtgaatcccctggggttgaaatccgacgctccgatggatgtcatatgggatatcatgcgatgctgggtgaagaatcatccagtgaaatctcagccgttggatcaagctggcagcgtgattctgtcaatggaaccagttttgaaggcggatttctcgagggcggtggcatctctcagcaaggcgcaagcgaagaaggtggcgcgtttccttccaaatccagaacggcattggggacctaaacttcgagctggtagacaaatcaagagtaagcacgtgtctttactgggtcaggatgcagtgaatgggcatcttctgaatcgtttcgtgctgttctgcaaagcagcggtggaggttccgtggcacgttccgtgtgggggtgtctgttacggggacggtaatctagtctttatcgcaaacgattggcacaccgctttgcttcctgtatacttgaaagcctactatcgagacaaagggctgatgcaatacgcgaggtcggtactcgtgatacacaacatagctcaccaaggacgcggcccaatcaatgatttccaagccgtggatcttccggagaattacttaaatgatttcaaggttttcgatgcggtcggaggggagcatttcaatattttcgctggtgggctgaaaaatgcggacaggttggttaccgtcagcgatgcctacacgtgggaactgaagacaaccgaaggcggttggggtctccattcggtgattaacgagaaccactggaaactaaaagggattgtgaatgggattgacgagaatgaatgggatccggtttcggatgttcatttgagaacagatgggtacgcgaactactcttcggaaacgattggaatggggaaacttcagtgcaagaaagcgttgcagaaagaattggggttacctattgaacctgaaacaccgattttgggtttcatcggacggttggatcatcagaaaggggtggatttgatagccgcagcggtgccgtggttgatgagccagaacgttcaggtggtgatgctgggctcggggaggggcgatttggaggaaatgttacgtcgttttgagagagagcacaacgacaggattcgtgggtgggttgggttttcggttcggacagctcacaggataactgcgggggcggatgtgttgttgatgccatcaaggtttgaaccttgcgggttgaaccagctgtatgcgatgaggtacgggacggtgccggtagtgcacgctgttggtgggttgagggacacggttcaacctttcgacccatatcgtgaaagtgggctggggtgggcctttgggagtgctgaggttgataagtttattgatgcggtaggaaattgtttgttgacttacagagagtataaaaagagctgggaagggttgcaaagaagaggaatgcttcaagatcttagctgggataacgccgcccagaagtacgaagaggttctcgtcgatgctaaatatcaatgggaatctgattcaaacggaaggtactacgattttcaagatgagccggagagttccatggggtttactgaattcagttcaaaccagtttgagaaatctagcgataatgattccgaagtggtgttagtaagcgttgatggacatgttttaacagccccagtctcaacttttgaagagaactccgataatattcgattaagcacgcctcaattccatcttggcccagcggacggagaagaagaaatttccttatgcggaaaggagctgtacgggggaatgggaatagaagcagcggagaaagcatttgaagcgcacaaagtaacgctcgaaaaattcaaatcctctcctgaatcaattgcgaataacgaaggcctaatcgtgcgtttcaatgagaagtacttcccatggcagaaagctgctcctcgtattctagggtttgcggcgttcaatttggatataaccccagatccgaaggaggcgattccagtgagccgaagatggactctatggccaaatccctttcgaagaacgaagacactgagcaactcatcgagcgaagatttcttcgtagatacggaatcagtcagaacaaacgtcccgacaaatgagcagatcgcttcgctgaagcttcaagatggccagaattcgattacgttcaatttttcaactagggttcttggaaaacagcaggtggaagcccacctttacttgtggaaatggaacactcgaattgttatttccgatgttgatggaacaatcacaaagtccgatgttttgggtcagttcatgccgttggttggaaaggattggtcgcaatctggggtggccaaactcttctctgccataaagggaggtgcactacatgatatcttccgtctaaacaatgtccaggctagagttgcactaacgaggctgtgcaatgcgttagttggagctcgtgctcttgacgagaggcctgaaatcaaatcccagtacactgaaattctctatcaactactactcgaccccagtgatagagtttgctttgaagcaattttaggagtccttggaaagcatgataacgctgaacggactgaagatcgagcagcaggctggtacagaataactagagaagttttgaagttgccagaatctcataaggcaaaacgtccacaacctcttatgaaacttgttatgagaaggcttttgaactccttccgcagcttgtccaggcctgtacttcatgctgcttcacgagttgtgcaggagatggggaaaagtcgagctgctgcattttctcttgggatccaggacattgacgaaacagtagaaaacccttacgccgaagggtatcgaaaattatccagtaacccaagtactaaagagagcatcgttagcctattagcttcgttgatggaagtagtgcgaactacagtggcttgcgagtgtgtatatgtacgtggaatggtcatcaaggcgttgatatggatgcagctcccatacgaatcgtttgatgaattagaatcaatcattgcttccgaactctctgatcctgcttggcctgctagtttgttaaacgatattttactcacgttacatgctcgttttaaggcctcaccagacatggccgtgactttactcgagatcgctagggtttttgccaccaaggttcctggaaaaatagacgcagatgtgttgcaactcctctggaaaacatgtcttgtgggtgcgggcccagaagggaaacacacagccttagaagcagtgaccgttgtactggacttacctccacctcagcctgggttaatggctcgcctggatagcgtttccgcttctgatcccaaatccgctttggcattacagaaacttgtccaagctgctgtttggtttttgggggaaaatgcaaactacgctgcctctgaatacgcatgggaatcagccacaccgcccggcactgccttgatgatgctggatgcagacaaaatggttgcagctgccagctcgcgcaaccccactttagctggcgcgttgactcgcctccagagatgtgccttcagcggcagctgggaggttcgtatcatcgctgtccaagcgttgacgacaatcgcaattagatctggagagccattcaggctacaaatatacgaatttctaaacgcattagcttatggcggcgttcaatcccaactgtccgagttgcattgtagtaacggtgaagatcaaggagctagcggcactgggctcggtgttttgatcacccccatgatcagaattctcgatgaaatgtacacagcccaagatgaactattgaaagatattcgttaccacgataacgctaacaaagattggactgaggacgaactgaagaaactatacgaaacccacgaaaccttactcgacctggtttcgctgttttgcttcgttccccgtgcgaagtacctcccccttggtcctatcagtgctaaactaattgatatctaccgaacgaatcacaacatcagtcttctttggttgagttttactgcgcttactgtaagctcaagcaatgctccaacatgccccgccaattcgggtgattgggaaggcgaattttttccgggaatttcgaagatcgagtatgagggacctgcgagtaaaaatacgcttgcgtacaaatggtacaacgcagaagaggaaattctcgagaggaagatgaaggattggatgaggtttagcgtagcattttggcacactttcaggggatcaggaagcgatccgttcggcgcacctacaaaattctggccttgggaagatggcactaattctctagccatggccaagaggcgaatgagagcaaacttcgaattcataaaaaaacttggtgttgaactgtggtgttttcatgatagagacatcgctcctgaaggaaagactcttcaggaaagcaacgctaatttagatgaaattgttgcactcgccaaagaactccagggtaaagcgatccatcctttgtggggcacagcgcaactatttatgcatcctcgttatatgcacggtgctgctacaagttctgagttagcggtgtacgcatacgcagctgcgcaagtgaaaaaggccattgacgttacccactacctaggtggagaaaattatgtgttttggggtggccgagagggttaccaaagccttttaaacactgatatgggaaaggagcttgatcatatggctagatttcttcaagctgctgttgcttataaaaagaagattggctttaatgggactcttctaatcgagccgaaacctcaagaacctactaaacatcagtatgattgggatgctgctacgtcggccaatttcttgagaaaatacggtcttcttgatgagttcaagctcaatattgagtgcaatcacgctactctagcgggtcacagctgccatcatgaggttgaaaccgccagaatcaacggcctgctaggtaatatcgatgctaacacgggggatcctcaaataggatgggatacggatcagtttatgacggacattggtgaagctaccatggttatgctcagcgtcataaaaaatggcggactagcaccaggaggattcaatttcgacgctaaatcgggagaggttccagaagagcctgtggtgtgtaagaagtccggtttactttatgaaaagcgcttaatagaacggcacatctcggactacggaaaatgcccagtgactggagaaacattgacggaagatgatattgttgaagttaaagctggaaaaattgttaaacctcgaacagtgcaggcagccagtattcctggaatgcttggaatgtttcaaaatgaatgggacgggctaatgctttcaaacttcgctttggaacaacagcttcacacagccagacaagaacttagtcacgcattgtatcagcacgacgctgcctgccgagtgatcgcaagaataaaaaaagaaagagacgaagcaagatcattgttagcgcaagccgagaggcacgttcctccttctggcaagcgaatgcgccctggaatttcttcagaaatcatcaccgaaatgacggattgcaatgcatccctgtctcaaaagcgcaaaaagcgccagatacccgccactctgtgtccagctgaatctcttgaaaggtacacgcaaatctcaagccatcctcttcataaaaccaacaagcctggaattctctccatcgacattggtacttcaaaggatattgtcgctactgctggggttgactccaccgccgttatatttgatcgttcttctgggcaaattttatccactttaagtagtcattccaaaagggttacaagtgtaaaattcgtatctgatactgacttggttatcaccggctctgccgataaaactgtatgtctgtggggaagctctgaaaactacgaatgtagacacgttttgaaagaccattcggctgaggtgcaagcaataaccgttcacttacccccttctcctccattgaatccttcgaaaccgcttggcgttgacgtttcacgccgaaaaccattaaacagccaaattgttgccttgatttctgcctcatcgatgtcgtttggatcaagcattgccgcctacacgggatctgcgaaaacattcacttcatctgacatccaaaaagctactaacaaatttgacagtggaagaatcctcggcgaaggcgggttcggacgcgtgtacagcggctgcctcagtgatggtactcccgtcgccgtgaagcttctaaagcgagatgaccatcaaagcggcagagagttcatggccgagattgagatgctcagtcgccttcatcaccggaacttggtcaagctcatcggcatctgtacagaggaaggttctagatgcttggtctacgagctaatagcaaacggcagcgtggagtctcacttgcatggtgttcataaagacgtgtcgccacttgattgggaagctcggataaagatcgctcttgggtctgcgcgtgggctcgcctatctccacgaggattccaaccctcgcgtgattcaccgggactttaagtcgagcaatatactactcgaagatgatttcactccgaaagtgtcagatttcggcctcgcgcggactacgttggaggaggagagtcgccatatctcgacacgtgtcatggggacttttggttatgttgctccggagtacgcaatgacggggcacctactagtaaagagtgacgtctacagctacggcgtcgtattgttggagctgctgacagggcggaagccggtggatatgtcgcaaccgcctggggaagagaatctggtgacatgggccaggccgctgctctccagcaaggacgggttggaagagatcatcgatccttcactagctgatgacgtgtcttttgacaacttggcaaaagtttcggcaattgcttcaatgtgcgttcaacctgaggtgtctcatcgccccttcatgggcgaggtggttcaggcgctgaaactcgtttgtaatgagtgcgatgaagccaaggaggttttttcaagacattcgagtcacgatatagagcgtgggttgccgttgtcggaggtgtatcaaacgtcgcggagacagtctgtctctgggccaatcaccggcggtgagtgcacgggtggttggggtaaagtgaagagacaaagacgagagactgtgagtgaacatgaagcaatcatcggaatcgaaacacacgttcagctctccactttgaccaaagcattctgcagatgcccccacacttacggagctcctccaaacactaatgtatgccccgtttgcatgggtttgcccggcgccctgcccgttttgaactccaaagtagtagaattcgctgtcaaattgggtctggctctcaactgcaacctcgcgctaacgtcaaaatttgataggaagcaatacttctaccccgatcttcccaaaggctaccaaatcagccaatttgacatcccaatagcatctcagggccacattgagttagaccttccagttgaatttgggggtgggcatagaaaattcggaatcaccagggttcatatcgaggaagacgcgggaaaactactgcatgcggaaaatggagcttactctcaagtcgatttgaatcgagcaggcgtacccctgcttgaaatcgtttccgaaccagatatgcgtactgggatagaagcggctgaatatgccgctgaactacaaagaattgttcgatatttaggcataagcaatgggaacatgcaagaaggctcccttcgttgcgatgttgagattaagaatcttaattcattttcctctgttagcagagcgatagattacgagatttcaagacaaatcgatcttcattcgcaaggggaagcggattccattgtgcaagaaactcgtctttgggaagaaggcgctcagagaactgtaacaatgaggaaaaaggagggtttagcggattaccgatactttcctgagccggatcttcctgaagtggttcttactgaagaattcattgaaaaaacccgtagtttactacctgaatctcccgaaatgaagagaaggagatacgagaaaatggggttaacgatgcaggatgtcctgttcttagcgaatgacattaatgtctccaaattctttgacgaaactgtggagaaaggggcggatgtgaagctttccgcaaactggataatgggagacattgcagcgtatttgaagaatgaacaaatgggcattgatgagactaagctcactccccaggagcttaccgctttgattcgtgcaattgaagacgaaacgatcagtgggaagattgggaaaacgatactttttgaactaatggaaaatgggggagcagttgagcagctaatcaaagaaaagaatcttatagtggatccattggagatcgagaaatgggtggaaaaggtgatattggaaaacccaaagcagttggagcaatatcgatctgggaaaactaaattgcaaggattttttgctggacaggttatgaaagaatccaaggggaaggccaatccagcacttttgaataagatacttctggaaagattgaatgccaaaaagagtgtacagaagattattgaagataaacgtaaggctgatttgtcgaatagaattgtatctggagagtttaccgtcaaggaatccagttttccgtctcgactgagaaaagctttaacaaaattaggagtccctaatattatagtggatttgcttttcaaattgattgatcgcggtgatattccagaagcgaaaggtgaaattaaagccattacaagccaagctttcttcataccgctctaccagctgtatcttacatacggtggactctttaggttgtcatttgggccaaagtcttttctgattgtttcggatccttccatggctaagcacattctacgcgataatgctaaagcttactcaaagggaatattagcagaaattcttgactttgtaatggggaaagggcttatccctgccgatggagaaatatggcgcgtgaggcgccgcgctattgtcccatcactccatatgaagtacgtagcagctatgatcaacttgttcggaaaagcatcagaaagactatgcaacaaacttgacgacgctgcctcagatggcgaagatgtagaaatggagtcgctattttctcgtttcacattggatatcataggaaaggcagtttttaactacgagtttgattctttatctaacgacacaggaattgtcgaggctgtttacacagtactcaaagaagctgaaaaacgaagcgtttctcctttccctgtttggcaaatcccaatctggaaggacatttctccacgtttcaaaaaagttaacgcggctcttgatctcatcaacaccacgcttgacgatctaatggttgatgaagagcaagtacaatttcacgaggaatatatgaacgagcaagatcctagcattctccgctttcttttggcctctggagatgatgtgtcaagcaagcaacttcgtgatgacttgatgactctattaatcgctggacatgaaacttcagctgctgttttgacgatccaggttgattcagtgttaggagatagatatcccaccattgaggacatgaagaagctaacatacaccactcgagtcatcaacgaatcgctaagattataccctcagccacctgtgttgattcgtcgttcacttgaagatgatgtgcttggaaattaccaaataaaaagaggagaggatatattcatatcagtgtggaatttgcaccgaagctcaaagcattgggatgggccagatagtttcaacccggagagatggccgttggatggccccatcccaaatgaagtcaaccaaaacttcagctacctgccattcggaggggggcaaagaaagtgtattggagacatgtttgctaccttcgagaacgtggtcgaaactgccaacaagagacagaaacttgaagttcgccgacagtgcgttttctatatcgaatccaaagggcggcaatgcgttcgatgggccaacgatggtgacgtgtactgctgcgtgcatttaaattcacggtctctggtcaactctgtaccctgcgccggtaccactgtccatggtacgcggtgcaagcaccggtcacttccaggtggtacgtattgcaagaagcattgcgacgatacgccaaagcactattctttgtactgcgacaagcacgtaccgggatggctgaaacgatctcggaacgggaaaacgcgtattatttcaaaggatgtgttcgctcaactgctgcgttcctatccgaaagaagagaggaaacttcacgaagcgtgcgatctattctatagattcttcaaaacgactcagtttttgagaaagcctcttcccttggagacgcagcttagctggatagcgaccgaggcggcaaaacggcgtcgtgtgggggagatcttggtccatcttgtgagtcttgagaaggcccaacttttgtgtagaggatacgcgtgcgccatttgctttgagtcttttgcgagcaaaaccttgttgcaggttcatgttcgagagaggcataatgtacggtttgtggagcaatgtctgcttttgcagtgcgcgatctgtcgcaacaattttggaaacgaggatgagctacgatcgcatgcggtctcctctcatttcgattgtaaattctgcgaaaggaagtttgattaccttccagatcttggccgccatcatcagaccgcgcatgtagcgagggagatgtacgataatatcgtcaaaacgaagcctcgtcctggaaatcacgaaatcattgctatcgcccgcgcctcctgctgcaacgtgagcttaaaagctaagctcgaagagagatacggaactttacatgatcgattatttctcaaggcggcgaaattatgcagcgagagcagcatccaagtggagtggcaccgagagggatttgtttgccctcgtgggtgcatatcctttaaggaacccgagttactcacaccttgggaaatggacgagtgccattttataattggattacgcgatttgaaggaaaatcaaaataaaaagagagctactctaagccgtgatatcagttttggaaaggaattaattcctatagcttgcgtcgtcgatgaaccatgggaaagcttcgaatacatcatccgccccatagtgtccccctctgagatcttgcatttgggatgctcttgcccttcctgctgttcttcctcttgcgatcattcttaccttttttttaacgatttcgaagactctagagatgttcacgggaagcccatgcaaggaaggctggcatatgacgatatagggagaatcatcctggaggaaggttacgttgtttacgagtgcaacgaaacgtgtagctgcagcaaaggttgcttcaatagggtcttgcagaaaggagttcgattaaaattagaaatttttaaaactatcgacaaggactggacagtccgagctggagagcccattttgcgagggatgtttgtatgcgagtatttgggagaagttttagattacgccgaagccaatcaaagatacatgctcgaagtgaatcatcatctaaacgacgtcggacggcttattcaagaggagagcaattacttcatcgacgctacacattacggaaatgttgctagatttattaatcatagctcgtcgtcaaatttagtgaattaccaagtggtagttgaaagcatggatcctcgtcttgcccacattggactctatgcttctcgagatatagcgacaggggaggagttgacctttaattatcgggatgtaatgagtattgttcgaggaacaggcaataccgctggtctgagggtgaaaaagataatggatacggaatcctctatggtgctacagaagctgagaaatgagataaaagacgctatgcgtaataaatctgacatcgagggacatgcgtttgatccaaagcttcttagtgcgtttcggactgccatagtaaacatatcgggggatcatgacaggaagctgcctcgcagtgctattaaatttaagaaaaacttacttcagaagggtacagtgcgcgagaatcttactaagaaaatatacggaaatcctaatggaaaaagaaaacgtgcatgggatcgagaatgtgaagtcgagttctggaagcaccgttgcatgacagcaactgcccctgaaaaggtttctactctaaattcagttctagatcttctcatcctctcgaggctgtatgtagctgatacttctgtttttcccagaaatgataaaattatgcctctgtccgctgataggaaaaaagataaacgaagatgggccttggaggttcttgccaataaaatggctcagaaacaactgtatcgtttgacagagcacatcattaagaagctaaatcttccggagcttcgtagatctgcagatacagagttggcggttgctgatgcaataaacattgagaaaggaattgccgaacgttccaacagcaaaaatggttatttaaatctttgctccgaagcttctgccgatcctgatgttcttgatgcattgatagatactggccttgagtcagatcccaatttggaagttgatatatatggtgattttgagtatgatttagatggccaagatttcatgggtgctgcttccctcgttgaatgtgatgcgttatatggtccggacaaggaaccggttgctaaaaaggtggaagcgtacgtaaaggaacatataaggccgttgtgcaagactggcgtgatctctgctgatcagtacagatgggctgttggcaaaaccacggagaaagttatgaggtatcattctgattctaagaatgccaatttcttgatcaaggaaggggataaggtcaagaaacttgctgagcaatattacaaggtcatcgattcttctgatgtcgtagttcaggttaaatgcgaccttgttccttcgtgggctacaaaagggtggcttaaggttctttcaaagcagtaccctacccttgctttccatgcgagtgtcaacaaatcttttgggaagggctctttgttatctgtactgagacaatttgctcgtttaaaaagcgataaacaagcaatatcagtggggtttgtgggttacccaaatgtggggaaatcatcagtcatcaatactttacgtactaaaaatgtgtgtaaagtggcaccaattccgggggagacaaaagtgtggcagtatataacccttacaaagaagatatttttaatcgattgtccaggagtggtttatcaaaacaaggactcagagaccgacgtcgttttgaagggtgtagtacgggtgcgaaatgaagagaaagccaaacgaatgttaggcgcagatatcgatatggttgttgcagacattaccaaagagagcactctctctcccgaatacttcacacaagtgaagaaagtcatcaacgcagcctctgttattgttggccccaaagaaggcgataccccagatagagcgaagtatagccaaggaatcaaattctttgaaccagaaattaaaggtgattctcccgagctcgtggaatacattggcatgaagaatctcatcactgctgttagggaaagcattggactccgcaatgggaaacttcttttcgggttcaatggaaatgagtttcaaaatctcccttggggtgcgttggatgacgtggtgatgggcggtgtcagtgaaagcgaatttcaagtactttctttaggaggcgaaaacaatggaccttgtgggttgttcaaaggggtggtctctactgcgaacaatggtggctttaccagcattcggacaaggaatttcgaagttccattgaatctttcttcttacgatggattggagttaaggattagaggagacggtcaacgctataagatgatcatacgtaccagtagcaattgggatacgcttgggtacacctcaagtttcgaaactgtgaaagaccaatggcaatcagtgcgccttccattttcctctctattacccgtgtttcgagctcgagtagtacccaatgcggcgccatttgatccaaccaacataatctcgttgcagctaatgtttagtaaattcgaatacgatgggaagctaaacgagtcgttcaaagaggggtcatttgagctcccgatcgctagcatcagagcctatctaaaagacccggttaccccaaggtttgttcatgtaggttcggctggggtaacgagacccgagcgacccggtttggatctgagtaagcagcctcctgcggttcggttgaataaggaattgggttctattcttacttataaattgaagggagaagacgttcttcgtgaaagtggggtaccgtacacaattgtgaggccttgcgctttgactgaagaaccagctggagctgatctcatttttgaccaaggagataacataacggggaaaattgcgagagaagaggttgcccaaatatgcgtagctgctttggacagtccatatgctttggacaaaacatttgaggttaaaagcgtggttccttttagtgagccattcacagttgacccggaaaatcctcctcctcccaaagattatgacacgtattttcgagatctaaaagatggaatcaccggaaaagaacttttggttaaaaaaatctgtccaaatgatccggatgctgcaaaaaaattgaaagagtgtgaaaaggctgtgatgaagttgaaatttgaagaagctattgcagctcctgtgactgaatggcgatctgttgcagattctattgattatcagagcatcgttgaatctcaatattctgggcctagaatagaaggagataccatcactacagagtttgtaaaaaacatgattgattcttttaagaaccaaatactcttacacaagaaatacgccttccaaatcgtactacaagtcagagagatacttcaaaaactgccttccctgatagatattacaattcccaatggaaaacgtttcactgtttgcggtgatgttcacggccagttctacgacttactgaatatctttgaaatgaatgggcttccatccgaagaaaatctatatctatttaacggagatttcgttgatagagggtcgttttctctcgaagttgttctcactttgtttgcccttaagtgcatgtgcccatcagcaatatatcttgccagaggaaaccacgaaagcaagaacatgaacaaaatatatgggtttgaaggcgaggtccgatcaaaactaaccgcaaattttgtcgaactttttgcggaggttttctgctgtctgcctttagctcatgttcttaatgggaaggttttcattgtacacggtggcttgttcagcgtagatggcgtgaaactatccgacattaaagcaattgacagattttgcgagcctccagaagaagggctaatgtgtgaacttctatggagcgatcctcaaccaacccttggaaggggtccaagcaagagaggagtgggcttatcttttggtgccgatgtgactaaaaagttcttgcaagataacaatttggaactcgttgtgaggtctcatgaagtgaaagatgaggggtacgagattgaacatgatggcaaactcatcactgttttctccgcacctaattactgtgatcagatgggcaataaaggggcttttatccggtttcaatcgccgcagttgaagcctgatattgtcactttctctgcagtcccccacccaaatgtgatgccgatggcgtatgcaaacaacttcctgcggttgttccaattggacctatccgcctctaacttctccctcatgacttccctctgctcccaccagacagacatcgccaaatgctgccgttatatcaacgccgctgtctccgtctccgtttcccgctacgccaattccacttcccacctcggcgttccgcctgacctctcggatacctgcctccagtcccttctacaaacaatgcagctcaacggggtgccgctcatgccaaccgcttactgcggttttgggaccaagatccctgttacgtattattgtcaaggaatgaccaccgtttcagagattgttaaatcaccgagatttgatgacgtggcgcataactgccacgttccgcttaccggtcaaagcgaatgtaaaaaatgcttgaatagcgggatcatttaccttcaccatctcgccggcgtggatgataatttgactttgagcacttgccgcgacgccacgtacgtagcccttggcagccaagttgatgaatcctccgccgttcatatcgccgcgtgtttcttccaagtttctggtcttacggctattatccttgcctttcttcttatgctcatacgtagaaagagcagagaactgaaggaaacgcgcgacgatgacgatgaactctcgaaatcgatgttcagaaagttcacctacaaagaaacgaagaaagctacgaacaatttcggcacagtactgggagagggcggattcggtaccgtttacaaaggcatctttagccaaaatttggtgctagcagtgaagaagatgaacaaggtttcaaagcaggcggaagacgaattctgcaaagaaatcgaacttctctcccgccttcaccacagacacctcgtttccctgagaggtttctgcatcgatagacaagatcggttcctcatgtacgaattcatggccaacgggagcctcagcgatcacctcaaagccacgctctcttggaaaaccagaatgcagattgccattggtatcgctaacgccctggagtaccttcatttctactgtaacccaccgctctgtcaccgggatattaaatcgagtaatattttgttggacgagggttttgtagcgaaggtagcggatttcgggctcgcacacgcttcaaaagatggttcaattgtattcgaggctgtgaacaccgacgtacgtggcacgccggggtacatggatcccgagtatgtggtgacgcaggaactgacggagatgagtgacgtgtacagttacggggtggtggttttggaactagtaacgggacggaaagcgatacaagaaaaccggaatttggttgaatgggcgaatgcttatatggaatcggatccgaaattggcgggcttggtagacccgaagttgaaggggtcgttcgatttcgaccagctgcaaacgatggtgacgatcgtgaaatggtgcaccaataaagaagggaaggaacggccctctgtgaagcagatactccgccttctatacgaagcatccgatccgatgaacagtgggctgccttcgtcatctagcactacgcggtcgttttgcagcagaagcttcttactggaaacaaaggggccattcatcgaagagcttgaagaacaaatgcagaagctacgctcgaaccgcgctactgctgcgtttgaaagaagaatcgcagataacgaagacgaaatgaccgaaattgaagccgctgtcaaatcagcgaaatcagtttttgcagagtttggaaacacaacctcagctatggaaaaagccaccaacgctgcaagagccgccattttgtcatcaaaagtacgtggaaacttaccaaagctggacgattttgggagagatttaaatcagcagaagcggttcgattataaacgcaggcagaaagcgcgcgaggaacggagagacggagtcgattcaaatatcgtaggcgagtcaagtacggatgtaagcgaaagcgaatccgatgcctacgtatcgaacaccgagatgcttctaggcactgcgaagaaaatcttcagtgactcgtcggatgaattttctagtctctcggttgtgaaagagaaactcgaagaatggaaatcccaatacgcatcggcgtatcatgactcgtacgtgactctatcggcgccgtcgatattttctccttacgtgagattggagcttcttggatgggacccactccgcacagatttcttctcgatgacgtggcactcattgcttttcgattacggtatggatcctgacggcaacctcgttccggaactgatagaaaaggtggcgattccgattttgctgaacgaagtttcctactgctgggacgttttcagcacaaagcaaacgcgaaacgccgtttccgcgacgacctctgttataagccatatcgagtcctcaagtgaagccctaacggagctgttaacgaccatccggggccgtttagaaaacgcagttggttctttaacagtgccgacgtgggactcgatgatactcaatgcggtacccgatgcgcgtgccgtaacggcgtatcgttttggaatgtcgatacggttgctgagaagtatcgggctgtggaaggatattctggcgactcacttagttgagagtcttgcgttggatgaagttttgtgtggaaagattttgccccacgtgcaaagtatcggttccaaccttcatgaggctgttgatcgaatcgagagggttgtggggtcgttaagcggggtatgggttggaccgaatgtggttagtgatcaccggaagaaggtgcgacccctgtcagagtttgtgatgtctctttttcgtaaattggagaagaggcaggaggtgggcggcattgtgaggcggatgaagaatatgtcggtgattcttggtgatgttcggaattcgggcgcagatcccgtttccgaagtcttgctggtattcccaaatcttcgggtaaaagacttggcttacctttcagcttccgtatctgaaggaaagggaaagagcaagacgatgggcccttccttgaagatagggatggtaacacctgaaggaatgcctccttcacttagtttctattcaattctgctcccgaactcgttaaacaatggggaaactctagcactcgatatattaaccgtttacacccacactttacgaccatttcctgagaagatcacccaagctgaccttcaattagtattgtttcaagataccgcatacttcatctccccatatcaagtgatctcgcagtctctcactttaaaccttcctggaggtagagtcgagtcatacacaaagctggagaccacaaagattcacggttcagagattaaatatggcccgtttaacaatcttcctccattctcgtactcccctattgtaatccatttcgaaatcaatgacccattcgccgttgcccatgagctaacacgcgagatcgagatttcccattggggaaacgtgcaaatcactgagaattacaatgttgtgcacaacggctccaagagtcacggcgaattctccaggcttgattttcaagcgagaccttccattcgtggcgcttatgctctcacacatctcatcgccaaattggcccccagtgctcggaacatatattacagagatgagattggaaatatatcaacttctcacgtgttgactgattcccaaaatgtccaactagccgtcgaaccaagatacccaatgtttggtggatggaaaactgcatttacaatcggatatgggctacccattaaggatttcgtgtttagttttcaagggaaacgtgtcttaaacataccgttcggatccccaatgccccagctagttgtcgataaacttattgtgaaggttgttcttcccgaaggcgcgcatgatatatccgtttctactccgtttgcagttgaacaaagagaagagacgaaattctcccatttggatatcaacgggcgaccagtcgttgttctggagaagtcgaatgttgtacccgaacataatcagcttttccaggtgttgtatagattcaacaacgtgtcgctcctgagagagccatttatgttaatatcgggagtcttctgtctcttcctcgcgtgcataacctacatgcacctggacatgtccatctcgaaatcatcccctgcatacattgcgaagcttcaatgggaagaggtgcgagcagctgtgcaggagttttacaatctcgtgatccggtgcatgtcagtgcacgagaagctggagtcttcccttcgcgacttatcaaggacaggcgacgtccgatcgtgcaaatcagccagaaaggcagccgacgcaaacctcaaagagcactccaaagacctcaaaaacctcctaactttcctccaatcacttcccccggccgccctaccaaagcttaatgaccttattaccaaagagaaggacctccaagacaagatcctggcaaagcacacctctgtcttggactgctatgaaaagaaattaagcggaaaagaaaccgagaaccgaatctcccctctccagcaaataatcgccactttaaaaaatgaggtccattccctcctcgattacatcgacgacattatggatcttcctggactgaccttgattctccaggctgcgcttagccataaccctgatgaacgtaaagcagcagaactgagcctgagccagatacaatatgctccgcaacatctggtgaggttactgcaactaattgtagacaataattgtgatatgggagttcgtcaaagtgcaagcattcattttaagaactttgttggtaaaaattgggctcctaatgatgatgagcaatcaaaaatctcttcaagtgataaggaagtcctgagagatcatatactgatttttattgctcaagtacctccattgcttagggtgcaattgggtgagtgccttaagaccatagtccatgccgattatcccgaacaatggcctcggcttcttgactggatcaagcatagcttgcaagatcaacaagtttatggagcgctttttgttctgaggatactttctcgtaaatatgaatttaagtccgacgaggagaggacacctgtctaccgtattgtggaggatacttttccccatcttcttaacatatttaatggtcttgttcaaataccgaacccaacacttgaagttgcagatctgatcaagctaatctgtaaaacgttttggtcatcgatatatttggaaattccgaagatgctttttcagttcaatatatttaacgcatggatgatgctatttctaaatgtactggaaagacccgtcccttcagatgggcagcctgtggatcttgaggctagaaaattatggggatggtggaaggttaagaaatggacagttcacatattaaatcggctgtacaccagatttggggacttaaaacttcaaaacccagaaaacagggcttttgctcaaatgtttcagaagaattatgcgggaaagatcatggagtgttatttaaatttgctaagtgttattcgaactggtgggtatctacccgacagagttacaaacttaatccttcagtatcttagcaacagcatttcaagaaatagtatgtacaatctattactaccccaacttgatattcttctatttgagattgtttttcctctaatgtgctttaacgatgtcgatcaaaagctttgggatgaagatcctcacgagtatgtgaggaaggggtatgatgtcattgaagatttgtatagtcccagaactgcttctatggattttgtcagcgagttggttagaaaacgctcaaaggataatctacaaaaatttattatgtacattgtcggaatatttaaccggtataatgaagcacctgctgaatataagccttaccgacaaaaagatggtgctctactggctattggtgccctttgcgacaaattgaaacagaccgaaccctataaatctgagctagaacggatgctagttcaacatgttttcccagagtttagttcacccgctggccatctaagagcaaaggctgcatgggtatcaggacagtatgctcaaataaatttttctgacgcaaataacttctgcaaagccctccactgtgttgtatctggaatgcgggatccagagctaccagtgcgtgtagattctgtttttgctttgagaagctatgtcgaagcttgcaaagatctgaacgaaattcggccaatccttccgcaactacttgatgatttcttcaaacttatgaatgaggttgaaaatgaagatctagttttctcgttagaaactatagtagacaagttcggtgaagagatgtctccgttcgctgtggggctttgtcaaaaccttgcaagtgcgttttggaggtgcatgaactcagcggaagctgatgatgaagccgacgacactggagctttggctgctgtgggttgtttgagagccattagcacaattctagaatctgtgagaagccttcctcatttatttcctcaagttgaaccaactttacttccgataatgaggagaatgcttacctctgatggccaagaggtatttgaagaagttttagaaattgtatcatacactacattctactctcctacaatatcccttgaaatgtggagtctttggcccttaatggcagaagctttagttgattgggccatagacttcttcccaaatattcttatccctatggataattatgtatctagaggaaccgaacatttcattacatgtaaagatcctgattaccaacaaagcttgtggaaaatgatttctcatgtgatgactgatgtaaacttggaggacagcgatataacgtcagcaccaaagctaattgaatccgttttccaaaactgtaaaggccgagttgatcattgcgtggaagcctatctgagactaactgtagaacgattaaaaagagctgagaagccttatttgaagtgcctccttattcaagtggtagcaaatgccttctactacaacgcagcattaaccctcaatttacttcataacctcggggtctccatggacttatttaacctgtggtttgatatgctgcaacaagagaaaggttctctggtaaatttcaagagagaccgcgacaagaaagtgtgctgcttggggttaatttctcttcttccacttccggcagaccagttgccaagtgagcctttggaaagaatcttcaaagctgctctcaaacttctaattgcctacaaagaacaagttgcagatgacgacgaaatggatggcttccaaactgacctcgaagatgacgaaacatctgaaaaggactcgggggaagacgtggaagatggcgatgatgctgacagtcttaagcttgcaaaattagccgcacaagcaaaaattgccaaatcttttagctccaatgctgctatcaaatttctcattctgctatggggagataaagcatctatagaggaatcttcaatcttttgttatgatgagatcattcgtcttgggaaagaaagttatcaagaaattgccagtgaagatgtgtgcactatagtatatacaagtggaacaaccggtaacccaaaaggagttatgctttctcacaaaaaccttttgcaccaaataaaatgcatcgaagatgcgatagcggctgaacctggtgataagtaccttagtatgctccctccttggcatgtctacgagcgaacatgcgagtacttcatgttttctcgtgggaccgagctaaagtacacttctgtgaaacaattgaaggatgacctaacatgttatcaacctcattacttggtctccgtccctctagtttatgagtccctctatagcgggattcacaagcgcttgatgagctctaaggttttagcttccatatttcttagaattagtatgaactacatggagttaaagagagtgtataagggagaatatctcactaatgattcgaaacagccttcttatgttttggcattcctggagtgggtttgggcgagattaatttctgctttacttctaccactccattttattgccaaaaagcttgtttatgagaagatttgcgcttctttgggaataaagaaggcctgcataagtggtggagggagtttacctcatcatattgatatattcttcgaggccattggaataacactgcaaaacgggtatggaatgacggaatcttctccagtaatagcagttcgaaagcattctcataatgttataggatcagtgggttatcctttgcgtgaaatagaagtaaaaatcgttgatgtgacaacaggtgaaattcttcctcatggatctaaaggaatcatcaaggtgaatggaccaaatgttatgaaaggctattataagaatcaaagcgccacaaatgcggcattggacaaagatggatggttaaacactggtgatttaggatggattgctccttcccattctatgggtagaagtcgcaaatgtggtggtcttttagtgattgaagggcgcgctaaagatactattgttctttcaacaggtgaaaacgttgaaccgttaccgcttgaagaagcaatgatgcaaagtgatctcatcaaccaagtggtagtatttggtcaggaccaacgccgagttggcgcaataattgttcccaacagagagcttgataaggctgagattagcaaactgttgcgtcaggaagtgagcaaaaggacagagaatggctatgtgaaaattgggccaattcttgtgacagatgagccctttacgatggaaagtggattattgacagcaaccatgaaagttcaaaggaacaaagtgtttgatatgtataaagaacagattcttaatctttacaagaagaagaagagcaagagaaagggacctaacgcagtgacgaaggaaaatccatttgaggctatatggtcccgtcgtaaatttgacattcttggtaagaagcgccgcggcgaagaccggcgtattggacaagcaaggtcccgtgctgttgataagaggaaaaataccttgttaaaagaatacgagcaaagtagaaaatcatcaattttcgtggacaaaagaatcggagaaagtaacgatcagctcggagagttcgacaaggcaatcatgcgatctcagcgtgagcgccagttaaagtttggaaagatcaacaagttcaaccagaagactaagaaggaagttatggccgaaatcattatgaagagtaaatttttcaaggctcaaaaggcaaaagaaaaagaagaaaacgaacagctaatggaaaaattagatgaaaactttgtttccttatttgaatcgcgcgttttgcaggaaaaggcagattactatgataaaatgttcaaagaaatgacattggacatgagagccaaaccttccgaccgaacaaaaacgccagatgaaattgctcttgaagaaaagcaaagattggaaaaattagaggaagagcgtaagaaaagaatgactgctgatgatgattctagcaagcagccgcgctcatcctctggtgatgacttaactgattccttctctcatcccgaagaatcaaagaaaggattcgttgatcagattctagaagcagaaaactccgatgatttaccgtttgttatcgaggcgccgaaaactttcgaagatcttcgttctcttgtggagaatcgttccaattctgatgtcatggttataatcaacagaatcaaaacatgcaatgccatcaaaatctccttggagaatcgcaaaaaaattcaaattttctatggcgttcttcttcagtattttgccgtattggccgcagcaaaacccattaacttctcgctaatgaactcattagtgagacctctagtagagctgagcatggaaatcccgtatttctccgctatttgcgcacgtcaccgaatcgcacgtatgcggttgcagttttgtgaagcaacaaaaatctccgagaatagctgctggccttctttcaaaacgctatcgcttcttcgcctatggtttctgattttccccacctccgattttcgccattgcgtcacaactccggcggctcttctcatgtgcgaatatctgatgcgcagttgtatcgcttcccttcgagacatagccatcggctcttttctatgccgcatgatcctctcggtccgacttctcgcaatttctacacctgaggaagcagcggacgagcgccgtcgtagaaagcgccggcttctaattgaacccacgtcattgtctaatcctaacgccacgaagttaccagagccaatctctgaactatccggcaagcggctagaactccacaacaagatcctcaaactcattcgcgaaaatgaccttgatgaagcaacactctacacaaagcactccgtttactctaactgccggcccaccatttacactgtcaacgcagtactcactgcccttctccgccagtcgaagtacgcggacctcttatctcttcaccgattcatcactcaagcaggtatcacccccaacataataacccacaacctgatcttccagacgtacctagactgccgcaggccagaaacagccctagaaaactacaggctttttcttaacgaggctcctttcaatccttctccttccacttacaggatcatagtcaaagggttaattgacaatggaatggtagataaagccatggagattaaaggtgaaatgatagagctcaaaggtttttccccagacccacttttgtatcactatctaatgaccggtctagctaggaacaaagattccgatgccgtatttcgactattcgacgagttcaaagaaaaagccggggaacaagtaaaagagggggtattctacggcagtttgatgaaagggtatttcttgagaggaatggaaaaagaagcaatggaatgctacgaaatcgcagtcggtgagtattccaacgttaaaatgagtgacgtagcgtacaactccatcctcgacgccctcatcaagaacaacaaactcgaaagagggttgcagctattcgaaagaatgatgaaggaacacaacccacctttaaaacccatcttaaacttgggcagtttcaacgtaattgttgatggatattgcagccgaggtagcttcaaagaagcgatgaccgtgttcaggagaatcgaggagttcaagtgttttcccgacgtgctttcattcaacaatctgattaaccatctatgcgtaggcgggatgctaccagaggcggaagagatatactccgaaatgaaggagaaaaacgtgcgggaagatgaatacacattggggctgttgatggacgcgtgtttggcggaggggagaacgaatgaaggggcagggtatttcagtaaaatggtggagataggtctgaggccaaacggggaagtgtacggtaggctggtgaagcatttggtggagaaggggaggttggatgaagcaaaggggtatcatgagatgatggtgaagaagctgaagatggagaacgagaggtatatttttataatgggggcattatttgaggcgggaagggcggatgatgtgatggcgatggtggatgagatgttggatgatgaggccatagggttggatgaggagatgagggattatgtagaaagggagctgcagaaggtggggagggggggtgatttagggaaaatgatcgaagagaaagaaagaagaagagtggaggagagagagagggaagcagaggctacagaggctgctaaaagaagtgctaggatcgccatttcttctttaattccctccaaagcaatgaagaaattgaagaaatcagatatgctgagccgaggtcaggttgagcatgttcgatctgagagaaatcttctagctgaagtagacagtcgctgtattgtgaagctacactactccttccaagactccgatttcttgtacctcataatggagtatcttcccggtggtgacattatgacactcctcatgagggaagacattctctccgaagacgttgcgcgattctacatcgcagagagcatcctcgccattcattcaattcatcaacacagctacatccacagggacatcaaaccggacaacctaatcttagacaagaatggtcatttaaagctttcagatttcgggttgtgcaagcctgtagaagacaaaagctcgacacttctcgagaagagtccgtggttgatgccaagggagcagcttcagcaatggaaacgcgatcgtcgtgctttagcgtattcaacagtgggaactttggattacatggcacctgaggttttgagcaagaaagggtacggaatggaatgcgattggtggtcgttaggggcaattatgtatgagatgctaattgggtacccgcctttttgctctgagaatccacgaatgacgttccggaagcaatctgagcggaaaccattgaggcttctctcaccatggattgcagatattttgcttgctgcacctctcggaattaggagcgattacttccgctggtgtagcggggtaatgggccaatatgctgcgggggatctcaagcctccaaccacagcctctcgtggctcgggcaagcatcctcaactaatgccatcaacccctagatgggcggttgcaaacggtgctggagttataatgagtgtttgcgatgatgaagtagctcgctatgaaaccccaacactaactgcggcggctgtgcctactttgttactgcctcctcctaccacagcagtagatgagcaccttgttgctggtcttcccgcacttgaaccatatgcgcgtttgtttcacagatactatgcgatagcaacaccaagtgccactcagcgacttcttcttgggctattggaagcgccgccttcatgggcccctgatgctttggatgcagcagttcaactagttgagctgctccgtgcagcagaagattatgcggctggcattagactacccagaaactggttgcaactgcactttctgcgagctataggaatagcaatgtcgatgagagctggcatcgcagctgatgcagcggcttcgttactcttccgcatattatcgcagccagctttgcttttcccccctatgaggcaagttgaagggatagaagttcagcatgagcctctcggtggtcatatctgctatagaaaacagatcgaagtacctgcggccgaagcaactatcgaagctactgcacaaggaatcgcatctatgctctgtgcccatggcccagaggttgaatggagaatatgcactatatgggaagctgcctacggcctcattcctctatcttcctccgagctccctgctataatcgttgcaacccctcttcaacctcctcttctatcttggaacctctatattcccctgctcaaagtccttgaatacctccctcgagggagcccttcagaagcatgccttatgaagatctttgtagccactgtggaagccattctgcacagaaccttccctccggagcctagcaaagaacaggctcgaaaatcgcgggcctccaaaaacttagccgtcgccgagctacgcacaatggtgcactctctcttcctcgaatcttgcgccacggtggagctcgcttcaagattgctgttcattgtgttgactgtgtgtgttagccatgaagccaaattaaatgagagtaagcggcccagaggcggaaagaaacaagggcctgttactgcctttgattcctacgtgcttgccgccgtatgtgcccttgcttgcgagcttcagctatttcctttcatggatctcaaagggggaatggactccgcaattcatcatactcaaaggatgctctcaattcttgtggcacttttctcactggagcgttcttcaattggcacttcatggggttacacttcgaacgagatagtagcagcagccatggtggcggcccatgtctccgagctcttccgacgatccaaagcatgcatgcacgcgctatctttgctgttgagatgcaagtgggataacgagattcacagaaaggcttcgtcgctgtataatctcatcgatatccacagtaaaacagttgcctcaattgtcgataaggccgagcctggaattcctttcgacgcttctgatttggcgaatttcttgaccatggatcgccacatggaatccaatatcagcgctcaagcgttcttgcgctccatgttttccgaaaaacaagagctttgtttctctgttgtatctttgctttggcagaagcttatcgctgcccctgaaacgcaacttaccgcggaaagcacttccgctctccaaggttggcgccaggtcgttgatgcgttatgcaacgttgcttccgcgtcgccgacgaaggcggtgacggcggttgttcttcaggcggagagggaactgcagccgtggatagccaaagacgacgaccaagggcagaagcagtggcgagtcaaccaacgcatagtcaaactgatagtagagctattgagaaaccacgaaaaccccgagtccctggttatcctctcgagtgcatccgatctcctcctccgcgccacggatggtgtcctgatcgacggagaagcttgcaccctcccgcagctggagctcctcgaagccaccgcacgtgccgtacagccagtaatggaatggtgtgaatccggcgcggccatcgcagacggtctctccaatctcctgaagtgccgcttgccggcaacggtgcgatgcttgtcacacccgagtgcgcacgtgcgggccctgagcacgtccgtgcttcgcgacataatgcagagcgggtcatacttgtttagcgacatggacgtcactgactggaagtgcaacgtggagcagtgcctgtcttgggaggctcatagccgcttggccactggtttgaataaagcaaaatgtggtgttcttattggctccgccatgggcgggatgaaagtattcaacgacgcaattgaagcattaagagtatcatacaagaaaatgaatcctttttgcgtgccctttgcgacaacaaacatgggctcggctctactcgcaatagatctgggatggatggggccaaactattcaatatcaaccgcttgtgctacgagcaatttctgcatcctcaatgcggcgaaccacatcattaggggtgaagctgacttaatgctatgcggtggtgcggacgcagttataatacccatcggagttgcagggtttgtcgcatgcgggtcactgtcacagagaaacgaagatccttcaaaagcatcacgcccgtgggatacgaaccgggatggattcgtgatgggagaaggcgctggtgtgttgctactagaagagcttgagcatgcgttagcaaggggggcaaatgtgtacgcagagttcttggggggtgcattgacgtgcgacgcgtatcatgccactgatccaagacctgatgggagtggggtgattctgtgcgttgagaaggcgctggagcaagcgggggtatgcagggaagacgtgaactacattaacgcacacgctgcgtcgtccgtggcgggcgatttagaagagtatcaagccctcatgcattgttttgcgcagaacaaacaacttagaataaactcgacgaaatctatgattgggcatttaatgggagcagcaggtgccgtggaagcaatcgcagccgttcaagcgatcagaactgggtggattcacccgaatattaatttggaatctcctgaccgaggagattggaggtttctggttgggccgaagaaggaaagcctggaagtgaaggctgctttgtccaactcttttggatttggtgggcataactcatccattatttttgctccctacgcgggggcagcttccgcgctgttcctgttggacattaagggccgcgttctcgttgggagagactatcgcggggacgtctccgccctccaggccgagaagttcttcacgaagctaattgagaaagaaggagatccgcaatcgcaagatccaatagtttacgaaaatggcgttagctacatgttcatacagcacagcaacgtgtacttgatggccgcttcacgtcagaactgtaacgccgctggtattctatcatttcttcaccgcgttgttgacgtattcaagcattatttcgagcaattggaagaggaatccctgagagacaacttcgtcgttgtttacgaattgcttgatgagatgatggacttcgggtaccctcagtacacagaagctagaatcctgagcgagtttataaaaacggatgcttaccgtatggaaaccgctcagagacctccaatggccgttacaaatgccgtttcatggagaagtgaaggtgtttcgtaccataagaacgaggttttcttggatgtggtggagagcgttaacatcctggtgaacagcaatggccaagttgtgagatcagatgttgttggtgcattaaaaatgcgaacttatttgagtggtatgccggagtgcaagctgggtctcaacgatagagtgttgctagaagcacaaggcagaacaacgaaaggaaaagcaattgatttggaagatatcaagtttcaccaatgcgtgcgtttggctagatttgaaaacgataggacaatatctttcatacctccagatggttcttttgatctcatgacgtataggctgagcactcaggtgaaacctttggtttgggtggaggcccaagtggagagacattcaaggagtagggtggaaatgatggtcaaagcccggagccaattcaaggagcgtagcactgcgaccaatgtggagatagaactgcccgttcccccagacgcatctaatcctaatataagaacgacgatgggatccgcttcctatgctcccgaaaatgacgcgcttttgtggaagattaagtcttttcctgggggaaaggaatacatgctaagagcagagtttagtttgcccagtattaccgatgaggaagctggccctgaacgtaaagccccaattagggtcaaatttgagataccctattttactgtgtcaggaattcaggtgcgatatttgaaaattatcgaaaagagtgggtatcaagccctgccttgggtaaggtacataacaatggctggagagtacgaactcagactcattggtggcgcatctcttcccacgccagggaccgacgcgacaaaacggagagtcagttatttctacgagcccagcatcggaaactactattacgggcagggccatccgatgaagcctcacagaatccgcatggctcacaatctcatcgttcactattccctccaccgccgcatggaaatctcccgccccttccccgcatccaccgaagacataagaagattccactccgacgaatacgtggccttcctctactccgtctcccccgagctcattagcgatcctgtccaaactcgtctcctccgccgcttcaatgtgggcgaagactgtcctgtctttgatggtctcttcgagttctgtcaagcttccgctggaggctccattggcgctgccgccaaactcaatcatggcgtcgctgatatcgccattaattgggccggcgggctacatcacgcgaaaaagagcgaggcctctggcttctgctacgttaacgacattgtcctaggcatccttgaattgctcaaaattcaccagcgggtgctttacgtggatattgacgtgcaccatggagatggtgttgaggaagcgttttacaccacagaccgtgtcatgaccgtatcttttcacaaatttggtgatttcttcccgggtacgggacacatcctcgacactggaatgggaaaagggaaaaattacgcgttgaatgtcccgctcaatgatgggctggatgacgagagctttagagggcttttccggccgatcattcagaaagtgatggaggtgtatcagcccgacgcggtggtacttcagtgcggcgctgactcactgtcgggcgaccgactaggttgcttcaatttgtcggtgaaggggcacgctgactgtcttcggttcctccgttcgtttaacgtacccctgatgctactcgggggcggtgggtacacgatacgcaatgtggcccgctgctggtgctacgagactgcggtagccgtgggggttgagccagacaataaactaccgtataatgaatattacgagtatttcgggcccgattatacccttcatgtggatccaataaatatggccaatttaaatgtacccaaggacatggagaaaattcgcaatatattacttgagcaaatatcaaggctgccaaattctccgagtgtcccattccagatgaccccttcgacagctcgtccacctgaggaggaagacgacgaggaagaaggggaagacaaaggttacgatgagaatcagaaatttgacgaattcgaagggaatgacgttgggctcttcgcctctgcggagtacgatgaagacgacaaagaagcagatgccgtatgggaatccattgataaaagaatggattctaggcgaaaagacaggagggaggcaagactgaaagaggaaatcgagaaatacagggcctccaaccctaaaatcacagagcaattctccgacctcaaacggaagctatacaccctctcagcgcaggagtgggaaaacatcccagacattggagattactctttgagaaacaagaagaagaagtttgaaagctacgatcccgctcctgataccttgtttgaaaaagcaagacaagaacaacaacacgtaacggccttggatcccaaaagccgcgcagctggtggtacagagacaccttggggacaagcaccaggcactgatttaaccgccgtgggtgaaggaaggggcactgttttatcccttaaacttgataggttatccgactcggtttccggattaaccgttgttgatcctaaaggatatctaaccgatttgaaaacaatgaagataaccagcgacgcagaaatctctgacattaagaaagcgagattgcttttaaaaagtgtgattcagaccaatccaaaacacccgcctgggtggattgcagctgcaaggctagaagaggtggcaggaaaaatccaagccgcacgacaattgatacagaaagggtgcgaagagtgccctaaaaacgaagacgtctggttagaagcatgcagattggctaacccaactgagcgtaaaggcgtaattgcgaaagcagtgaaaggcataccaacctcggtgaagctgtggatgcaagcggcggatctcgaggacaaagacgagaataaaagcagggttctccgaaaaggtttggaagagatacccgactcggttagactatggaaagccgtcgtttcactagcaaatcaaaaagaagctaatattcttctccacagagcagtggaatgctgcccactccacgtggatctgtggctagccttagcgaagctagaggaatatgaaaatgcgaggaaagtcctaaacaaagcaaggcagaagcttccgaaggagccggcgatatggattatggcagcgaagttagaagaggcgaaagggaacacgtcaatggttggggtgattattgaaagagggatacgcgcgttgcaaagggaaggcctagtgatagaccgtgaagcatggatgaaagaagcagagatagcggagaaagcagggtcggttgctacatgtcaagcgataatcacgaacacgatcgggatgggggtggaggaggaagacaggaaacgaacatgggtagccgacgcagaggagtgcaaaaaacgaggatccatagagacggcgagagcaatttacgcgcacgcattgacagtgtttctaacgaagaaaagcatttggcttaaagcagcgcacctcgagaaaagtcacggaacgagggaatcgctcgactcactgctccgcaaagcagtgacatacaccccgcaagctgaggtcctctggctgatgggtgccaaggagaaatggctagccggcgacgtccctgcggctcgagctatcctccaggaagcttacgccgctatccccaactccgaggagatttggcttgcagctttcaagctggagttcgagaaccacgagccagagagagcgaggttgttgctagcgaaagctagggagagagggggaacggagagagtgtggatgaaatcggcgatagtagagagagaagtggggaatattgaggaagaaagaaggctgctggatgaaggaattaaacgatttcctgcgttttacaaactttggctgatgaggggtcaagtagaggagagaatcggggacgtgaagaaagcgaaggagacgtacgatttggggttgaagagttgcccgagctgcgtacccttatggctttgtttggcgagcctcgaggaaaaaacgagtgggctgagcaaagcgagggcagtgatgacgatggggaggaagaagaatccgaaaaatgcggagctgtggttagcggcgatacgggcggagtctcgacacggtaacaagaaggaggcggatatattgatggcaaaggcgctgcaagagtgtccgagcagcgggatagtgtgggctgctgcaatagagatggcaccacgtccgcagcggaagaacaggagcctggacgcactgaagagctcggagaatgatccgcacgtggttgcgacggtggcaaagctgtttatgcaggataggaagatagataaggcgaggacgtggctgaataaggcggtgacactggcccctgacgtgggggatttttgggcggcctattataaatttgagaaacagcatggggagggtaagcaggcggatgtggtgaggcggtgcgttgcggctgagcctaggcacggggagaaatggcaatgtaccgccaaggccgtggagaattcgcatttgggtacggaggctattttgatgaaagtagttgttgcacttgggaaagaagagggcgaggacatgcccactgattacgcgagctggtttcctaagcgtcatccgaacgatcgccgtcgagcgggaattcttctccacccaacatctcttcgggggcctcacggaatcggagatttaggagatgaagcattccgtcttatcgactggcttcacctctccggctgttcggtctggcaggttctcccacttgttcctcccgacttcgtgggatcgccctacagcggtctggacgccaattgcggcaacactcttctcatctcgcttgatgaactagtaaccgacgggcttctctcacaggaagaactccccgaaccagtcaaagcagacagggtagacttcccatccgtttctgatttgaagcttccgttgatcacgaaagctgccgaaagactcctcctcagcaatggcgaactgaaaaaccagctagaagacttccgccgagatccaagagtgtcagcatggcttgaggacgcggcttatttttcggccatcgacgacactctgaaaacgtcaagctggtacgagtggccggaggagctgaagaaccggcatctttctgcgatcgaggaaatacgtcaaacaaaatgggatttcattgagacatttgtggcgaagcagtttttgttccaaaggcagtggaagaagcttcatgcgtacgcaagagacagaaacataagcatcatgggggatatgtcaatctacgttgggtaccacagcgctgacgtttgggccaataagaaaagctttcttcttgatagaaatgggtatccaatttcagtcagcggagttcctcctgatagttttagtgaaaccggtcaactgtggggcagccctttgtatgactggaaaaaaatgcactatgatggttactcgtggtgggtcaaacgggtacgccgagctcaggatttgttcgacgagttcaggatcgatcattttcgagggttcgctgggtattggagtattccagccgaggcaaaattcgctacctatggaacatggaagggaaccacgcatctccggaatcacttaatgcgatgcttgaaacgatccaactacgatgtctctcaactcctctccgccaagcgaagaaagaaggaaaccgagttctgcaaaccaacagacatgacattcgattcggaaccaagaaaggaagacatggtcacagtcgcaagctcgaaattcgatcaagaacgaagcgcactcgacctcacacgcatgataatgctccacgggtatccattatcaatgccggaacacgttggattcaaaatgtttttgaagaatttgcagccgttgttcgacgtaccatctctagcgtcgattgaatcatcctgtctacgactttacgcaaaggaaaaagtgaaaatgttcgaaacattgggcaaacacaacggacgcattaacatcgcagtggaaacgtggcggtctttcgaattccctcagtttctctgcatgaaagcgcactacatcgatgacacgtggaaactacagaagaagatattaaacttcgagacattagacccaagtcaaacgagagattcccttgcggacaccatcatgaaatgcttgattgaatggaacattgagactaaactctttgcaatcacgtttgacgacgaaacaatattcaaaattaaggaaaggattaggcaaagccgtacgcttctcagcagcgggttgctcttcgacatcgtttccgcttcccatgcgttggattcagtagtcgaggacgccattgaaccactcagaagcgtttctcagaaggttagagaaagcatcaaatacatcaaaggcacgcaagcagcattcctcaggttcgaagaatgcgcgcatcaaactggagttcacacaatgaaactcttgaagctcgattatttagacaaatggagaaccacttatgcaatgcttgacgcagcgttggagttcaaacccgccttctgccgactagccgatgtggacggaaactacctcacggaaacggagtggaattgggtcagctccttgacggcgtatctcaaactcttcgtagaaataacggacgtgttcaagaatccaacagctaacatgtatttccccaatatctgtgacgtccacatccatctgatcgaatggtgcaaaagctccgacgagtttttgagttccttggcaacaaaaatgaaagagagattcgatttgtactggaataaatgcagcctatcattagcaatatccgcgattctagatccacggtttaaaatgaagcttgtcgagtattattactcgaaaatctacggtagcaatgcgctggagagaattaaggaagtatccgatggtttgaaagatattttcaacgggtacgtcgtatgtccgacgatggtggaagacggtacgggaggggataggttgaagggattcgacaagtttcttcacgagacttcgcacgcacactgcgtgtcggatcttgacaagtatttggaagagccggtgtttcctcggaattgcgattttcagatattgaattggtggaaggtacacactccacggtatccgatactgtcgatgatggcgcgtgacgtactcggtacgccgatgtcttgtttgccgcgtgatgatggttggaggagcgggttttgtgctgagactagggaaggtttgatatgcaccagcgattggctgctccctcatgttgtagcgcttaactgcatcgaggactgcgccatagagcagagctcacttgctggcgttgctaccgttgagcacattgctctttctcgtctctccgagggcaaaatcgagtctgccgctgcagttttggttcactctctctcgtttctcccgcgggctgcccagcgacgccttagcccataccaacttatattatgtctaggatcttccgatcgggccgttgactctgcactggctaccgagttagggttgcgactggtccacattgacgtttctcgttctgaggagattgctgataccgtgatggctctgttcctgggattgcttcggcgcacgcatatgctttcccgtcactcactatccgcttccggatggcttggctcagtgcaaccactctgtcgtggaatgagacgttgccgtggtttggtattggggataattggcagatctgcctcggctagagcccttgctaatcgaagcctaggtttcagaatcagtgttctttactttgaagtttttccttccgctgcgcggaaaatggatacactgaatgacttgctcgctgcaagtgacctcatttcacttcactgtgcattgacaaacgaaactgttcagatcgtaaatgctgaatgcttgcaacatgtgaagccaggtgcatttcttgttaacactggaagcaatcagctgcttgacgactgcgcattgaagcagcttctaatagatggaactttagctggctgtgcacttgatggtgctgaaggtccgcaatggatggaagcttgggtaagggagatgccaaatgtcataatcattccgcgaagcgctgattacagtgaagaagtttggatggagataagggaaaaagcaattgtaatgctgcaatcgtattttttggatggaatatttccttcggacgcaatatctccagagggaaaaggaagcagatcggtgaaaaaagcaaagaaaaggcacggtcgtttgaaatccactcaaacactaagtggcactgatcaagcgccaagttcaggttcaagatttggggtcgagcaagaagtaggctcatgcactcatgccttcttcggtttcaacgggactgctggcgtgtggaggatagcggcggtggaagaagccggaggatggaaagaccgaaccaccgtggaagacatggatctggccgtacgagccagcctcaaaggatggaagttcttgttcatcgggaatctgaaggttaaaaacgagcttccgagcactctaaaggcatatcgatatcagcagcacagatggtcctgtgggcccgccaatctattaaaaaaaatggtcatggagatcgcgagaaacaagaaagtgaagttctggaaaaaagtgcacgttctttacagcttcttcgtggtgcggaagatagtggctcatttggtgacttttgtgttctactgcgtggtgttaccggcgacagttttcattccggaagtacaagtcccgaagtggggcgccgtctacattcccaccatgatcaccatcctcaacggcgtcggaaccctgagatcgctgcatctgatgattttttggatccttttcgagaacgtaatgtctctgcacagaaccaaggcaaccatcatcggtttgatggaggctaaaagggtgaacgagtgggtggtgacagagaaactgggggaggctctgaagtacaaattcggtgaaaggttgcatttgttggaggttgtggtgggaagacggagccaaatcgagccgcgcgaagactgcccttaccttgacaccgtcagtcgtcaggtactggattttgattttgaaaagttctgctctgtctcattatccaatttgaacgtatacgcctgcctcgtgtgcggaaaatactaccaaggaagaggaaagaaatctcatgcttatacacatagcctcgaagccgggcatcatgtctacattaatcttcgctcggaaagagtctactgccttcctgatggatatgaaatcatcgacccttcccttgacgacattcgccacgttttaaacccacgttttaccaaagggcttgtggatcaaatcgacagtaatagactatggtcaagagccctcgatggatcagattacctccctggaatggtgggtctaaacaacatcaaagaaacagactttgtaaacgtgacaattcagtcacttatgagagtaactccattaagaaacttcttcttgattcctgagaattaccaacattgcaaatcccctcttgttcatcgatttggagagctcacaaggaagatatggcacccaagaaacttcaaagggcaagtgagcccccacgagtttcttcaagcagtgatgaaagtgagtaagaaaacctttcgcatagggcagcaatctgaccctgtggagttcatggcgtggttgttaaacactctacattccagcctcaaatcgccacataaaaacaaaagcatcattcatgaatgctttcaaggggaattagaagttgttaaagagattccctactctgaaggttccatagaaacttcaagaatgccctttttgatgttgggtttggatttgcctcctccacctctcttcaaagacgtgatggagaagaacattattccacaggttccattgtttaatattttgaagaaatttgacggagagagtgtgactgaagtggtgcgccctcgtgttgcgagaatgaagtaccgagtgactaaattaccgcaatatctcattctacatatgcagagattcaagagaaacaacttctttatagaaaagaacccaactttagttaacttccctgtcaagaatttggagctgaatgattatatacctttgggaaaggacaagcttaaatctaaatatgatcttatagcaaatattgttcatgatgggaagccaaaggagggatattatagagtgtttgtgcagagaaaatcagaggagctttggtacgagatccaagatttgcatgtttcagaaaccctaccgcaaatggttgctctctctgaggcttatgttcaaatatatgaactgcaacaggggaatgtagaacgggctattaagtgcctctctagagccatttctgatgaacatagagatgattcgtcaagagttcttcttgcattaatttatgaacaatatgaggaatatcagaaagctgtgaatttatatgaggaagttgttcgaaactaccttaagcgtgaccagattgagcaaagtgtaagtattttggaggagtatattaagtatcatccagatatatctgtagaaagctcactcgcttccatattaatggagacaaaatcttttgctaaggctctcgcgcatattgagcatatcaatacgaccagtctgtcccacaatgaactgtcaactcagttgataattaaagccggaatctgccatctttaccttggaaatttagagaaagctgaggaggaattcagcgttatcgttggaataatgatacaagttgctgatgcatttatggatcttcagcattttaattcagcaatggagtattatcatatattggagccaatggctgaaattgaaggatgtatagatatgaaaattgctcaatgttcattgagtttaggtgatcgcggaaaagccataaactatctcaaaaaagcgttggggaaactggaagactctgtcgatgctagattgatgctatgctccttgttccttgaagaaaatcaagaagaagaagcgattaccttgctatccaaccctgatataaagcagtggtgggatgatgggcgaataagattgaagctttctcagatctacaaatcaagagggatggtacaagaatttgttgatactttatatcctgtggttcgtgaagtactttatacagaaaatataaaagtaaaggtaaaaaagagattaactgagagcgttctacgagaacgaagcaagcttcttgagattggggaaagggatggcatttttggtggtgttagaccattggcatcgcaatcagagctactaaaagctaggagagccagaaagatgctacaaaagaaagaggggctaaaaggtgatgtgggtaacgcgtggaacgtgtttggtagaatgaccgaaagaaatttattctcctggaacatactgattggtacttacgcaaaattgggctattccaacgaagcattgagcttgtaccacaggttactatggttcggaatcgcacccgacgtgtacacgttcccttgtattttgcgcacgtgcggtgcctctagagacatcgcaagagggaaagaagttcactgccatgtgctaaggttcaggtttgagcaaaacatcgacatatcaaacgctttgatcaccatgtacgcgaaatgtcagaaccaactgatggcgttcaaggtgttcaaccaaatgcctgtaaaagataaggtttcatggaatgcgatgatctcatgctacatagagaattgccaatgtctcgcggggctcgagctttttgaaaaaatgagaaacgctgacgtggatcctgatgtcatgactctgacaagcgtcttttctgcatgcgagaagcttaaaaacgagaagtttggaagaaaaatgcacgccttcgtggttaaaaccgggtacattaacgacgtgtcagtgtgtaattcattgatacgattcttattcagtgtggagaaatgggaagaaggagaggcaatctttgaaaggatggttcacaaagatgtgctgacttttacgattatgattggcagacacccgaattccccggagaaagcgttggaagtgtacaggtctatggagggttcacacgttcagcctgatgaagtcgcactgtcgacccttatttccgaatgtgccgcatcggcagacttccaaatcgccacaacacttcacgaggcagctgatagacacgggttgatgtcatccacattagtggcgaactcgttgattgaaatgtattccaagtgcaatgcaatagacgcagcgatgaagatctttgattcacatcgaacaaaaaatgtggtgacgtggacgataatgatcatcgggttaagacataataacagatgcttcgaagcggtgaagatgttccaaagaatgacaagaacgtcgcccgcgaatcccatcacatttgtgtccgttctatcagcctgcgggaaaatcggagcgttgacttgcggaaaagagattcacgcgcacgcaatccgctcaggaatttcacgggagggattcttacccaacgcgatccttgatttctacgtcaagtgcggaagaatgacaatcgcggagaatcatttcgataccgccacttggaacactctgctgactgggtacgcgcagaaatccgacgggatttccgccgttaagctctttcaccgcatggtggctgctggagtttcgccggatgacgtcacgatgctgtcattgctacgcgcgtgtagtcgaggattggtggacgaagggttgggttatttcacctccatggaggagagattcggtgtggtacccaatatcaaacaccacgcttgcgtggtggatttgctaggccgcgtcgggatggtgtctgacgcttatgaattcgtactgaaaatggatatgaagcccgacgctgccgtatggggcgcattactgaattcttgtatactccataagaattacgaaattgggaaggtggcagcgagaaaaattattgggtattattctcttctatataatttctacgtggcgtgcggtgagtgggatgatgtggctaagttgaggaagatgatgaaagataagagtaatggaggatgcagttgggttgaagtgaagggaaacgtgcacgcgtttctcagcaacgaccgtttttgcgggcacagcgcaagactggcggtggggttcgggttaatcagtacgtcgcccggaacaccgatacgtgtcacaaagaggagagaaatcaccatcagagatgataatcatttccaccgttttgtaaacggggattgctcctgtggagattgggttgaaatgggtttcaagccgaacgtagtaaatttcacctcattgatagacggcttatgcaagagaggaagcatcaagcaggccttcgaaatgatggaaagaatggttcaaaacggatggaaacctaatgtgtatacgcacactgcattaatcaacgggctgtgctacaaaggatgggtagacaaggcatttcggttgtttctcaagctggtaaaaagtggaaactacaaacccaacgtgcgtacctacacatcaatgatatctgggtattgcaaagagggcaaaatgaatcgtgccgaaatgctgttcgggaaaatgagggagcagagtataatcccaaacatcaacacgtacacgtgtctcattgatgggcactgcaaatcggggaatttcaacagagctttaaaactgatggacatgatgagctccgaaggttgcatccctaatgtgcgagcaattattaacaaggagaaacaaaggcagttcaaaagcctagagctgatagcctctgagaatttcacttctcgggccgtgatggaagctgttggttcttgccttactaataaatactcagaaggtcttcccggtaaacgatattatggaggcaatgagcatatcgatgagctcgaaacactttgccaagaaagagccctatccgcgttccatttagacagccaaaaatggggcgtgaatgtgcaacccttatctggttcacctgctaatttcgaagtgtacacagcaattctaagccctcacgaccgcatcatgggtttggatcttccccatggaggacatctttcgcatggatttatgacgcccaagaggcgtgtttccggaacttccatttactttgaatcgatgccgtataggctaaatgaatccaccggtattgtggactacgaaatgcttgagaaaacagcgcaattgtttcgacctaagctgataatcgcgggcgccagcgcataccctcgcgattttgattacctaaagatgagacaaattgctgattcagtgggcgcttttctcatgatggacatggcacacataagcggacttgttgccgcttctgttgtggctgatccatttgaatactgcgatatttcccttagaggcccacgaggtggcatgatcttcttcagaaaagacccagttcataacgtggacttagaatccgcaataaacaacgctgttttccctggcttacagggtggccctcataatcacactatcgggggacttgccgtgtgcttgaaacatgctcaatcgccggagtttaaagcataccagaagcaggttgtttcaaactgtaaagcccttgcccaaagattgataaacttggggtacaatttagtttctggtggaagtgataatcatttggtgcttgttgatctaagacctaaggggattgacggggctagggtcgagaagattttggatatggcgtcgattacactgaacaaaaactcagttccgggggataagagcgcgttggtacctggtgggattcgggtcggatcgccagcaatgactacaagaggatttaccgaggaacatttcattgccacggctgatttcattcacgaaggtgtggagattgctttgtccacaaagagacaagccaaaggctcaaagttgcaagatttcatgaagtttgtcgcttccggcgacttccctttgtcagataatgtcaccaatctccggcggagagttgaagcgcttactactcagttccccattccagggatgagtggtactcctaaacgctctcatgacgatgataagcggtctcctttgcattcatcacatcgtagagactcgaggattgaatttaaggagacacatccagtgatgatgaactggaaagattcgaaggaacctcttagagttaagaagtactctgaatctcaaggagcagtgatggacacttggccttcctcacgacctgcttcacgtgctccgttggagtttagaaaagaaactgtttcagtagaagaacccaaagaggctgtgggtgagaacaaggtggatgtaaaaggtgacgataagaaagacagaaaaaagaaagaaataaaacatcgagagtggggagataaggaaaaaatagaacgcaggagtagtttgcaagatggtaaggagccgaataaagaagataaagaaaagaggaaagaaagggatcatcatgcagataacgataagttagagaagaaagggagagtatttgataaggaagcggatgatgcatgtgttgacgagaatcataaccatgcaacgcagccgaggaaaaggatgcttaaaggtagcctgcaaatgagcaaccacgagcctcgtcttaagcctcgtccacaagatcacgaaggggtgcaagtgaaagctgaagtatcttcagtagtttacaaagtgggtgaatgcatgcaagatttaatcaaattatggagagaatacgaaaaatctcacacagaaaaaaatggccccaccctagaaattcgaattcctgcggagcacgttagaggaggtcagctttggggaacggacatatatactgatgattctgatcttgtcgctgttctcatgcacactggctattgccgcccaactgcagcaactccaccttctgctattcacgaactttgtgccactattcgcgtgcttccaccccaagatagctacacatcaatgcttcgtaacaacgtgcggtcccgctcatggggagcaggcattgcctgcagctaccgcgttgaacgctgcttcattgttaagaaaggaggaggaaccattgaactagagccatgcctcacacacacctccgccgtggagccgacgctcgcccctgttgccgtggagcgcacaatgaccacacgcgccgccgcctctaatgccctccgccaacaaagattcgtccgcgaagtcaccattcaatacaacctgtgcaatgagccttggataaagtatagcattagtgtaatagcagacaagggtctgaagaaaagcctgttcacctcagcgaggctaaaaaagggggaagttttgtacttggaaactcacaagtgccgatatgagctttgttataacggagagcatgttgacacgtttcggtggtctcgctgtaagaaagcgcttccccagaaagtcatgcgttctatcggcctccccttgcctttggagtatattgagattatagaagagaatgttgattgggaggatgtccagtggtctcagactggcgtttgcgttgctggcaaggagtactttttggcaagaactcattttctctctcctttcctcgattctctggattgcattgcctcatcttcatatggcatatggatctcagagcctgcatctgttgtcgaacgccgcgggtgccttcttcgtaagatgggactctgcagaatcaaagatctcgacaatgggaaagaattcgtagtaaacaaagtaaacaaacttcgagaagtgggaacaggaaagcaattgacgatggaagaatttgagataagcttgggtcactccccaattgttcaggagcttatgagaaggcatcacgtaaaagagagaagtagcgatgagaaagacacgggttccgataaagcaggaagaagatcaagctcagcaacagacgacagccaggaggtttggtttcacggcccagagagagtgagagtaaagcaatacggtaagcaatacaaagaactctcgtgtctttacaaaaccaatgagattcaagcgcataacggctcgatatggacagttaaattcagtttagatggtaagtacttagcaagcgcaggtgaagatggtgtgattcatgtttggaaagcaacgggtggagaaaatttccgtgtccccgaggcaatattctcgctctctgacaagcccgtctgctctttctttggtcattaccatgacgttctagatctttcatggtctaaatcccaccaaatcctctcatcttcaatggataaaacagtgcggttatggcatctatcaagcaaaacgtgcttgaaaatattctcacacagtgattacgttacttgcatccatttcaacccggttgacgatagatacttcatcagcggatcattggactcgaagattcgtttatggagcattcgtgaacgacaggtcgttgattggactgatttgcgtgagatgattacttctgcttcgtatactccggacggtcaggctgcatattttgggacctacaaaggaaattgctggctgtacgacacgtcaggtaataagcttaatgtgaagcggcacataaatcttgaaaacggggatgatcaagcagcgcttttagatccttgcagaaaaccattaacccagttcgttcaaaatgactcatttagggagttcgaattcaggcagtacctttttgcttgccaagcaaagcttctgtttaaattgaaccgctcattcgaggttgcgtctcgaggatatgcctttgttattagtttttctaaggctctttccgtacacgagaatgtcctacccttttgtatgaaagaagtatgggtcatatctgcttctcttgcactagtaaatgcgtgtacttcactctataaaaacgaacttgtggtgcctgacatagagaaagagttccaccgtctgttaggtgatctttattccatgtgccgtgtcaagttcatgcgccttgcgtttttaattggatttggaaatgatatagagagaagtcccataaatagtgcaatgctcagctttcttccgtggcctaagcctgcagtgtggccatctttgcctcctgaagcttccgccgaagttgttttgaaggaaaaggccatccttcaaacaaaaagtcgattgaaacactttggtatttatagcaaaaatctaccactggaaccttctgtccttctacgtgaagccaaccggagaagagcttcactttctgcaggaaatgtgcttgaaatgtttgatgtgcgttcgagtcgcactgggggatttgaaaattcagtggatcgtccaatgaaacttgctgagatacatgttgctgcagagcgttctttgcgaaacactgtatcagatgataaattgtgggaatctttctcttctcttgaagagtttgagaaaaagtatctagaattaacaaaaggtgcagctgagaattaccacccttcttggtggagaaggcatggagttgttcttgatggtgaaactgcagctgtatattttaagcatcggaaatttgatttagctgccaaactctatgaaaaagtatgcgctctttattcaggcgaaggctggcaggagttattagctgacgtgcttcccaatttagcggaatgtcagaatcttttagatgataaggctggctacttgttgtcttgtgtcagattgctttcaattgataagagtcttttcttaaacaaagaacgccaggcttttcaggcagaagttgttcgccttgcccatagtgacatgcaaaatcctgtaccattagatttgtcgtctttaatcacgttttctggtgattctggtcctttaactttatgtgatggtgattccggcatgttgtctgtcattgtttggagtggcttccctgatgaaataactctagattatttgagccttacattaatagatacatttaatactgatgaaggtgtcaaggaattattaagcccttcaatgctacgagcaaagcagctgacaaatctctcaagcaacgcaaggtcgtttttcattgggggtacacatggttcctcttgcaaagaagacgaccccaaaaattccgtaaccgatcttttgaaacactcaaaatggacatccgctacagaagaagccctccgaagtctatccttcaaactcaacgcttaccaagcaaaccaagtcctgaaacaagtcaacgatcataacgtggccttatgtttcttccagtggctaaagcgtcaaccagggtacaaacacgacgaccacacttacacaacgatgatcggcatattaggcagagccaaacagttctccgcaataggaaaccttctgaatcaaatgacaaccgacggctgcaagcccaacgtcgtcacatacaaccgcctcattcacagctacggccgggccaactacttaaacgacgccgtttccgttttcaacaccatgcaggaagaaggctgccaaccggaccgcgtgacgtactgcaccatcatcgacatttacgcaaaagccgggtatctcgacttcgcgatggagatgtatagaaaaatgggggaagttggcctttctcctgacactttcacctacagtgtgatgattaataatcttggtaaagcgggggacttaccttctgctttgaagctttactccgagatggtggagaaaggctgcgttcccaatgttgtcacttttaatatcatgatcgctctgcatgtaaagtcaaggaattacaatgtggcgttgaggatttaccgtgacatgaagaacgctggatttgaacccgataaggttacatatagtattgtgatggaagtgctggggctctgcgggtatcttgaagaagctgagaatgtgtttggagagatgaagaggaagaattgggttcccgatgaacctgtgtatgggcttctggttgatttgtacgggaaatcgggaaacgtggagaaagcgtgggaatggtacctggaaatggtgagttccggtatgaaacccaacgtccccacttgcaattccctgttaaacgcgtttctgaaatcggaacgcctttccgaagctcgcgaactgctcaagacaatggtagacctcgggctcaccccgtcattacaaacgtacactcttctgctgagctttacaacggaggcgaagactgcggacgataggtcgtttgcctgtaaccttatggcggtaacacgtcatccggtgcacgagttcctcgtgaggatgccgaatggggagaaggtgagaaatcacgttaacagcttcctggacgcgtgtcacggcgaagaaagggagcgcaagcgaggactaatggatgcggtggtggattttctgcacaaaacggggagcaaggaggaggcctgcttggtgtgggaagcggcggcgacgaggaatgtatatccagaggcggtgagggagaagagtccggcatattggttgataaatctgcatgtgatgtcggaggggaccgcaacgatcgcactgtgcaggacgctggcatggctgcggcggaaaatgctgggaaccggcgttggcgtaaagcggattgatattgtgactgggtgggggaggaggagcaggatcacggggatctcgctggtgagaagagcggttgaaaaagttctttgcatttttaggtttccttatttcactgagagcgggaatgctggatgcttcattggttgcggggagagtcttcattggtggttgcttaatccctacgttgagcgtatgcatttgctctataagctcgttgtttcaaccgcagaaccaaagaaacttttaaacccttttattgcaaacattcagggttggttaccggggcgaaaagctgattcggaccgtgatcagttacctaccattgctatagtttcatcatatgacacatttggatctatcccagcgttgtctgttggaagcgttagcagtggcagtggcgtggtggcgcttctggagattgctagattattttctctcctgtattctaatcctcgaacaagagggagatataacatactgtttggattgacatctggtgggccctataactacaacggaacacaaaagtggcttctgggtctagatcaacgtgtaagggaaagtatagaatttgccatgtgcataaatagtattggttcatgggacaagggcttgtggctgcatgtttcaaagtctcctgagaacgctttcgttaagcagatgttggaggaattttctgatgtagcaaaggagctaggcgccgaaatcggattgaagcacaaaaaaatcaacatctctaatactcgagtgggatgggagcacgagcaattttcaagaatgagaattaccgcagccaccctttccgatctttcctctgcaccggaaatgcttgagaacaacggaaacatctttgattccagatattttgttcgtgacgaggctgttattcgcagtatcaatttagtcgccgaaactattgcgcgacacatttatgggcttcaagggaaaaacgttataatatctgggaatggcaccataggtgtgaactcttacaacataaaatcttggctggactttctatcaagaacaccccgtgtggctccttttctgtcgaaaaatgatccgcttatgttagcattacagaaggaattattacatcatactgaagacgtgtctgttcaacaagatccactaaacggagttttcacgttctacgattccacgaaagcgcagttaaatatctaccaggtggctagcgtgacgtttgacttgttactgcttttagctgtgggttcatatttgatagtgcttttctgctttttgctcattacaacaaggggtcttgacgatctgattggcttgtttagaagatcgcctcgtctttcgacgaagaactcttcgatgcgagcattagacgaaagattcgttagaattctgaagatattcaaatgggggcgcgatgcggagaaggctctagagatgctgaagctgagagtagaccactggctagtccgcgaagttttaaaggtagacatcgatgtatcagtgaaaatgcagttcttcaagtgggcgggaatgagaagaaacttcgagcacgacactacaacctacatgtgcttgatcaactgcctagacgaagcgaaactctacggaacaatgtggaaaatcatacgcgaattgatgaagagctgcgtcatcactcctactgacatctcggaaatcgttagaaaattaggtaacgcgaagatggtgaagaaagccctatctgctttctatcttatgaaatcgcgcaaatgcaagcccaatgttagctcatacaatgccgtcatacagatgctgattcaacaagggtgccatgccaatgtggaagaagtgttccgcgagatgtgcgacgattgctcaccagatactgatacttacgccgctgttatttcttctttcgccaaggtgggcaatcataaatccgctataggattgttcgcggagatgaaagagaacggcctcgatgttagtgcgagaatctacactacgctgatcgcgagccatttcaaagaaaaggaagtacagaacgcaataggtctcttcaatgaaatgaaaacgaatggctgtgatcccacggtgtacacgtacacggaaatgatctacggtcttggaaaaagcaatttattcgatgatgcatacgatgtgtatgtgaatatgctgcgggacggatgcaaaccggacgtggttcttataaacaacatgataaatgttctaggaaaagcgaagaagattgacgaagcgatgaagatttttgaacgcgcacaagtttggggtgtgaatccaacggtggtaacgtataacacgatactcaaaattttattccaatcggaccgttcatcgtttgagattgttaaatggttagagaagatgaagagtaccggcttatccccgagtgcgtacacgtactcaattctgatagacgggttttgcaaaaggaataaaatcgagaaagcattaaagcttctagaagaaatggacgagaaagggtttcccccgtgcccagccgcgtattgctctttgataaacaccctcggtaccgcaaagcgatacgaagttgcaaacgagcttttccacgagctgagagaaacatgcggcggatcacgcgctcgcgtgtacgccgtgatgatcaaacaccttggaagatgggggcgcaccggggaggcagtgaggcttttcgaagagatgaagagtgccggagaagtgcccaatgtgtacgcgtacaatgcgttaatggcgacgctagttcgcggtggtgatgtgaacgaggcggtgcgtactatgcggataatggaggaaaacggcgtcgttccagatttgaattcgtataatattatattaaatggattggctaaaagtggaggggtgcgaggagcgatggatatgatgaagaaaatgagaaacgcggatgtgaagccagatgcggtgtcgtataatactgtgctgggatctctcagccgcgctgggatgtttgatgaagctgttatgattatgaaggagatgaagatgatggggtttgagtatgatcgcattacttatgcttctatatttgaagctattggcaaggaaaaaggtgtgcccgcggtgatgcgttgctttgacaaggcgaagatctacgtgaaagcaggagacggtggaaatggcgtcgtagccttcagaagggaaaagttcgtgcctttaggcggcccttcagggggaaatggcgggagaggtggtcaagtgtacatggaagtagacgcctcattgaactcccttttgccctttcgcaacaaagtccactacagagcaggaagaggatcgcatggccaaggctctttaatggacggagcaaagggggaagacgtaaccataagagttgctccaggcactgtgatcagggatgccgataaaggtgaagttttgctggagcttcttcacccaggccaaagagcacttcttcttccaggaggaagaggaggtaggggaaacgcagtgtttaaatgcagcggaaacaaagctcccaaaatcgcggagaatggggaggaaggggtggagatgtggctcgaacttgagctcaaattggtcgctgacgtgggcatcgtgggagcccccaatgcggggaagagcactttgttgagcgtaatcagctctgcaaagccggaaatagcgagttacccattcaccactctcctccctaacttaggggtggtttcatttggttttgattccacaatggtcgtcgctgatctcccagggctgctcgaaggggcgcatcgagggttcgggcttgggcacgagtttttgcgccacacggagagatgctcggctctggttcatgtaattgacggttcttctcctcaaccagaactagaattcgatgctgtgcgattggaattggagctgttcagcccagaggtagcggagaaaccgtacgttgttgcatttaataagatggacctccccgaagcgcgggagaattggggatattttagcgagagaatgaattcccgagggatcgttgcgttttgcataagcgcggtgaagggggagaatacaaaggaagtagtgtcagctgcttatgagcttctgaattgtagagaaataaaccacgtagccgaaacggtgaagaagaagaggcgatcaccgataaacgagtttgaagtatcgttcgactcgaacacgtatcgcgtggacggcgaaggtttgcggaggtttattcaaatgacaaattggaagtacgtggactcggagagacgatttcagcatgttttagatgcgtgcggtgtcaacagatcgctgattaaaatgggggtaaaagaaggcgacaacgttagagtttgcgagatggaattggtgtggcacgattcagtccgccagcttagcatcaaagcccgacgcaactgtagcaacattggcgttgcgcaggtagtcgcggctaagtggactgatttgacctacgattcattcttgcattccgatggtagcctgggtgtccacgcaggagagagattgggaaagggaattgccactgatgcattcacaactcctgttgttctcacctctgcctacttctttgaagagacacaggacgttatcgactacaaagaaaaaagagcgaaaagcttcgagtatggaagatatggcaacccaacaaccgccgttcttgaagcgaagatgagcgcactcgaaggagcggaatcaacagttgtaatggcttcaggtatgtgcgcaagcactgtgatgctaatggccctggttcccgcgggtggccacatagtgacaactaatgactgctaccgaagaacgcgaatcttcatagagacagtcctccccaaaatgggaatcacggtaaacctttttttcactgaatctcccacgaatcccttcctgcgatgtgtagacatcaaagctttctccgatctgtgccacaagcatggcgccattgtttgtgtcgatgggacgttcgcgacaccaataaaccaaaaggcgcttgctttgggtgctgaccttgttctgcagtcagccacaaagtatatcgcaggtcacaatgacgtccttgctggatgcgtgagcggcccaactaaactaatagagaagattcgcgaattgcatcatatcatcgggggtactctcaacccgtttgcagcgtacatgattattcgagggatgaaaacgcttcatctccgcgttaagcagcagaattccactggattagccatggcgaaggttctggaagctcatccgaaggttcggactgtgtactatcctggactgccaagtcacccagagcaccacattgcggttaagcaaatgaaggggtttgggggtgttgttagctttgagatcgacggtggtcttgatcctaccattaggtttgcggatgctctgaagattccttacattgcgccttcctttggtgggtgtgagagtattgtggaccagcctgctatcatgtcctattgggatcttccgagggaggggagggagaagtatgggataaaggacaatttaattcgttttagcttcggggtcgaggattttgatgatctcaaaaatgatattctgagagccctagatgttgtgaagccatacttgacctggttatttctctccttctgcatccttatcgtcatcgcagtgatcggcacctcctcttcctcctcttctcccattccgtactacatctccaactacagacacttacaagagcaaaccgactcagattacctctatcttacctctttctctcttaactcccacaacggattttgcggtagggagagagaggatttcgtcccgtgctacaatgtatcagccaacattttagctggagaagagtataatcgtcactgcgagataccgaatcaaggaaacacctgcttagttcgacctcccaaagactataaaattcctcttcgatggcctactggaagagacgtgatttggaagggtaatgttaatattacccaagaccagtttctctcctccagcatgcccaaaagattaatgttacttgaagataaccagatcgcgtttcattccgatggagcgaagggttattcccggaaaatcgctaaaatgattggcttgggaagcgattttgagtttcttaattttggtgtgcgtgacgtacttgatattgagtgcggtttcggtagttttagtgcgtatttggtttcattaaatctaaacgctatatgtattgctgcgtacgaagccggcggcagccaagtgcaactcgccttggaaagaggcttgccggccatgattggaagtttcaaatctcggcaacttccgtttccttccctctcttttgacatgattcactgcgcccaatgcggcatcgtttgggaggacaacaatggtttgttcttaatagaggctgatcgcctactacggcctggtgggtactttgttttaacaagaagaaaccccgctatgagtattgagccattttccgataaactctgttggaacttagtagccgaacaaggcggcacttttatctggcggaaaactgttgattctagttgctataaatctcgatctggttcatattaccggcgtctttcgacgtgtattaacggcggaaccagcaaacgctggatatcgattcaaaacaaatcaggaattcaagcggatgtagttaacgaagattcgcgggtttgggtcatgtctttgagaaattattggtcgcttttaacgccgttaatattttcggaccaccctaaacgacctggggcggaggatccgcttccgccatttaatatgatacgaaacgtgatggatatgaacgctggatacggcgggttaaacgctgcgttttgggcggaggaccaaccggtttgggttatgaacgtggttccggctggtaaccgtgatacacttcaggtcattgttgaccgtgggtacgctggtttgtggcatgattggtgtgagccgtttcccacgtatcctcgcacgtacgatttgcttcatgccaatgcgcttctctcaaccctgtgtagcatgatggatttattactagaaatggatcgaattttgagacctgaggggtgggtgatattttccgacacgttggaagtgctcgacactgctcggacacatgcgacgcagttgcactgggacgcgaggctgattgacttggagaatggtagcgaccagaggcttcttgtttgtcagaaaccgtttatcaggaaagtaaactcggccgataaaatcctcgaactcttgaacgttggtaacagtagaagaaaaaccgaaagcaccgaggcgaacgccacgtcatctcggtcgcacgccgtgctagagataaaagtgcggagaaagcaaagaaaccgagtcttatgcggtaagctatcgctagtggacctagcaggaagcgagagggcgtccgaaaccaacagcgtgggtcaaaaaatgcgggacggcgccaacattaatcagtcacttctcgcgttggccaactgcatcaacgcgctggggaagcatcgcaaaaagggcctcgtgtacgtcccgtatcgtaacagcaagttgactcgtatcctcaaggatggtctcagcggcaactcacaaaccatcatggtcgcaaccgtgtcgccttccgactcacagtaccatcacactgtcaacaccttgaaatacgcctaccgcgccaaggaaatcaagacgcatatccacaagaacgacacgcaaacatcggagtacgagcgaatgatcgaaaccctacaaacggaagtttcccggttagaaaccgagttggcccagaaagatctcaactggttgagcgtgctctgccgcgaaaccacagagaacgttcaggaacgaattaatttacaaaaggcgctgttcgaattaaaggaaattaacgtccggaatcgattggaacttgagcatttagacgagtcgatcgcggagcgcgagggggcgatagtggaaggattgagagcgagacgacaggtcgttctggatactctgagggacaatgacgaggcgggagtgggctatcgcaacaagatagaaatgaatgagaaacagagaaaagaaattcacgatatgattgaggaggcgatgagcaaagacgaaaacaagacttatttgagaattctaaggcagtataggattttgggaatggcgaatacggagcttcagtttgagatggcgaggagagatcaaatcattcaccatcagagggaatcgcacaaaaatttgtggaatttgatacgagaattaggctctgattgggtggaacatgacgccatggagatcctaaatagtgtgaaagagtgcataacgcaagcgaaagagaaagcatcaagcaaaggccacaacatcgagggtaagatgaaggcgattgggctgacgaatcagcgtgaaacaaccctaatttggagcagatccactggcttacccctttacaacgccatagtgtggatggacaaccgcacaagctccatctgcaggcagttggagaaggaattacccggcggaagaactcactttttgaagatatgcggactgcctattagcacgtacttcagtgcctttaagatcatttggctgatccagaatgtcgacgcagtgaaagagtccataaaaaagggcgacgcattgtttggcacaattgactcctggctgatctggaatctaacagggggcgtccatggtggcgtccacgtcaccgacgtgtccaacgcgtcgcgcacaatgctcatgaacatcgaaacgctgacatgggacgatgccactctctcctcattcaacatcccggcaaaaattttacccaaaatagtttccaattcggaaatcattggagttatcgccggagggttccccatggagggtgtcccactcgctgggtgtttgggtgaccaacacgcagcgatgcttggtcaaaggtgccgtaaaggacaagcaaagagcacgtacgggacaggcgcttttatacttcttaacactggagataaaccggtgttttcgagtcatggtctgttgaccactcttgcatacaagctaggcccccacgcgccgaccaactatgcggtggaggggtcgatagccatagccggagctgccgtgcagtggctaagggacgggctgggaataatccgtagcgcgggggaaatagagggactggcggcggatgtggacacaaccggcggagtttactttgttccggcgttcaacggcctctacgccccgtggtggcgtgacgacgcacgcggggtctgcgtggggatcacgcgttttacaaacaaatcgcacatcgctcgtgcagttttggagagcatgtgttttcaggtgaaagacgtgttagattcgatgcacaaggatggtgagtttttgcttagagttgacggcggggcgacagtcaataacctattgatgcagattcaggccgatttcttgggttgttgtgtggttcgaccgaagtcgtcagttgaggtagattttttcacagaatacggcgaggggagtaggtacataattgaagaagttatcgggaaaggaagctatggcgtggtatgctctgcgtacgacacacacacaggagaaaaggtcgcgattaagaagataaacgacatattcgaacacgtttctgatgccacccgtatccttcgagagataaagctcctcagaatcctacgccacccagatatagtcgagataaagcacattttacttcccccttcgagaagagagttcaaagatatctacgttgttttcgagttgatggaatctgacctccaccaagtcatcaaagcaaacgatgacctaacggcggagcattaccagttcttcctataccagcttcttaggggcctaaaatacatccacacaaatgttttccatcgagacctcaaaccaaaaaacattctcgcgaattcagattgcaaactaaagatctgcgactttggtcttgctcgtgtcgctttctacgatacccctactgccattttctggactgattacgtggccacaagatggtacagagcgccagaattgtgcggttctttcttctcaaagtacactccagcaatagacatatggagcatcggatgcatatttgcggaacttttaacagggaagccgctgttccctgggaaaaacgttgttcatcagttagatctaatgaccgacatgttagggacgccttcaccagaagccatagcaagagttcgcaatgagaaagcacgacgatacctaagcagcatgaggaagaaaagaggcatttctttctcacaaaagtttccaaatgtagacccactagcgctccgcttgttagagaagatgctctcgtttgaacccaaagatcgcccctccgccgaagaagctctcgcggatccttacttcaacggtctatcaagacccgagcgagaaccctcggcgcagccggtgacaaaaatcgaattcgaattcgagagaagaaggctgaataaagaggatgtcagagagctcatttacagggagatcctcgaatatcacccaaaaatgctaaaggagtttctagacggttcggagcccaccggattcatgtacccaagtgcggtggataattttaagaagcaattcgcatatctggaggagcggtatgcgaacggcgcgttaaatcctggcgactctgtaatggatataaggcagttcctacttgatgctccagaaacttgcttcttcacctgctatgatttgttgcttcacgcaaaagatggttctgtccatcatctagaagattaccaggagatctccgaagtggcagatataacaactggtggttgctctcttgaaatggttccggcgccttatgatgatagatcgattagagcccatgttcatcgtgctcgggagcttctttctgtttcttcaattcattctttgtcaacctcaattgcattagagtacgagtcatcagatgagctcggttttatggaaaatatccctgaaaccctcaatgaacttcactttagttctcccaaacagattaagtgtgttgaaagtataatattttcttcattcaatcctcctcctagcaatagaagattagttggggatttgatatatttggatgttgtgtcgctggaaggcaacagttacatcataactggaacagcaaagacattttatgtaaattccagcacagggaaagttcttgatcctcgccctcataaatctggctttgactctactactcttattggacttctacagaagattagccttaagttcaaaaaagattttaaagatattctagatcagaaggcgtctgcgcatccgtttgaaaatgtgcagtcactgttacctcctaattcatggcttgggccttttccagtacctgaacacgaacgtgatgcggcgagggctgaaaattcccttacactttcatatggtagtgaattgattgggatgcaaagagactggaatgaagaactacagtcctgtcgagaatttccacactcatcccctcatgagaggatattacgcgatagagctctgtacaaggtgacgtccgattttgttgatgctgcaataagtggggcgattggtgtaatcaatagatgcgttcctcctatcaacccaacggatcccgagtacgtgcacaacaatatcttctttagctttgctgtggatgcagatattgaacagctttctagaaaggaaattcaggtggctgaaagtgagcaagcctcctatgcttctgcaaataatgatttaaaaggcactaaagcttatcaagaagttggcgtcactgggctctataacctcgctatggctgtaattgattatcgtggtcacagagttgttgcccagagtgtactgcctgggatacttcaaggagataaatcagactctctcctctatggttccgttgacaatggaaaaaagatttgttggaatgaaaacttccatgaaaaggtcttgcaagctgctaaaaaacttcacataaaagaacattctgttatggactcttctggaaacgtttttaaattagctgctccagtcgagtgcaagggcatcgtcggcagcgatgacaggcattatctcttggacttgatgagagttacccctcgtgacgctaattatattggtcctggctcaagattctgtgttttacggccagaacttattgcggcttattgccaagaattattgtttaaccctaacgtttttactgaatttaagctttatggagacccagaggagatagcgagggatgaaatgaatgtgaaaaaagctggctcttatcttgtggatacagttcttcctaagtttattcaagatctttgcacccttgaggtttcacctatggatggtcaaacacttacggaagcacttcatgcccatggcatcaatatccgttacattgggaaggtagctgatggtacaaaacacctgccacatctatgggacttgtgctccaacgagattgtggtcagatcggcaaaacacatttttaaggatattttaagggagacagaagatcatgaaattggccctgctatatcgcatttacttaattgcttctttggtaattgtcaatctctatcgaagcatgccggaaactctaatcaccagaagacaccaaagaagtcttcttatctcacttttagttctgaacttttatgggcagatattcgagaattttcaaaattcaagtatcagtttgaactgtcagatgacgcggttgtgcgagttaagaaagtatctgttctccgtaacctttgcttaaaggtgggcatcactttagcagctcataaatatgatctgaatgctgcaaaaattttccaagcatcagacattttggatcttttgccagtcgttaagcattctgtccctgtctgttccgacgcgaaggagcttattgaaacagggaaagctcaactagctgaggtaactggaccaatgcatagagaggttgccaactgctgccgctatcttgcaatggtgctataccacgcaaacgacatggctggtgctataatccaacaacacaaagagcttatcataaatgaacgatgccttggccttgatcatcccgacaccgctcactatggcaacatggctctgttctaccacggacttaatcgcacgaagctagccctccgtcacatgtcacgcgctcttcttcttcttggactttcctctggccccgaccaccctgacgtggctgccacgttcatcaacgtggcaatgatgtatcaggacgccaagaagcttgacattgcccttcggtatcttcaggaagctttgaaaatgaacgagcgccttctcggccccgaccacattcagaccgccgtttgctatcacgctctcgccatcgcgtttaactgcttgggcgccttcaaactctctcaacagcaactcggagaagacgactccagaacacgcgactctttgaattggattgaaagcttcaagcttcgagagcaacagaggaccgccgagaagcagaaggggcacgcgctaaatgccgcgtctgcacagaaagcgattgatattctgaaggcaaacccggatttaatgcaagcgtttcaagcggcagcggtggcgggggggtccggacgagggattgatgaaagggctgcgcgtgcggctgcggaagttcgcaagaaagctgctgcgaagggcttacttattcgtcctagtctggatagtaaaaaacagaaagttaaatcaaaaatgtcgtcaactctactagaagttgcgaggtcggggcacgaggaagtagaaagacttgaaaggttgattgttaaggagcttctgaatgagccagcgacgcataaggacagactcttccaggggcaccgcgtccgctatatgattgacaccattatttccacctctaacaaacttgtcgaaacttacgaggacaaagactatgcgaggaaagaagaaattgctttccttggtggtttctatgatagattgaaagagattcgagagtatcataggaagtatcccgttgctcgttacgacgccattttgaaagaggagccggcaattgagttcacgggcgaggaagcacttggaaagtatttggacttgcatgaactccataaccagttcgtcaatgaaaaatttgggagtcacatagactacgctacttatttagaggaattcgccaactttcaggacattcctcgaaagaaaaaatcgaatcagcagtacaaaaaatacttggagaatttgcttgagtatcttgtctacttcttcaatagggctgaaccccttcaagatctcgacagaattttctctaaggtagttaccgagtttgaagcacaatgggccaacaaagagatagaaggatgggaaaatattgatctcgattactacagctctatagatgagttaatcgaactaggcccggaaaaactaaaggaggctttgggtgcgttgggactgaaaactggtggaactgtaaaccagcgagcagagaggctttttttaacaaagaacacacctttggagaagttagacaaaaagcattttgcaaagaacatgaaagaggcagctctattagagacgaagattaagaagctctgtgatataatggaagaaacagtgatccgcacaagggaaaacatcgttaagaagcaagcgcttacgtacgatgagatggaggcggagcgggaggaggaggaggtccaaccagagtcagaaagtgaggacgacgagcaacaaatttacaatcccctaaagctaccaatggggtgggatgggaagccgattccttactggctgtacaagctgcatggcttgggtcaggagttcaagtgcgagatttgcgggaactacagctacatgaagaaacgtctggggagagtcgtattgcctcccgagctacctccggaattggaggaggaagacataaatgtatcggatgaagacatagagtttgtgagagagaatcaagagtacgcgggatttgtatcaagattggatacaaattccatcacaaagcacgtaaagcgtgtactccctgtcaaaacacttgacggcattctccactatgttaagcttagcaaaaccgagaaaagagcgaagctaaagaaaattaagcaagctgccattctagaagaagtgaaacaagatctatcatctgaggaagcttttgaaaacaaaaagaccaagttagctgaattgggaatgggattattatctgaacccgtcaccaacattaaaacactcaaagacatgttgaagttatgtgaagacgaagatcagcatgtttctaagcttgctctgctatctttgtctgcagtttttaaggacttaattccagggaaggcatacctacaaaagttaatacagataggaaaagacgggaaaactcagcatgttcatattcgatgtttatgtacattacttgatgctgttcctcacttcaatttcgttgaaacgttattaacggaagtggtgaacaatgtaggatcccaagacgacatgataaggaagctttgttgctcaacaataaagtcactattcgctaacgaaggaaagcatggtggcaaagttacaacagatgcagttaggttaattgcagaccttgttaaagctcgtaattgccagatacatcctgacgctattgaggtgtttatgtcactttcgtttgatgatgatctctggaagcctgaaaaactcgctcaaaacggtcagcgcaaaaaggactggaaaaaggaaaggaatgaacaaatctcaaaaatgagagacgaggttgcttcagaatataaagcagcttcactagccaccgattcgtctgataggaaaatactccaatcagaaatacttgctgcaatttttgagacgtatttccgcattctgagacacccagtgctaattccatgtctaaatggcctagcgaagttctcaaacttgcttgatttggattacattggagaccttatggcgtatttaaaaacactagcttgtaacgcatcattgtcagtttcagcgcgacttcagtgctgtatagttgccttcaaagtgatgcggaacaatctggatgctttaaatgtcgatttaaacgagttttttcatcagttatacggtttgatactcgagtacaaaccagaaagggataacggagcgatgttagcggatgcactaaggataatattatgcgaagataggcagcacgatatgcaaaagtgcgctgcctttgtgaaaaggcttgcaacattttgtttatgcgtaaatccggcggaagcaatggctggggtcccccccgatgttgttgtttacacgtgtttgattgatgggtacttcaaagctttgatttccgggttatgcaaagcggggaagatggaaacggcggaaataaaatttaacgaaatgattagacggggattcaaacctgatgaagtggcgtacacatctctaattgacgggtactgtaaaaaaggcgatatgcaaacagcgtttaaagtacacaacaaaatggtggaatgcggggttacccccaatgtttacacgtacacagctttatcagacggactactgaagaaaggggaattgcaaactgccaaccagcttctccacgaagtgcgcagcaacggcgtcgcattgagcatttgcacttacaactcaatggtaaacggattaaaaaaagcagggcttatgaatgaagcaaagaagctaacagaagatatggagaagggggggggattaattgatgaaagtgacagagatgccattcttaacggcttagatcagatagaagagcggatagttaatcgtgagtttgaatggagaacagacagagaagatgttcacatgaacattgaagctgctctcaccgatttgattggagaaccggcaaagaaacttcacaccgccagaagtaggaatgatcaagtcttaactgatttccgcctttggattcgtgatgcaatcgataagattctatcaagtttaagaaatcttcaggtttcgttgctgacattggcattgaacaatcaaggaattattattcctgggtacacgcatcttcaacgagctcaacccattttagtaccccatcttctcttagcttacgtcgaacagcttgaacgtgatgctggtcgcctaagagattgcaaatcgagagtgaacttctctccattgggtgcttgtgctttggcaggcactggcttacctatcgatcgattcatgacatcctctgctctgggattcactgctcctttaaataacagcatcgatgcagtgtcagatcgtgattttgttctcgaattcctctcttgtaactccataatagccattcatctttcacggttaggtgaagaatgggttttatgggcttcagaggaattcggattcatcacacccaatgactcagtatcaacagggagcagtataatgccacaaaagaagaacccagatccaataaccacatcagtcgtggaatcatggtgcaaatcaatactggaagaaggaaaaattggtgcattgcgcaatttgatgaaagcttatcgcattgcgtgtcattacggtgatgaagatgacgagtcctccaagaaataccaaatcatgtccagtaacgtattcaacaaggttatggttttcgttctgagcgaaatggatggaatccttcgcaaaatcttagcccttcctgcatccggaggtcagaagcaaactatgtcagatatgattgccttcacattaagaaggctcaagaacacttctcttcttctctgcgcattcccaagcctgcttcgcaaatacatcaaggttgggttgcatttctggggaaccggatccgggtctctgcctatcgtctcgttttttttccttcgcgacctttgtgtacggctgggcacggatattttcgaagaatgcttcaaaggaatgtacaaagcgtatgttctgaattcacaatttgttaatgcctcgaagctgcaacacataactcttctggggaattgtgtcaccgagctgttgcgcgtcgacgtttctatgggatattaccatgcgttcatttttatacggcagttggcaactattttgagggacgctattaccatgaagactaaggaggctttccggaaggtttatgagtggaagtttataaactgccttgaactttggacggcatccgtgtcctctctgtgctccgagtcggaatttaaacttcttgcatatcctctgacacaagtgatcatcggaacggcacggttagttcccaccgctagatattttcctttacggatacgttgtgtcaagatgcttaaccgtattgcttcggcgtctgacacgtacattccggtttccatgctacttctggacatgcttgaaatgaaggagctcagcaaagctcccaccaagggcctgggaaatactgtcgatctccgatcaactttaaaggttccgaaaccgatggtgaaaacgcgggcgtttcaagaagcgtgtgtttcttctgtgatcgaagagattgcggtgcattttgctcagtggagctactgtattgcgtttctcgagttttcgttcgttccgagtgttcggttaaggaattttgtaaagtctacgaaggtcgataggtttcggaaggaagtaaaagaattgattcgtcaggttgaatcgaattcaaaattcgtgaaggaaaaacgtatgcgtgtcaagtttcgacccaacgacgctgctgggtgcagtccgctctcgcagtatgttgccgcgttgaagactaaatcgcagctaagaagggatacgttgctcggatcgttcttctcctaccgcgtcttcgtctccgccatgttcactctattctttctcgtcactttctccgtcgtcctcacctctcaccactccggtcctcctctccacctctcgtccctcccttcctctagcaacgcgtatgtacagagaacattcctcgctcttcaatcagatccggtccgaactcgcctcgatttaattcacaagcaggccagcgaccacatggctctcctcgaagcctacgctgcctacgctagaaaaatcaaggtcgaagtctccaaacagcttcaaacattcgacgatctcgccagaaacctaacggatcttgatgaagaagcagtgcgtgttatggagaaagacgtgaaggagaagatcaaaagcacgagacaaataatagccgaaagcaaagaaagctacgacaatcaaatcaagattcagaagctcatagacacgatcttctccgtcaacgagcatctcacaaaagcgcggaaaaacggcgctatggccagcgcaatcgcagcaagaagcgtccccaagagccttcactgcttagcaatgcgattagtcgaagagaaaatctctcaccctgaaaaataccctaaagacgatgacccttcattcttccaccacgttatcgtctcggacaacgtgatcgccgtgtcggtggttgtacggtcggtggtgaaaaacgcggcggagccgtggcggcatgtgttccatttggtggcgaacgggatgaacgtggaagcaatgaaggtgtggttctccatgaggaaagtggagggcggagcaaagatcgagatcaaagctctggaggatttcgagttcctcaggtttttccttcccgacatgtatccgactttaaggcgggttttgtatctcgatgacgacgttgtggttcaaaaggatctgacggaactatggaagaaggatctagaagggaaagtaaacggcgccgtggagacatgctttggctcgtttcaccggttttcgcattacctaaacttctcaaacgatctgatcagagagaagataaacccacgcgcatgcgcgtgggcattcggggttaacctatttgatctggacgcgtggcggcgggagaagctgacagatcatttccggcaatgggaaaaacagaacaaggaggggtatttgtggaaaagtggggtggtgggtccagggctggtgacgttttacatgaacacgaagcctctggagaagacgtggcacgttgtgggactggggtataatccaagtattagtatggacgagattaataatgcggcgattattcattacaatgggaacatgaagccctggcttgacattgccttgaatcagtacaaaagtctttggaccaagtatgttgacagtgacatggagtttgtccaaatgtgcaatttcggcctttgtaaaatattaaatagaaattgggttttgaagcgcaaacgaaggagagtcgttttggggaagatgaagggcgatgatgggtattattatgagtgtgccatctgcgatcttggtggcaatttattgtgttgtgataactgcccacaagtttatcatcttcaatgtcttgatcctccactaaagcgtatccctaatggtaaatggaagtgccctaaatgctgtaaaaagagaagtcctctaagcactgtcaattctatagggtcagtctcgaaacgtgctagaactaaagttatgtcgtcaaaaactgggacgccttcttccaataaagtcaggttgtctcagactactgactccttaattctgcctgagccaaagccctcaggcaaagggaaacttgttttgcgtttagggtacgaataccttgttaagtgggtagggaagtctcacctgaataattgctggatttctgagtcacagttgaaggttcttgccaagcgaaaattagataattacaaagggaagtatggtacttcaatcataaatatatgtgatgagaggtggaaaattcctgaacgagttatttgtatccgcgttacgcagaatgatacgcaggaagcttttataaaatggacgggccttccttacaatgaatgcacttgggagttggtaaatgattcgtttcttgctcgtttttctcgtttggttggcctctacaatcagtttgagaaaagagctgtggaaaatgataatgaaataatttgtctaaccggacagcccaaagaattaactgggggtctgttattccctcatcagcttgaggcgcttaattggttgcgaagatgctggaataaatcgaagaacgtgatacttgccgatgaaatgggtttgggcaagacgatttctgcttgcgcattcatttcttcgttgtattttgaattcaaagccactcgtccttgcttggttttggtacctctctctacaatgcctaattggcattcggagtttgctttatgggctcccaatatcaacgttgtggcgtatcatggaagtgccaaagccagagctgtgatccgcgagttcgaatggcatccttcttcccctttcaagttcaatgttctgttaacgacgtatgagatggttctcgctgatgcttcctacctacgcggagttccgtgggaggtcctagtggtagatgagggtcaccgtctcaaaaacgcggaaagcaaactgttcagcttactcaacaccttttctttccaacatcgtgtgctgcttactggcacccctcttcagaacaacgtcggtgaaatgtttaacttgcttaattttttgcagccttcttcctttccttctttgtcttctttcgaggaaagattcaacaatctctccacaaccgagaaagttgaagagctcaagaagcttgtcactcctcacatgcttcgaaggctaaaaaaagatgcaatgcagaacattcctccaaaaacggaaagaatggttcctgttgagcttacttccatccaagctgagtactaccgtgctatgctaaccaaaaactaccagttacttcgaaccattgggaaaggagctgcccagcaatctatgcttaacgtagtgatgcagctgaggaagatttgtaaccacccttacctcatccctggcacggaacctgactctggaaccattgaattccttcacgaaatgagaatcaaagcctcagccaagctaacgttacttcattcgatgctgaaaacgctccagaaacagatgaccaagcttcttgacattctagaagattacttgacgatagaatttggcccgaagacgtatgagcgggttgatggttcaatttctgtctctgaccgtcaatcggctattaaccgcttcagtaccgataaaagtcgatttgtgttcctcctttcaacccgcgcctgtgggcttggaatcaatttggccactgccgacactgtcataatatatgattctgatttcaacccgcatgcggatattcaagcaatgaaccgagctcatagaattggtcaatcgaatcgtcttttggtgtatagacttgttgttcgcgccagcgttgaagagcgtattttgcagcttgcgaagaagaaactaatgcttgatcagctgtttgttaataaatcaggatcgcaaaaggaagttgaagatatcctaagatggggaactgaggagttgttttgtgattcctcgaaagatggcggtgaaaatgaagtgaaaagggatcatgtgttgctggatcttgagcagaaaagaagaaaacgaggtggcggtcttggtgatgtttacaaggacaaatgtacggatggggaaaataaaataatatgggatgataatgcgattgcgaagcttcttgatcgcagtacccttctcagcggcccaaatgatgaaagcgatatgcttggatcagtcaaggcttcggagtggaatgaagaatccacagatgagctaagaaaatcagagtcacctcaggtcgctggtgaggattcttgcggattaggcattgaaaggaaagacgacgagaatgattgggataggcttcttaagctgagacataagtcattaaaggaaccttcaaagctttttgagagcatggtggtcgtggggcttcaccctcattgtgatcttccagtgttgcagaggcaatacgcgcataaaaaaattgaaaatcattttcggattgagcctgtattggaacctcaggtcctatttgtttacccgcctgagaagaaaattcctctgaaacataaggatcttgtttcattttgctttcctggaggcttggaagttaacgctgtagaaaagacgccctctatgagtgagctgaatgaaattcttctgcaggcacatcgaaagcacagtgatcagtcgtttgtgtttcgattgcaggtcgctgacaattcaacattatatggatattgtatgttgattgaagaaatcgtagataaaccttctggattgctatcattcatcgcttctaagcaatctgattctaacatgagtcgttacattttaacaactcctagatgttactgcatcctttctagacttccattctttgagttgcattttggcttgcttcacagtatcttcattgaagaacggttggaaaggttggaaagttctgaatttttgtcctgctcttttggatcttctagcgaagagaggggtatcggaaatgatgtagatgattcagacgcggagtcctggtacagtcccgattggctcacctccctctcgcgctctgtctccctcgccggagctgacgactccggcattcccatcgccagcgccaagcttgacgacgtgtcggacctcctcggaggagcactcttcctacccctcttcaagtggatgaatgaatacggccccatctaccgcctcgctgcaggcccgcgcaacttcgtcattgtcagcgaccccgccattgcgaagcatgtccttcgcaactacggaaccaaatacgcgaaaggcctggtcgccgaagtttccgaattcttattcggctctggcttcgctatcgctgaaggacctctttggactgcaaggaggaggtcagtggttccctcgctccacagaaagtatctcagtctaatggtcgaccgtgtcttcaccaaatgcgcggatcgaatggtggagaagcttcaaggggacgcaataagtggaaatccagttaatatggaagcgaagttctcgcagctgacgcttgatgtgattggcctctcgcttttcaactacaacttcgactccttaaccactgatagtcctgtgattgacgctgtttacacagcgctaaaagaagccgagcttcggtctactgacttgctaccttactggaagaagctgctgtgtcaaatagtgccaaggcaagtgaaagcgggaaaggcggtggatgtgattagaaagacagttgaagatctgatttcgaagtgcaaagaaattgtggaatcggagggggagaagctggaaggagaggaatacgttaatgaagaagatccaagcatattgaggttccttctcgcgagccgcgaggaggtgtcgagcttacagctccgcgatgacttgctttcaatgctcgttgccggacacgagactactggttctgtgttgacgtggacactttatcttcttagcaagagtacatcgtctatggcgatggcgcaagaagaggttgacagggttttgaacggtagatctccttcgtacgaggatataaagaatctcaaatttgtgactcgctgcataaacgaatcgatgcgtctttacccccatcctccagtgctactaagaagagcaattgtagccgacgttctcccgggaggatacaaggtgaagagcgggcaagacataatgatttcggtttacaacgtccaccgatcatctgaggtatgggaaagagccgaggagtttctcccagaaagatttgcccttgaagacccgatccctaacgaatcaaacacagactacaaatacatcccgttcagcggcggacctcgcaaatgcgtcggcgaccagttcgcgttactcgaagccatcgttgcgctgacagtggttctccagaaaatgaacttctctctcgtccctaaccagaacataagcatgacaaccggggcaacaatacacaccacattcgaatcgttcgatgagcatttcaaggggcactggatcgtgtcagataaggaagactaccaaggcgtatggaagcattcaaagagcgaaggacacgacgactacgggctcctcgtaagcgagaaagcccgcaagtacgctatcgtgaagcctctcgatgaacctgtcaatctcaacgaaggaacgatagttcttcaattcgaaacacgtcatcaaaacggacttgagtgcggaggtgcctatatcaagtacctacgtcctcaaggcgagtcgtggtcccccaaagaattcgatagcgaatccccgtacacgatcatgtttggcccagacaaatgcggcgccaccaacaaaattcatttcattttaaagcacagaaaccccaaaagtggcgaattcatagagcaccacctgaagtaccctccgtccgtaccctacgacaaactcacccacgtgtacacagctatactcaatcccgacaacacggtgcaaattctcgtcgacggcgaagagaaaaagaaagcgaatctcctctcaggtgaggactttgagccgcccctgattccggcgaagacaatacctgatccggatgataaaaagcccgaagactgggacgagagagctaagatacccgatccagaagctaccaaaccggacgactgggacgaggatgcgccgatggaaatcgaagacgaggaggcaaccaaacccgagggttggttggatgacgaaccggaagaggtcgatgacccggaagcgacgaaaccagaggattgggacgacgaggaagatggcgagtgggaggcaccgaaggtggacaacccaagatgcgaatcggcccctggatgcggcacgtggaagagaccaacgaagagcaatccggcttacaagggtaaatggcacgcgccaatgattgacaacccagcgtacaagggtatatggaaggctcgtgacatccccaacccggattattttgatctggatcggccgaatatggagcccatttcggcaattgggatagaaatatggacaatgcaggatgggatattgtttgataacgtattgattgccaatgacgatgaagtggctaaggtgattaggaatgaaagatggaaggtgaagtttgacgtggagaaagaaaaggagaaggccgaggaagaggagcttctcggttaccagaagaaactatttgacttgttttataaagcggatattccgtttctggcggagcataagaagtcgaggaaaggaggattctgcggatggttcattgtactggtccccggtcctcctggtgctatcaccgagaagttctccaccgcgctcaaattggcagtccagttcttcgatgtccagaaatctggaaagctcgaggacaacaatatatcgtggagaggagactccgccttagacgacgggaaatccgtgaaagcagatctctcgaaggggatgtacgatgctggtgaccacatgaagtttagtttcccaatggcgtacaccgccacagtactttcatggtctattttggaatacggcgatcagatggaagccgttgagcagttgcagcatgtgaaggattctctcaagtggatcacagacttcctcattgaagctcatccttctgccaatgtcatctacattcaggcaaaccacggatgctggaacaggccggaggatatgaaggagaagaggccagtggttgaatcgaatgaatcgaatcctggcgcagacgtggtaggggagatggcggcggccatggcagcagcttcaatggtgttcaagagcagtgacactgcgtattcatcgactcttgtgaagcacgcaaagcagctttttcagttcgccgataataaccacgcactgtacagcgacagcttccctgacgctgctgtgtactacaattctactgggtacggcgacgagcttctctgggctgccagctggctgtaccatgccacaggggaggatacgtatcttcggtacttgactggtgagaatggggaatccttcgctcaatgggggagccccacgtggttcagctgggacaacaaactcgccggtgttcaggtgttactctcgcggttgacgttcttcggcggcaaaacggcatcgaatccaggtcttcacaagtatcgaaaaacggccgaagcggttatgtgcgggttgattccgcagtccccaaccgctaccaagagtagaacgaaaaacggtttgatatgggtgagcgaatggaactcgctacagcaccccgtcgcggcggggtttttggcttctctgtacgccgactacatgctgacctccagaacggcgtcgttttcttgcgatgggacattatttagtccttcggatctgaagaaattcgcacgttcccaggcggattatgtgttgggtaataatccgataaagatgagttacgtggtagggtacggtgaaaagtaccctcagtacatacatcatagggggtcatcgatcccagccagcgagtcgccggattgcaaatccggttggaaatggttgaccgaagaggaaccgaacccaaatgtagcgtacggagcaattgtcggtggcccatttttaaacgagacgtttattgattcaagaaacaattccatgcaagtggagcccacgacttacagctctgctgtttttgttggtttgttgtcagggattgtcacctcctcttcagctcctctgtcgttagcagttactgtccgtccgctgtctgctgtcagctctctagtcagatttgcggaggaacctcagatgttcgctattgagttcagagatggctgcccgatccatgtgtatgctagcacttcacgtgatagtttgcttgctgctattcgagatgtactccaatctgaatgtcaatgcccggttccagttttaccgagactcactatgcctggtcatcgaattgatccaccctgtggcagagttaatttgcttggggggttagaaagatccattaatgacgtagagaatgcaacaatgcatctaaagcatttagctgctgctgcaaaggacgctgttgctgaaggcggaattccaggttcaagagctaagttgtggcggcgaataagagagttcaatgcatgtattccttacagtggagttccagtaaatgccgaagtgccagaagtaactttaatggctttgattactatgcttccttccactccaaatctcccacctgagtctcctcctttgcctcctccctctcccaaagcagctgccaccgtaatgggatttatagcatgtttacgtaggttgttggcatcgagaactgccgcttctcacgtgatgtcatttcctgctgctgttggaagaataatgggattacttagaaacggttctgaaggggtagctgcggaagcggcatgtcttgttgctactcttattggtagtggttatggggattcaagtatgattaacgattctaagggagaacaacatgctactatcatgcatacaaagtcagtcttattcggtaatagtggccatgttcttattttggtaaaccggttaaaaccaatttctgtgtcacctttgctatcaatggctgttgttgaaactcttgagaccttgatatgtgaaccgcatggagaaacgacacagtattccgttttcgtggagttattgcgattggttgctggcttaaggcgtcgattatttgctctctttggtcatcctgccgagagtgtaagggaaactgtagctgtcatcatgcgcactattgcagaggaggatgcaattgctgcagaatccatgcgagatgcagctttgcgtgatggagctttgttgaggcacttattgcatgttttcttcctccctcctggtgagcggcgtgatgtgagtagacaacttgttgctttatgggctgattcatatcagccagctttagatctattatctagaattcttcctcctggacttgtagcttatttgcacactcgtaccgatggatcccagaatgaggtagagaaatcagaaagtgcacttgttaggaggaaaaggcgtttacttcagcaacgaaaacctgccccagcacaggttgtcgtggagaatacaccagttggttctggccggcttttatgtaattggagtgaattctggcgagcctttagcctggatcacaatcgtgctgatttgatctggaatgaacgaacacgacaggaagtaagggaggccttgcaggctgaagttcattggttggatgtggagaaagaaagaaattcaggcattgtttcaggtgacatgattgctgggcaagacggtgtgcctcaaatctcgtggaattattttgagttctctgttagttatcctagtttgtccaaagaagtttgtgttggacagtattatttgcgtttactgctagacggtggcagcgacaaggcacaagcttttcctctgcgtgacccaaccgcattttttaatgcattacatcataggtttttatgcgatgcagacattggcctgaccttcaatggatctgtccctgatgagatgggagcatccgatgattggtgtgatgttggaagattagatggctttggtgggggaggaggctcttctgtcagggatctatgcgcaagggcaatggctattgtctatgagcaacattataacacgataggaccttttgatggcactgctcatatgacggttctcctggacagaactgatgacagagcattaaggcataggcttcttctcctgttaaatgctttaatgaaagtcctatccaatgtggaagcatgcgttagggttggaggttgcgttttagcggttgaccttctgacagttgttcatgaggccgcagaaaggactgccattcctttgcaatcgaatctattagccgcaactgcttttatggaaccattgaaagaatggatgtatgttgacaaggacggggtggaagttgggcccgtggaaaaagatgctgtaagaagatttttctctaaagaaactattgactggacaacaaagtgctgggcttctggaatggccgagtggaagaaactacaagatatccgcgagcttcgttgggctatggcacatcgcgttcctgttctcacccaatctcaggtaggagatgctgctttgtctatactacatagcatggtgtctgctcgttcagatcttgatgatgctggtgaaatagtaacacctacgccaagggtaaagcggatcttgtctagccctaggtgcctcccacacatcgcacaggcaatactttctggggaaccgaatatagtggaaggagctgcttcattattaaaagcagtggttaccagaaaccctaaagccatgattcgtttatacatcacgggagcgttttactttgcgttagcctatccaggatccaatctctcatccatttcacaactatttgctgtttctcatgtacatcaagcatttcacggcggtgaagatgctgctgtatcttcttctttgcctttggcaaaacggagcgtgcttggtgtcattttaccagaatcattgctatatgttctagagcgtagcggtcccaatgcttttgctgctgctatggtgtccgattcggacacgccagagataatatggactcataaaatgcgagctgaaaatcttatccgacaggttcttcagcatcttggtgattttccccagaagttgtcgcaacattgtcatactttatatgattatgcacctatgccacctgtgacgtacccagaattgaaagatgagatgtggtgtcatcgttattatctgcggaatctttgtgatgagatccgttttccacaatggccaattgttgaacatgtggaatttttacagtcactccttgtaatgtggcgagaagaactaacacggaagcctatggacttgtcggaggaggatgcctgcaaaattctggaaatgtcgttggaagaggtggatggagttttgttgttcaatgaaatgcggagatttggtgtggtgccagatcaagcaacctttgcgactgttctaaagttgtgtgcaaattctgctttaatctctctagggaagggtgtgcattcttgcgcattgaggcttggcttcatgtcgagtgtcaggaatttggcaacttggaatgctctcatttctgctaaatctcagaatgggtggtttgattctgcattcgcttcgttccgtgagatgattctcgaaggctttcagcctgattcagttagttttctaatcatcttttacgcctgcagtcatagaggtttaattcaagaagcggaagaatatttcctcacgatgattgagaagtataaattggcacctaacagagaacactacgcatgcatgattgacacgtattgtagaagagggcgatttgagaaagcggagaagatgatggacgaaatgccacataaaccagacgagatcatttggtcgtctgtgttgaactcgtgtaggatccataagaaccacaagctagctaaaaaagcagcgacggaattattcggtatggagagactgcgaaacggcgccgcttatatcacaatgtcaaacatctttgcagcgagcggagactgggaacttgcggggcggatgaagaaatccttgcgagagaaagggatgaaaaagaatcccgcttacagttgggttgaagtggggcacattgtccatgtgttctcatcggacgacagaagccacaagaagatgaaggaaattgttgaaatgattgctactttggaggagagaatgaagaaggaagggtacgaaccggatactacctgcgatcatcatgatgtggatgagggaattaaggctgagtctctgatgtatcacagcgagcggttggcaatcgcatttgcgttgattagcacgccagtaggaaaatctactttttcccgtttcacgagtggtctgggcttacgtttgtctttcatcggaaccattaccaagggtttggtggactcgtcaaagaacgcagtgaaggccgttcaggaaggagggttcgatttggacatgacatacatcactgaaaacataatagccatgggattccctgctggtgatatgagctcaggatttttcggctttgttgaggggttttacagaaatcacatggaagaagtaatcaagttctttgaaactcaccacaaggacaagtacaaagtatacaatctctgctccgaaaggctttacgatgcatcactgtttgaaggaaaggtggcgagtttcccatttgatgatcacaactgccctccaatacagctaattatatcattctgtcaaagcgcgtactcttggctaaaagaagacattgaaaacgtggtggtagtgcattgcaaggcaggaatggcaagaacaggcctcatgatttctagccttcttctttacttgaagttctttcccacggcggaagagtcaatagattactacaataaaaaacgatgcgtggacggaaagggcctcatcttgcctagccaaatcaggtatgtaaaatattttgagcgaacattaacctacttcgacggagaaaatcaacctggccgtagatgcatactgaggggttttcgtcttcatcgatgcccttattggataaggccatcaattactgtttcagatcataatgggattttattcactacaaagaagcatcccagaacaaaagatctctcagctgaagatttctggtttggagcaccgaaaaaaggtgtgatggtgttcactttacctggggagcccgggttatcagaagtttgtggcgatttcaaagtgcactttcatgatcgccaaggagatttttaccttatgttagatgttgggacacgtgtcatgtgcagatggagagacggaaagtaccacccggtcaaggtcatcgagcgccgcagggtttcgcctctttacccagactacgagtattacgtccattacactgagttcaatagaaggctagacgagtgggtgaatcttgaccaacttgatcttgaatctatcgaagctgttgtggatgagaaggttgatgataaggtcacaagcttgaagatgactcgccatcaaaagcggaaaattgacgaaacccacgtggagggccacgaagaacttgatgcagcaagtcttcgggagcacgaagagttcacaaaagtgaaaaacatagcaacaatagaactcggcagatacgagatagaaacatggtacttctctcccttccctcccgaatacaacgactgcctcaagctatacttctgtgagttctgcctcaatttcatgaagcgcaaagagcaacttcaaaggcacatgagaaagtgcgatcttaaacacccacctggcgatgaaatataccgttgtggaacattgtcgatgtttgaggttgatgggaagaagaacaaagtatacggacagaatctttgttacctagcgaagctattcctagatcacaaaaccctttactacgatgttgatctctttctattctacgttctatgtgaatgcgatgatcgtgggtgccatatggttgggtatttctccaaggagaagcattctgaagagtcttataatttggcgtgtattctcactctccccccgtaccagaggaaaggatacgggaaattcttaattgcattttcttacgagctttccaagaaggaaagcaaagttggcacgcctgagaggccactgtcggaccttggattgttgagttacagagggtattggacgcgggtccttcttgatattctaaagaagcacaaggggaacatctcaattaaggaattaagtgatatgacggccataaaagcagaggatatactttctacgttgcaaaacctcgagcttattcagtatagaaaggggcagcacgtaatatgcgcggatcctaaagtgttggatcgtcacctacgtgctgctggtcgaggtggacttgatgttgacgtcagcaaactcatttggacaccatacaaagatcaaggttcctcgaagaaagaacatagctcaaaagtgaattgcgatcccttaaagcgatgggttgtcgcctactgcattattagattcgacctcgaactaggtcaggtgattgaagaatgttatccaccgggatgcttgtcacaggaagaagagctcgatattgcatttagctcctttcctgattccatctcgcaaaatcagaaccgatccagtgtacacgattgcatatttttcttcaggatccaaagactctacggatatgttttcaacagacaaagacacgatgaaaggctgaagcgaggtggtgagcagaaatcaattgtgatactctcccaaaaccctttctcttctgtgtttcggcctctgttgcaaataatgggtcccttatacttcgacattggtaagaaagcactcgaacagattgccaactacgtttcttcctgggaatcaccaatgcctggaaaatcaatggaacttccgataggaaacgcttctcttaaagcctatctaccaccatactgcttaccagcatttaaaggagattttgaagagtacactccctccgttgcacctccacttccctcgaatcaattaaacccacatggtctctttcatgatgcagatattttcagtgcgttccgagggattttaatgcaactgtggttgttgtgggaacttttattgatcggagaatctatcctagtgatagggttaacaccttcccaatgcagtgaagcagtcgccagtctcatcagtttggtttcaccccttttattcagcgttgattttagaccatatttcaccattcacgacccaacttttggactcttgaattctctacgggaaggagatgatttccctccaatggttttaggagtgacaaatctcttctttcttaaagccttgcgttgtattcgtcacgtggtatcagtaggaaatccagattacagttcaaacagaaagctttctccttccaatatattgaattctgtgaaattgaaacgggatggccctttgtctctaatgacagagcacaaggaagcaatttggagtgattacgtagcaataacaaagccggatacttcagtactgaacaggcttattgacgctgggatttcccaaggagtggaagagtcaatgtctgtggttaacaatgagatcttgcgccgtcattttctggagctgaccacaaatttcttaactccatttgggccttattttaaagtcaccactccttcggagagtaactccccttttgttgatccaccacctcttcgcccatttgagaaagacgagtttttaaatgggttgtctgcaagaggagtggggaagttcttgtcaaaaagaatgcggtcgaattggattgagttatacaaggtgagaactgtgtttgtggatggattgccggcaacttgggacgaggaacaagtgcgggacatgctcaaaaagtacggcgggatagagaaaatcgagctagctcgcaacatgccatctgctaggaggagggattttgggtttgtaacatttgattcgcatgaatgtgcggttacctgtgctaagagcattaacaattccgaaattggagatggagaggacaaggctaaagttagagcaagattatctcggcctcttcagagagggaaagggaagcattttaaccgcggagattaccggaaaagacccattggctaccgggaacggcggccgccggttggctctcttccttctagaagttatcacgtgccacctcctagtcgatcctatgaccgacgcgctccttcgcctctctttgtgaagaataggaattcatcgggctgtttgattgtaaggaagaaaggggttgataaaagggtaggtggatttgattctaatgagtatgataggaatattagagtgcaggggaaaaacggggtgcttaaggtgatgaaacgaggtaacggcacagaaaagcagaagttacgtgggagaattaagcaaatgctgttggatgctggctggtccatagactacagaccccgaaaaaacagagactaccttgatgctgtttacatcagtcctactggaacagcgtattggtcaatcattaaggcttatgaagcctttcgaaaaaaactaaatgatgatgatccggacaaatctgctgatgacgaatcagtattcttaccattaccggatgacctcctcaatcaactaacaagaaagacgaaaaagaaaatggaaaaagaaaagaaaaaaataagaaaacttgggagatgcacgctacttgctcgcgacttaggggggcaatatcctgaccgtgatgattttgttccgtatccaggaaagaggacaatactatcgtggctaattgaaagcgaaattgttaaatcgggccagaaggttttatacgtaaacgataagcgctttgaagggtggataacagcagacggaattcgttgtagttgttgcagtaaaattcttcctgcctcaaagtttgaaatccatgcaggaagtaagttgaatcagccttttcaaaatatatgtctcgagtcgggcgtttctctcctcgagtgccaaattaatgcatggaaccgacttaaagctctgagtacaattggtttccattgggttgatgtggacagtggtgatcctaatgatgatacatgctgcctttgcggtgatggtggtgatctattgtgctgtgatggttgcccttccacttttcaccaaaactgcctcctcattaagatggttccttctggtgattggcggtgcccaaattgtctttgcatatactgtggagttgtattcggaatgccttcaaattgcggcaaatcatcgtcatctggctactgtacaaacaaatgcagagagctgtccaaacatttacagaagtgtttaggagtaaagcatgaccttgaagaggggtattcatggtcattaattcaaagagtagatgaagatacgaaacttgtggaatataactcaaagcttgcggttgcttcgttattaatggatgagtgtttcttgccaatcattgatagaagaagtgggattaacataattcacaatgtcgtctataactgcggatcaaatttctgtaggctgaattttaatagattttacactgttatactggagaaaggggacgaaatgatttctgctgcgtctctgagatttcacggaacaagggtggctgaaatgccattcattggaacacgctttgcgtacagacgtcaagggatgtgccaccgtctaatgaacgccattgaatctattcatttcgattctgatctaccacattatggaacgaaaggtggagttataagagacgttagagatgatggaagaatcgtatctcctacacttatgtgggtggaagctcttgacctagctcttcaaagattgtccaacatagaattggagaaaatcgttgcaatctctggcagtgggcagcaacacggcagcgtgtactggaacaaaaacgcttcagacgttttaggttctttggacgaaagaaaaaggctcgttgatcagctggaaaacgcgctttccttaaatgagtccccaatttggatggattgcagcaccaagtcccaatgtagagagatagagaatttcgtgggtggcgccttggagctagccatgattactggttctcgtgcctatgagcgattcactggtcctcaaatcaggaagatctaccagaatcaacctaagatttacaatgacacccacagaatttcgcttgtcagctcattcatggcgtccatttttattggtaggtatgccgacattgatcacacggatggtgccgggatgaatttgcttgatattaagcaaagaacctggtctaaaactgctttagaggctacggcaccaaatctagcggagaaacttggtactttatcagctgcccatgaagttgctggtataatttcaccgtattttgtcgcaaaatttggattcaataaaagttgcgccgtgattaactggtccggagacaacccaaatagcttggctgggttgagtttgagcaaaacaggggatttagcgattagccttggcacaagtgacacagtttttggaatttccgatagtccgaaaccaggtttagagggccatgttttccctaaccctgttaatcctgaaagctacatggtgatgttgtgctacaaaaacggttccctcgtacgcgaagatatacgcgatcgctgtgccggaaaatcatgggagaagttcaacgagtttcttcaacaatcacctcccctcaaccggtgccctcctttatcaattctccaaacagtgtcttcatctgttatgtgtaagctagaatcgccttcggtggaacaatctccattgacttgcctccatgcttcatgttttcacgaagcaaagacggcggtgacggttgttggagaagaagaaattcatttagtggcaatgccaagcaagttaaagaagtttccgtgcttctggtgcttttcttctccaataggtctttatgagtcgtgtttaactatgcttaacctacgctgcttagcaatcgtctttgatctcgacgagactttgattgtggccaacacgatgaaatcgtttgaagacaagatcgaaacccttagatcttggattgctagggagcccgatcctgtgagagtttcaggcatgagcgccgagttgaaaaggtattcggaagatagacttttgttgaagcagtacatagacaatgattatgccgtggataatgggaaaatagtaaaagttcaaatggaagaagttccattaatagcagagtctcaagaaaagcttatacgaccagttatcaggctgcctgatcgtaatatagtccttactcggataaaccctgacattcgtgatacgagtgttcttgtaaggctaagaccagcatgggaggatttgagaagttacttaactgctaggggaagaaaaagatttgaagtatatgtttgcaccatggctgaacgagattatgctttagaaatatggagacttcttgacccagaagcccatctgataagtcgaaaatctttgtccactgtattcgaagatggctcttgtcatccaaaaatggcaatggtagttgatgatcgttcaaaggtttgggaagacaaggaccaacctcgcgtacatgtagttccccctttcaccccatattacgcaccccaagctgagacagctaatgcagttcctgtgttgtgcgtcgcgagaaatgttgcctgcaatgtcagaggctattttttcaaggaattcgatgaaaatctcattcgaaagatattagaagtcttttacgaggatgatattttgacgttaccagttacccctgacgtcagcaattacatgatttccgaagatgcggggtttgttcctaatggaaatggtggcgctacagttcacgaaagcataagtggcgtggaagttgaaaaaaggtcatttctccacatttcagattccgtcttagacgaggcgcgagagcttgactccaagattgatcgtggcgagaaagtgggatctctcgccggagtttttgttggagtcaaggacaacatatgcactgcacaaatgccatctactgcgggctcgcacattctagatggatacagacctcctttcgacgcaacagcggtgaaaaagatgaaagataatggcgcaattattgttgggaagacaaatttggatgaatttgggatgggaagctccactgagggttccgcatttcaggttactgcaaacccttgggatttatcccgggtccccggaggctcctctggtggctcagcagctgcggtatctgcgaggcaatgtgttgtatccttaggaagtgataccggcggaagtgtaaggcaaccagcttcgttttgtggggttgttgggttgaaaccaacatacggaagagtctcaagatatgggctaatggcgtatgcgtcttcattagatgttatcgggtgttttggcacctctgtcgttgacgtagggcttcttcttcaatcaatctctggccacgacaaatttgatgctaccagcagcaagcgacatgttccagatttcgccgctcttttcaatcctattgatgatcacagctctaaaccgttgatgggactaagaattggagtgatacgtgaaactttatgcgacggcgttgatgaaggtgtcaaaacatcgattaattccgccgtttcacatcttgaaaaacttggatgcacaataacagaggtttctatgccttctttttctcttggtttacccgcttactacattcttgcttcttccgagtcttcttctaatttgtcacgctacgatggtgtgagatacggaaaccagtcaattgcagaagaactcaactccctttacgaatcatcccgttcccaaggcttcggcgacgaggtgaaaatgaggattttgatgggtacatatgcgctctctgctgggtattacgacgcgtattacaaacgtgcgcaacaggtgatcgaatattctaacgagcttgtccatgggcaatcacttcatgtttcatcgaattcctctacgatcaaggcgatacactacgaaccagcggggcacgcgttccacaacgccgcattaaaactcctgggatacttagcaactgaagagcagataagaaaaagctaccgcgaagtggcgttgaagtatcacccagataagcaggcagccatcattttagcagaggaaacggaggcggcaaaacagagcaagaaggaggagatcgagtctctcttcaagtcaattcaagaagcctacgaagtgcttatagaccctttaaagaggagaatctacgattctactgatgaattcgatgatgaaattccatccgattgcgcccctcaagacttcttcaaggtatttggtcctgcttttgtgagaaacggccggtggtcagtgaaccagccaatccccaatttgggcgacgaaaacacgtcaataggagaagtcgatgcgttctataacttctggtatagcttcagaagctggagagagtttccccacgcggacgagtacgacgtggagcaagctgagtcacgtgaccacaagaggtggatggaaagacaaaacgcgaagctgtctgaaaaagctagaaaagaagagtatggaagaatccgtactcttgtcgacaatgcgtaccgaagggacttgcgtatacaaaggagaaaagaggacgagaaagcggagaaacagaggaaaaaagacgctaagctattggcgaaaaagttgcaggaagaggaagctgcaaaagcagctgaagaggaaaagcttcgtaaagaagaagaggagcgaatagctgctgaagttgcttcacagcaaaagaaagcgaaggaaaaggagaagaagcttttgcgaaaggaacgcacccgattccgaacacttgacatcgatattttgtgtacttctcttgatttagaggggctaaaaaccttaagcgatgaattggaaggaaaaaccgtttcggagcaattggaaatccttgatgaaaatgaatgggatgaatttggaaatgacttatactcagtaccagaagcttcgccgatgctttcaatcaatactgtacccggagccccaccaaccaacaaagcagaagaagacaataaaatcaaagcattaatcgaaaccccagctttagattggcaaaggcaaggatccgatggattcggatctggaaggggattcggacggggtatgggtggaagattgggcgcacgtggattcggccttgaacgcaaaacaccccctatcgggtacgtttgtcatcggtgcaaagtacctgggcatttcatacagcattgccctactaatggtgacccaaattttgacataaaacgggtcaaaccacctactggaattcccaaatccatgctcatgcaaacgctagatggctcgtactctttacctagcggtgccgttgctgttcttcgcccaaatgaagctgcgtttgagaaagagatagaaggtttgccttcttcaaaaccagtcggtgatcttccgccagagcttcgctgccctttgtgtaacgaagtgatgcgtgacgcggttttaactagcaaatgctgcttcaaaagcttctgcgacaaatgtatacgagagtatataatttccaatcttagatgcgtttgtggagtaagtaatgttctcactgatgatcttcttccgaataagactcttcgggacacaataaatcggattttggaatctgggaatagtagcactgagaatttgggggctccatttctgctacaagatatggagtccgcacgctcttccgatgttcctgaagaggaagggaagagtgatccgatgatgggctatgggatgggccctatggatatgcctgacccttttggtggtcaagcgtttatgatgttctcttgcatcatgaaatttggtggatcatccgttgcgtcttctaagagaataaaagaggtagccgagctgatccgctcctttccacaggagcggccaataattgtcttatcagccatgggaaaaaccaccaacatgcttttaaacgcaggagagaaagccatatcatgcgcagttgatgatatagaactcatcgaagaacttagttgtatcaggcaattgcatcttgacgccgtacatgagttgggagtgaatccatctatcatctcaggacacttggaagaattagggaaaattttaagggcaattgcaacaatgaaagaattaacacctagaaccaaagattacctggtttccttcggagaatgcatgtcgaccagaattttcgctgcttatatgaacgaaaccggtaccaaagctcgccaatatgattcatttgaaataggaataatcacgacagatgaattcaccaacgcagagatcttagaagcaacgtacccatcagtagcaaagagactactcgacgactatgccatggaccctgcagttccaatagtgaccggtttcctcgggaagggttgcaaaaccggtgtcatcacaacgctgggaagaggtggaagtgatcttactgccacaacaattggaaaagctttgggtttacgtgagatccaggtttggaaagatgttgatggggttttaacatgcgacccgaacatatgctccaaagccgcaccagtaccctttctaacatttgacgaggctgctgagttagcttattttggagctcaagtgcttcatccgcaatcaatgagacccgctagagaaggagacataccggtccgtgtgaagaattcatacaacccagcagcacccggtacgctaataaccggatatcgagacttacaaaaggcagtactaacaagtattgtcttgaaacgaaacgtgaccttgttggatattgttagcacccgcatgcttggccaatttgggttccttgcaaaggtattctcaatttttgaggaattgggaatttctgtggatgtggtggcaacaagtgaagtgagtatttcactaacattggatccttccaagctgtggagcagagagcttattaaacaggagctcgaccatatgatagaggagcttgaaaaaatcgcagttgtgaagcttctccaacaaagatcaattatttccctaattggaaatgttcaaaaatcgtcgtttattcttgaaaaggtgtttagtgtgctacgcgtcaatggcgtcaatgtgcagatgatttcgcaaggcgcatcgaaggtgatgggagacggtggaacgtcgggcggcaatagaactaacagcgagaagccagagtggctgcaacagtacaatctcatagggaaaatcggagagggaacgtacggcttagtttttcttgcaaaaacaaaatccttatccaatcgcggaaaatccattgccatcaagaaatttaaacaatccaaagatggcgatggagtgtcgcccacagcaattcgcgaaatcatgctcctccgagaaatcagccacgagaatgtcgtcaagctcttcaacgtgcacatcaaccacttcgatatgtctctgtacctagctttcgactatgcggagcacgacctttacgaaatcatcagacaccacagagataaactaagccagcccattcaccagtacacagtgaagtctcttctctggcagcttcttaatggattaaactatctccactcaaattggatcattcatcgcgatctgaaaccctcaaacatactagtcaatggagaaggagaagaacacggagttgtgaaaattgcagactttgggctggccaggatttatcagggacccttaaagccactgtatgataacggggtggtggtcacaatatggtaccgagcacccgagttgcttctaggagctaaacattacacgagtgccgttgatatgtgggcggtgggttgcatcttcgccgagcttctcactctaaagccgttatttcaaggagccgaagcaaaatcgactcccaatcccttccaaatcgatcaattagataaaatttttagggttttagggcatccaactgcggaaaagtggccgattctgcagaatcttccgcactggcaagctgatttacagaacattcaatcgcacaaatacgaaccagcaggtcttcacaacattgttcatctctctccaaaaagcgccccttacgatcttctctccagaatgttggattacgacccccgcaaccgtataactgcagcgcaggcgctggaacacgagtatttcaagctagatcctctaccagggaggaatgcgttagtcccatgtcaaccaggggaaaaggttgtgacgtacccggtgcggccggtggatacgaatacggattttgagggcacggcgactattcagcaatctcagcgatcagggtcgagagtggtgagcatgggaatgcagaggatgcagttgaggaggaaggatcctccattgggcagtggctacccacctcctcaacgatcaaggcgctctttggatccatcactatggtgggatcctttcatctgtcttcttaacgaattagagaactcgcctttgaccacctgtttacctcctcagcttgtgaaaaagctcaaggataatagcatgtggcttttaaacagtataaccttctttaaagctccgaatgaaaaatctcgcgatgcgttgacgtgtgaaaagctcaaaattggatctcatgagttgattattgagcccgtattaaaggataaggctctttatatcagctcttatttgtgcttggacgaggttcaatcatatatcatcttgaagagatctcttgaacgcagtggaaaaacttctgatgctatttctgaagattatcttcacttggcactaatatattattacatcgaaaagcaatgcctactgaagtgtgtcagacagatacttatccatgctttatatatcggggttaatttaatgcaggatgaagtctctcagttgatatctaaaggattagaagttaaactagtatctatatttgacgagcttctctctgctcgtcatccagaaaagatggatgctaatctttttactttgtgggcggaagaagttctcaccgaacgcaatatagttttggagattttgtttgtgatttactataattcgttttgcgcattcactgttcagacctggaagaagttatgctctctatacaagggtatgttatctggagtgtataattcagctagtttggatgtatcaaatgatgcaataaaggcctcttaccataccaaagtgcaacttttaatattacttatagagggtttagatctagagaatcttcttcagttggtgcatgatgcgatatctttcaggaaaggattgaagttttcgatggatgatgtacgagatattgattcctcaatatcttcattcagtattactgaaatcaaaagtactggcccacttttcatggcgtgggccgcatttctttgtttgctatcctctcttcccgacaaagaaattgatcatgcattttacgtacaacaaatctctgaatatgatttatttgattacttgataaatatactggattgcgatctcttgaaacagtccaatatcctcgcagctggttataaaagtgtgctgcgaacatttttgtcttcatttattgcttcatatgaggaaggtgagtcctttgagctaatactagatgtaatttgtaaaatatttaggggagaggaatctttgtgtgttcaattttgggacaaagcaagctatattgactccccgatccgttgtcttctctatgctttggagaaagaatttccaatcaagatttgtccacttgttcgccttttgtcagcccttagtgaagggagttggcctgctctatgcgtgtacaagtttcttgaaaatgttgtaggaatatctactctttttgatatttctaatggcccttctttggatagtacttccatgttgattgaaacacagcagagattgagagttcctggttttgaaaacctctacattcctagcaaaaccagtggccgaattgttaaagttgttagctgcaataatgtacttgtaaaatgggagctggcccattctggcgtaacgtcattaatgatgcgtttatctcaatttccctacattgatgaagtctctctcattctcaacctgtttaatagtataatgtcttccaacgtggctgtagccttctccttgttggagtctggaagctcgcttaatcttgatccatctgtcacaaatggtgacctagccaagcgatactggctagtggatttagcttgctctatcgtcagatcatggatagggtcggggaagttggcgaagattctgttgatagattctgaagttaattgtagtgattattcattaactatatcagtacttgattttacgatgcagctattggatacaaaaatggacgaatataatgtgttagctttcatctcttttggcttgctgtatgtgtttgttgaccacgattcttggagatataggcttaagcatttcagatggaaagtaacactcaaggttatggaattgatgaagaaatgcatcatttctcgtttcgttgtttccgcaagcccccctacggaagacgcagcggttgccgcggacccgttaaccaaagatggtcttattaattacttagcttctggatgcaaatctaaaagcaaatggaggataggtaccgagcacgagaagtttggtttccaattcgattctcttcgcccaatgagttacgaacaaatttcggtgctgcttaatggcatttctgatagattcggttgggataagggtcaacaaaacatatccctagagccaggtggccagtttgaactcagcggtgcacctctagaaactttgcatcaaacctgtgctgaggtcaattcgcatctttaccaggtaaaagccgtagcagaagaaatgggaattgggtttctgggtatcggttttcagccgaaatggaagataagcgaaatacctgtaatgccaaagggaagatacgatattatgaaaaaatacatgcctaaggtgggttcaatgggattagacatgatgttcagaacttgcactgttcaagtgaaccttgacttctgctcagaacttgatatgatccagaagttccgcgctgggttggctttacaaccgatatcgaccgcgctatttgcgaattccccttttaccgaagggaagccgaatggctacctaagcatgagaagccacgtttggacggacactgacaataaccgatctggaatgctaccatttgttttcgaagattcctttggattcgagcaatacgtggattacgctcttgatgttcccatgtacttcgtgtaccgcaacaagcgttacattgactgcagcggaatgtccttccgggatttcatggcgggaaaactggcgaatcttcctggtgattatcccacgctgaatgattgggagaaccatctgactaccatatttcctgaggtgaggttgaaaaggtacttggaaatgagaggcgccgatggtggcccttggagacggctctgtgctttgcctgccttttgggtcggtatattatacgacgaaacgtcccttcaatcagtcatcgatatgatcgcggactggacacctcaagaacgccaaatgctacgctccaaggtcccaaaaacgggattaaaaactccttttcgtgacggcttgctccgacacgttgcccaagatgttctccggttgtcaatggagggacttgagagacgaggctacaaagaagtgggattcttgaacgagatcaccgacgttgtcaaatcaggtgacaccccggctgagaagcttctagagctttaccatgggaagtggtcccaatccgtcgacccagtgtttgaagaacttctatacaacgcctcttctttctgtgactgggctggcgtttcttgcgtcaaccgtcttgtcttagagaacttcggccttggaggaacagatctccgcgtcctcagcctcaagaacaatttgttcgccggcgaaatccccctcgctggtttgacttccctgaagcttctcttcctgtcacactgcaaattctccggccctttcccgcaccttctcactctacgattggagaataatctaatttccggttcattgcaagacttcaacgtttcctcaaacctgctttctgatgtcataccagtttcgctctccggatttcccagatccgctttccagcttaatgcggatctctgtgggtatcctctaattgtgctcggagacattttagttttgggagtaataacatcgctgctcttctgctactttatggtgttcttccaaggagcgaaacgcttcgagcttgatgacctactcaaagcttctgctgaaatgctaggaaaaggaaacttcgggacctcgtacaaggcggttctggacggcggagatgtcgtcgccgttaaacgcctcaaagacgagcagcacgttgaaattctggggagggctagtaaccctaatttggtgagcttcgtcgcgtattatttttccatggaagagaagcttctcgtcagcgattacatgcccaacggttctttattctgggctctccacggtaatcgtgggccggggagattaccgattgactgggtgacacggcttaggatagctgcgggggcggcgcgtggaattgtgtacattcacgaatcgttaaagatggttcacggaagcgtaaaatcgacgaatattcttctggacaaaacgggaaacgcgagggtttcggattatgggttgcatttggtggcattaccgtcggagagacggaagatgagtcaaaattccgacgtgtattcgtttggagtggtgcttttagagattctgacggggaagtgcccatcgtgggtgggtgggtacatagacctgccgcggtgggtgcaactggtggtgagagaggagtggacagcggaggtgtttaggagggcatcacttctgaatgagttgaaattgctcgaatggtgcatgaaagaaaatgtggtacacgttttatcactatttgtagaagttggaacattagctcacgatatagttgaaattcctgggtcaaatggttttgcgttgttgtttaggattggtgacgtattattgatggattttcgagatttactcaatccgtgttgcgtcttcagggcaaatatcaacaatttacctcattcggtgcatgagcgtaatattgatgattttatgtttagagttgctgctcatgcattgttacaacttggagttgatgatccgatgagtatagatgatgaaaatgaatttagagtttgttgttggtgttgggaaccaaaaaatcaatcaaatccaagaataattatctctttggataatggtgatatgttcctggcagaagtttctgttggttcggttaacccaaagattgacttctcagagtgccttcataaaggcttatcatgtaacacgattttttgggctaaaaattcttttgtaactgcttttgtggagatggcagatggcatcgttttaaaactaatggatgggaagttaattcataataatgcgccaatcttagatatttcagtcattgacttcaatgaggagaaaggaagccaaatattttcttgctgcgggatatcgccggagggctcattaagaataattcgtaatggtgttagtgttgagaagctgttaaatacgagtcctatttatcaaggaatcactggcacctgggcattgcgaatgaatgaaactgattctcatcattcttttcttgttctttcatttgttgaagaaactagagtgctttctgtggggatgaactttaccgatgtgactgatttcattggatttcgatctgatgtatgtacgttggcttgtggagtagtattagatggaatacttgttcagattcatcgaaattcaattgaactttgtaaacctagccatagtgatcatggtaaaggcgttccaattccctctcctgtgtgctcatcttggtttccaagtaaccaaattattagtttaggagctgtaaagaataatctagtggtggtttctacatccaatccatgttcaatgtatattttaggtgtgcgctgtgtatctccatctcagcatcagctatgtgaactgcaacggttaactcgtcggccttcagttgaagttttgtcttttgaaccaaaagctggcctaagagtgcttgctacaggtgtggttagttttacaaacaattcaggtgctgctgttagtggttgcgttccacaagatgtgagacttgtcttttctgatcggctgtatattctttgtggattaagaaatggtatgctgcttcgatttgagtggcctcttcctactaaacttgaattgctatccactcggcacattggtgtcactcctgtttttctcgtgcccctcagtgaccatctgaattctgacattattatccttagttgtagaccatggctgttgcaatctgcaagacacagcataagttgcacctctattgcttttcagccttccactcacgctacgtctgtgagctctcgtgaatgcccaaatggtgtcttgtttgtttcagataataggttgcacttggtggagatgttacttggtggaaaccttaatgtagaaaaatttatcattcaaggcactccaagaagagttctgtaccactctgagagcaacctattattagttttgaggacaaatataagagatgaaagttgttcctctgatgtatgctgtgtaaatcctctagatggatcaattgtatcttgtttcaaactacaaattggagaaaccggaaagtccatggaacttgttaaagttgcgaacgaagaagtacttgtagttggaacgagtttgtcattgaatcctttaatcatgcccagtggtgaagctgaaagtacaaagggtcgtcttctagtgctttgtctagaacttttgcaaaattcagacactggttccatgactttctcctcgagaactggtctgttttctcgtcgaacttctccattacgtgagatgggtggtacagttgaacaaatgtccggaagtagtgcatatagtagccctgatgatggtagttttgatggaagcaaacttgaagaaaatgagacttggcatttaagattggcaagtgcaacgcaatggcctggaatggttcttgctatatgcccctatcttgaacggtacttcttggcatctgctggtaatgctttttatgtttgcgggtttgttaatgatacccctcaaaaagtgagaaaaatgtcagttggacggacacgatttatgataacttcgttgaaagcagatggcactcggattgttgtgggtgactcccgcgatggtatattgttttactcttataacgaggacaccaaaaaattagagcaggtatattctgatccatgtcaaaggttggtcgcagattgcacacttgtcgattcaaatactgccgttgtctctgatagaaaaggaaccattgcttttctgtctgttgaaggttcttccaatccagagagtaatttgaatttgtgttgtgcctattatgttggggaagtatccatgagtatcaagatgccaccatcaatgtctccgattgacacatcatacttccaagtaaattcgtttaaattaatggagcttctgggtccagagaaagttgatccagctgatgtaaagctaatcaaagacaagctattcgggtacactactttttgggtaacaaaagagcaaccattcggcgattttggggaaggcattcttttcattgggaacttaagagcaaaacgagaagaagttttctccaagttacaaaaggaactgaatgcaatcgcaggcgacaaatataacctattcatggttgaagagcccgacgcagatgaccccgaccctcgtggagggccacgtgtcagcttcgggttgcttcgtaaagaagtatccgatcccggtccaacaactctttggcaatacgtgatctctctgttacttttccttctaaccatcggttcatcagttgagttaggattggcttctcaggtcagcaagcttcctcctgacgtagtgaagtactttactgacccaaacgctgtcgaacctccgaacatggagttactgtacccattcgttgactctgctttgcctttagcttacggaattttgggaattcttctgtttcatgaagttgggcacttagtggccgcgtaccctaaaaaagtgaagctaggaattccctttctgatccctaacattactttggggagcttcggagcaattacgcagttcaaatctatcatttcagatagagcaaccaaggttgacgtgtcccttgccggaccctttgccggagctgcactttctctttctatgtttatcgtcgggcttcttttgtcctcaaatccggcgacttctgccgacttggtgcaagttccaagcaatgtttttcagggttctttgctgcttggtttgataagtagagcttctcttggctactcagcaatgcatgcagccgccgtttccatccatcctcttgtaattgctggatggtgtggtttgaccacttcggcttttaatttgcttcccgtgggttgccttgatggtgggagagccgtgcagggagcgtttggaaagggtgcgctgtttgggttgggattggctacgtatatgatgctgggattgggagtgcttggtgggccgttatctctaccgtgggggctttacgtgctgatatgccagcggtcgccggagaaggcatgtctgaatgacgtgacagaggtggggccgtggagaaaagcggcggtggtaatagcgattgtgttggtggtattgactcttttgcctgtttgggatgaacttgcggaggaattgggtataggacttgtaagcactcaaatatggagtgaaattggggagacggaagcggagaaggaaaagatgttgttagagcttgaaagagaatgccttgaagtttatcggcgtaaagtcgaggaggcggcgaatgctaaggctcgcctccttcagtcagtggcagcgaaggaagcggagttggctacactggttgcggctctcggtgaactcaatgtccaatctccgaatcagtcggagaagacgaagaaaacactaaaagagaaactggcagctataactccaattgttgatgatttgaaggggaagaaagaagagaggcttaagcagtttaacgaaataacttctcagattgataagattgcggcggagatttctgggtttagtagtataggagtgagctctttgtatttggaagagcctgatttgtccataagaaagctcaacgattaccagtctaatctccgcgctttgcagaaggaaaagtctgatcgccttcataaagtgttcgactttattaacgaggttcatcacctgtgccgtgtgcttgggcttgattttgtgcagactgtgagcgatgtacatcctagtttgcctggcgtaaaccaagaacagtcaacgaatataagtgacagcactcttgaaggcttggaacaaagcattttgaagttgaagatggataaaaatgctagggttcagaagctgaaaagtattactgcttcgttgaaagagctttgggggttaatggactcgcctagagaagaaaggattagattttcgaagcttgcagcagtgttagggctgccggaatctgaaatcaatgagcccgggatattgtcagccgacatgattgatcaagtgactgcggaagtggagagactaacgaagctcaaagcaagcagaatgaaggagcttgtgatgaaaagaaggtcggacttggaggagatttgtaagatgacccatatcgaacctgatatgaatactgacgctgagaaatccaatgcgctaattgatactgggttgatggatccttcggagctgctggcgaatattgaatcgcagatatcgcgtgccaaagaagtagctcttagcagaaaggatgtgatggacaggatcagcaaatggctcgctgcttgcgatgaagaaacgtggctcgaggaatacaatctggatgacaaccgttttaacgctggtagaggcgctcacatcaatctcaaacgcgcagagcgggctagagtcacggtcaccaagattccagggggaaacacgaggctcgtcacccagccttcttgtatacaaggaaaaatgagaaattatcaacttgccggcttaaattggctcataagactatacgaaaatggtattaatggaatcctggccgatgaaatgggtcttggaaaaactttgcaaactatatccttgctaggatatttacacgaatttcgaaaaataagtggtcctcacatggtggtcgccccaaaatctacgctgggaaactggatgaatgagattcgccgcttttgccctgttttacgtgcagtaaaatttctgggaaatccggatgaaaggaaatatatacgcgaagaactgttggtagctggaaagttcgatgtgtgtgttacaagctttgaaatggctattaaagagaaatctgcattacggcgttttagctggcggtacataattatagatgaagctcataggataaaaaatgaaaattccctcctttcgaaaacaatgaggctttaccataccaactatcgcctccttatcacgggtactccactacagaacaatctgcatgaattgtggtcgcttttaaactttttacttcctgaaatttttagttcagccgaaacgtttgatgaatggtttcaaatatctggcgaaaacgatcaacaagaggttgttcaacagctacataaggttttaaggccctatcttcttcgaagactgaaatccgacgttgagaaaggattgcctccgaaaaaggagacgatattgaaagtgggtatgtctcaaatgcaaaaacaatattatagggctttacttcagaaggatttggaagttgtaaatgctggcggagaaaggaaacgccttctaaatatagcaatgcagctgcgtaaatgttgcaaccatccatatctcttccaaggagctgagcctggtccaccatataccactggagaccatcttatcgaaaatgccggcaagatggtgttactcgataaattacttcccaagctaaaagaccgtgagtctagagttcttatattttctcagatgactagattgcttgacatccttgaagattatttaatgtttcgtgggtacctttactgtcgtattgatggtaatactggtggagacgatcgtgatgcgtccattgaggctttcaacaaaccggggagtgaaaaatttgtattcctattatctacaagagcaggagggcttggaattaatcttgcaactgccgatgttgtcattctctacgacagtgactggtggtataccattgaggaaaaagtcattgagagggcgtataagaaactcgctcttgatgccctggtgattcaacagggtcgtttagctgagcagaaagctgtcaacaaagatgagcttcttcaaatggtgagatttggcgccgaaatggtctttagttccaaggatagcacaattaccgatgaagatattgacagaatcatcgcaaaaggtgaggaagccacagccgagcttgatgcgaaaatgaagaagtttacggaagatgccatcaaattcaaaatggacgatagtgctgagttatttgatcttgatgaggacaaggacgaaaacaagattgacttcaaaaaaatcgtcagtgacaactggatggagcctccgaagagagagcgcaagcgcaactactcagaatcagaatacttcaagcaaacaatgcgtcaaagcggcccagctaaacccaaagaacctcggatccctcgcatgcctcaattgcacgattttcagttcttcaatatccagagactaaccgaactctacgagaaagaagtgcggcatttaatgcaaacccaccagaaaactcaaacaaaagacacaatcgaagtcgacgaatcagaagaaacaggtgacccgttgactcctgaagagttggaagaaaaggagcgaatgctagaggagggtttctcctcgtggagcagaagagattttcacagctttatcagagcttgcgagaagtacggccgaaatgacatcaagaatatagcttctgaaatggagggaaagagcgaagaagaagttgagcgatattccaaagtttttaaggcccgttacaaagagctcaacgattacgacagaataattaagaacatcgagcgaggggaagcgcggatctctcgaaaggacgaaattatgaaggcaattggaaagaaacttgatcgatacaaaaacccttggctcgaactcaagattcagtacggccaaaataaaggaaagctctacaacgaagagtgcgatcgcttcatgatttgcatggttcataagcttggctacgggaattgggatgaactgaaggccgcgtttcgtacttcccctctgtttagatttgattggtttgtgaagtcgcgaaccactcaggaacttgcacgtcggtgcgacacgttaatccgattagtggagaaggagaaccaagaattcgacgagagggagaggcaagctcgcaaggagaaaaagaagcggaagcagctgacaatggacgactatttgccctcgatggcaagctcactgcgcaaggcgatcggcaccgttaaagatcagacgagcatcggcatagcgaaggtcgcaagcaacgttgcgccagatctggaggtcgccatagtcaaagccaccagccacgacgacgacccgcccggtgagaagtacatccgcgagatcctcagctcacgcggcttcgtccaggcctccgttgccttaatttcccggcgcctacgcaagacccgcgactggatcgtcgccgtcaaggccctcatcgtcgtccaccgcctcatgtccgagggaaaccccctcttccactacgagctcctccactacagccgtcgcgggattcgacttctcaacctctccgatttccgcgacgaggcccattctggctcttgggaccattccgcttttgttcgcaccttcgccttgtacctcgaccaacgcctcgaattgctcatgtttgaccgcaaggaccgtcactcgcctcccccccgtgcgtacgagtacagcgatccacgtcggaccaggtcttatggtgatgtggcggaagccactcctctacgggagatgacaccggagcgtatttttatgaaaatgggccatcttcagcgagtgttggataggtttttgtcttgtagacccactggggtggcaaaatcaagcaggttgatatttgtggctgtttatcctatcgtgaaggaaagcttccagttgtacgcggacatatgcgaagtgctcgctgttcttctggataggttctttgatatggagtacaccgattgtgtgaaagcgtttgacgcctacgccagtgctgccaaacagattgatgagcttgttaatttctacaattggtgcaaggagactggagttgcgaggtctagcgagtatccccaggtgcagaaaattaccccgaagcttctagaaacattggaagaatttgtgaatgacaggtcgaagaaaaacaaagatgtgactcctgatatgaacgaaattaaagcgttacctgcaccggagagttttgtgcctcctaagccggaagtgacggaagatctggtgaatcttagagacgatggtgtacaaccagttgaacggatttcaggaagtgcaggagatgttttagaggatgaccctgttggtagactaaaagtgttcgtttacgagctccccagcaagtacaacaagaagattctccaaaaggattcgagatgcttatcccatatgtttgcggccgagatctacatgcatcgattcctactaagcagccctgtaagaaccctaaaccccgaagaagctgattggttctacacaccagtgtacacaacatgcgacctaacacccaacggtcttcctctcccgttcaaatctcctcgagtcatgcgaagcgccattcaattaatctccacaaactggccctactggaaccgaacagaaggagcggaccacttcttcgtagtccctcatgatttcggtccttgttttcactaccaagaagagaaagcaatagaaagagggctgctgccactcctccaaagagcaacattggtgcaaacattcggtcagagacaccacgtgtgcttaaaagagggatccatagtgatccctccatacgccccaccgcagaagatcaaagctcatttcatcccaaagaaaaccccgagatccatatttgtatactttcgtgggctattttacgatgtgggaaacgacccagaaggcggctattacgcaagaggtgctcgagctgcgttgtgggaaaatttcaaaaacaatcctttgttcgatatctccactgatcatccaactacgtactacgaggacatgcagagagttgtcttctgtttatgccctctgggctgggccccgtggagcccaaggctggtggaagcggtgatatttggctgcattccggtgattatagcagacgacatcgtgcttccgtttgccgacgcgattccgtgggaggagataggtgtatttgtggaagagaaagatgtaccgtatttagacagtatattgacatcaattgaacctgaagtgattctgaggaagcagaggctgcttgcgaatccgtttatgaagcaagcaatgctatttccacagccggctgagccgggggatgcgttccatcaagtgcttaacgggcttgcgcgcaaattgccgcataaaaagggtgtttttcttcgtcctggggagaagattttgaattggactgctgggcctatcggagatttgaagccttggaaaaataaccagagcgttgcagtaaaggtgaaaaaggacaaccctgacccaaatgtcaaaggcggtgtacttttccatctttctcatttcaagcccttcacagagaaacccaaacctatggcactcaactttgaaatccccctgctggccttagagaaaaaaattgaagacataaaaaaagtggcgatcgaatcacagttggatttggcggacgttatcacagaattagaggagaaataccaagaggcactgcgaaaatcatattcatctctgacccctattcaaaaggtgcatattgctcggcatccgcaaagacctacattccttgatcatgtttttaccattactgaaaagtttattgagcttcatggagatcgagctggatatgacgatcctgctatagttactggtctaggtgttattgatggtagaaggtatatgttcataggtcaccaaaagggaagaaacacaaaagaaaacataatgcgaaattttgccatgccaacccctcatggttatcgaaaggcacttcgcatgatgaaatatgctgatcaccatggatttccaatactcacgtttatcgatacgcctggtgcttttgcagaccttaaatgcgaacatctcggtcaaggcgaagccattgcttataatttgcgaaccatgtttggcttgaaggtccctattgtttgtattgttattggagaaggcggttctggtggtgctcttgccattggttgtggcaacaagttattaatgcttgagaacgcagttttttatgcagctagaaaattgaggataacttcgcaagagctgtgcaatctccaaatagctgatggaattattccagaacctttgggcggtgcgcataaggatcccgaatggacatctctccagataaaaaatgcaataaatttgtcgatggaggagcttttaccaatgagcactgaagagctgatggaacacagatcgatgaaattcaggaaaatcggggggtaccatgaagatattccagtttcatgggggaggaaagcgcttcttatcggggggaaaacggatccacaaaccgaccggatttcagtttgggcgtttgacaccgagactgaatgctggtctttaatcgatgctaaaggagatataccgagtgcgaggagtgggcattcgttagtaagagcgaattctgcggttatattattcggaggggaagatataaaaagaaggaaactaaacgatttgcatatgctagatctcaaaaatctcacatggctccccctaaattgcaccggatcatctccctcaccaagatcaaaccatgtggcctcgttataccaagacaaaaccctgctaatcttcggcggatcatcaaaatctcgagttttaaacgatcttttctctctcgacttcgaaacgatggtgtggtcgagaatcaagcctcgaggcgcatctccatctcctcgcagcggatgcggcggagtcttatgtggttcaaagtggtatataacgggtggagggagcagaaagaagcgccatctcgattcttacgtgtacgacgtggaaaaatctgagtggtccgtggcattctcttctcctccttcgtcaatcacgacgaataagggtttcagtttggtactcgttcagcataaggagaaggatttcctcgttgctttcggaggcttgaagaaggaggcgtcgaaccaggtgttcgaatggtacgctgagtggcctgagcttgaggctccattgctatcctctttgaggatcctcgttcccggttgcgggaactctcagctttcggagcatttatttgatgctggtttccaagacatcaccaacattgatttctctaaggtagtaatagcggacatgttgcggagaaacgtcagggaacgtcctgcaatgcggtggcgagtaatggacatgacttcaatgcagtttgaagatgatagctttgatgtggtacttgataagggtgggttggacgctttgatggagcctgaacatggcactcaacttggaaaccaatacttatcagaggtaaaacgggtcttaacgtgtgggggaaagttcatctgtctttcattggctgagtctcatgtgattggtttactgctttccaaacttcgagttgggtggaaaactactatacatgcattatcccctaagtcaaatgatgcactatgcacgttcataatcgtatctgagaaagaggatgacagtattatgcactcaatagaaacatctttaaactgtcaacaagatcaggcctcgggttttattcaaacgctggagagagagagtcaaattcgttcacttgacgctttgcaaattgggtttaagttagaacctggtagacgcgttgaactcacactaggtggatatgtggcttctgtcttcacctacaaagctgttcttctcgacgcccccgataattgtggcccttttctgtacaattatggagtgtttattgtccctaaatctcgagctcgcgaatggctattctcatcgaaagaaggacaatggatggttgtggaaagctcaaaagctgctaggttgatcatggtaattttggacagcaccaatagtatgtgtaccatcgacgatattaagcgtgatttatctcctcttgtgactaattattccccgagaatcagctcattgattgaaccggatggcggaaccctggttaacctaatcgtccccgaggaaaggagggaatccagatctttagaagcagagaaatttcctaaaatccaactcaccgcgattgacttggagtgggttcacgtattgagcgaagggtgggcgagtcctttgaaaggattcatgacggagaaggagtatttacagagtttgcatttcaattgcttgcgaatggaggacggatcccttgttaacatgtcgctccccatcgtgttagccattgacgacgaaaccaaagatagaatcggttcttctaatcacgtagggttagtctccccaagcggcgatttggtagcctctcttcgaagtgtggagatctacaagcacaataaagaagaaagaatcgcgcgaacatggggcacaacagctcctggtttaccctatgttgacgaaacgatagcgaatgcaggtaattggctgataggcggtgaattagaggttctaaagcctataaaatacaacgatggtcttgatcattatcgattgtcacctaaggagctgagagaggagtttgataagcgtgaagcagacgctgttttcgcgtttcaactgagaaaccctgtccacaacgggcacgcgttgctgatgaacgatacgcggaaacgcctcctggacatggggtttaaaaacccaattctccttctgcatcctcttgggggctttgtcaaagccgatgacgttcccttagatgtccgaatggaacaacacagcaaggtgttggaggatggggtgcttgatccgaagacgacaatagtggcgatattcccgtcgccgatgcactacgcggggccgacggaggtgcagtggcatgcgaaggcaaggataaatgcaggggccaatttctacattgtgggccgagatcctgcaggaatgggccacccgactgagaagcgggatctgtacgatccagatcatgggaagaaggtcctcagcatggctcctgggctcgagaagcttaatattttaccgtttagggtggcagcttatgacaatgtggcaaaaggaatggccttttttgagcccaatcgggctcaggacttcgtttttatttctgggaccaagatgaggaactatgcgaagagcggcgtgaatccgccagatgggttcatgtgcccaggaggatgggatgttctggtgagatattatgccagtttacaagcagatgagaaggaatctttgattctccaactgcacgagatatccgcggtcaaattcgggagcttcaagctgaaatcgggcgtatcctcccctatctacattgacttacgcctcatcatctcctatccctcccttctccaatccatttcccaaaccctagtatcttcggtccccacccaggcaactttcgatctagtatgtggcgttccctacaccgcactccccatcgccacatgcatttctgtatcccgcggtatcccaatgatattccgtcgtaaagaggtcaaagactacggaacctccaaggccattgaggggaactatcatcccggacaatcagtcctcattatcgaagacttagtcaccagcggctcctccgttttagaaactgccgcgcctcttcgtgccgctggtctcactgtcactgacgctgtggttctgattgaccgcgagcagggcggccgggaaaacctagaggaaaagggtatcaaactccattcgatgttcaagctcacggaaatggtgcgtgttctgaaggagaatggtaagctcgaagatgatatggcgaagagcgttcttaagttcgggttcgcagagagggcaaaacttgcgaagaatcccactggccaaaaactcttccaaatcatgatggaaaaagaaagcaatctgtgcctcgcagcggacgtgagcactgctgctgaattgcttgaactcgcagacaaggtagggcaagagatatgcttgctgaaaacacacgtcgacatattacccgattttactcccgatttcgggtggaagcttcaatcgatagcagaaaagcacaatttcttaatattcgaagatcggaagttcgcagacataggaaacacggtcacaatgcaatacgaaggaggaatctaccgtatactcgagtgggctcacataaccaacgcacacataatatcgggcccggggatagtaaacggactgaaattaaaggggctaccacgtgggagggggttgttgctgctggcggagatgagttcagctggtaatctggcgacgggggagtacacatcagcggccgtgaagatagcggaagagcacgctgattttgtgatgggttttatatgtgtgaatccggcggcgtggcctggaaatccggggtgtatcctggcgacacctggcgtgcagatggcgaaggggggtgatgatctgggtcagcaatataatacgccttattctgttggtgtcctgagcgtcaagtatcggtacgcggggcgtgaacaaactctgagtgatcttaaggctcatgacgatcttcgtcaattgaacattctttcaggcgttgatattcccattggaggttccagccgcccaaatggcgtcggactatattatgctaaaattggtatcggtacaccgccaaaggactactatgttcaagttgatactggcagtgacattatgtgggtgaactgcatacagtgccaagattgtcccacaagaagctctctcgggatagatcttacactgtatgatataaatgattcagcaactgggatacctgttccttgtgacgatcaattttgttatgatgttaatggtggctggccgaagaattgtggaccgaacaacacttgtccttatcttgagctttatggagatggaagctccacggaagggtttttcgtgaaggatattttggagtatgctggtgtctccggtgatcttcaaactacatcgaccaatggaagtgtaatatttggatgtggctcgaggcagtcaggtgatttgagtgagtcaaatgaagatgcccttgatgggatagtgggtttcgggaaatccaactcgtctctgatttcgcaattatctctaactggtgaggtaaaaaagatatttgctcactgtttggatagcacaaacagtggaggaatctttgccattggacatgttgttcaacctcaagtcaacacaacgccattgatatcaaaccaaactcattataatgttaatctcacggcaatccaagttggcaccgaatttttaaacgtctcaaggagtgttctcgaaggagaagataaacaaggggcaataatagatagtggcaccacattagcttacctccctgaatctgtttattttctattagtggaaaagattgtttctgaccaacctggcttagaagtgcatactattcatgatgagtacacttgttttgagtatactaaaagcttggatgatggattcccaaacgtcactctacattttgaaaatgcagtaaccttaagagtgtacccaggaatgtttcttgttcaacaaacaattggtactgtgttatgctgtaaatgtggtaccccgatttcccctaatgccgtgaatatgtgcgtgaattgcttacgctcggaagttgatattacggagggtctcattaaacgtgccacaatcatccactgcccagaatgcaacgactacctggaaccaccaaccactcgtatccaagcccagttggaatccaaagaactcctcgcgttctgtctcaggaaactaaaagataaatgcaaagttcgcaagtcgcaagcagatttcatctggacagagcctcattccaagcgaataaaagtaagaatcaaggtgcaaaaggaagttctcaatagcgttattttggagcaagtccatatcgttgagttcgtccagcaagagcacctgtgcgattcttgcacgaaaattcaagccaatccagatcaatgggtagcttcagtgcaggtccggcaacacgtgtctcatcgtcgcactttcttctacatcgagcaaatgatcctaaagcacgatgcggcgtcaaaaaccatcaaaatcaagcaaatgcacaagggaatggatttcttctttggaaatcgcagccacgcagtgaaattcgtcgagttcataggcaaagtaactccttcaagaaacagacacgacaaacagttagtatcccacgatccaaaaagcaacaactacaactacaaatatacattctccgtcgaaattcctcccatttgtcgcgaggatctcatctgcctcccccctaaggtcgcctcctccttcggaaacctaggcccacttgtcctgtgcaccaaaattacaaactcaatcgccttattagatccaatcacccgacggcattgcttcatggattcagatcagtactggagatactcattcaagccacttctcacgagccgccaactggtgaagtacatagtattagacgtggagataacctcggaagttataataggtggcctgcggtacactggggcagaagtgcaggtagctcgggtgtcggactttgggaagaatgacactatgttcttttcgaggacccatttgggggggattttgaaggctggtgatcatgcattgggttatgatttgtatgggatgaatagcccggaggtggtgctggtgaagaagagctacgaggagcggcggctcaggcggcggccgtggaaggtgaagcggctggagatggaggttgacgaggagtatgaggagtttttgagagatttggagacgaatcctgacatgcgtttcaacgtgtcgctgtatcgggacaagaacagaacgtgctctgtttacaagtcttcatcgagcttccctaaaagatgggtgatagtgggactttgcttcacggctttcctcttgtgcaacatggacagggtaaacatgagcattgcaatactgccaatggcacaagaattcaaatggagcagtgcaaccgttggcctcatacagtcatctttcttctggggatatttgctaacacagattcttgggggaatatgggccgataaatttggcgggaagctagtgttgggatttggagtaatatggtggtcacttgctacaatcctaacaccattcgccgccaaaattgggctaccatttttgcttatgatgcgtgctttcatgggtatcggcgaaggtgttgcaatgccggcaatgaacaacttaatctctaggtggattcctttatcagagagaagcaggtcaattgctttagtctacagtggaatgtaccttggttcagttactggcttatcactgtcccctatgcttatccaccaattcggctggccttcagtgttctattcgtttggatctctgggcagcatttggtttgccctttggcagatgaaggctcatagttctcctgcagaggatcctaacataactttgcgagagaaagagacgattgctagtggaagcacgtcaaaggatcctgtcaaggagattccttggagattgattctttcaaaagcacctgtctggtcgcttattatatctcatttctgccataactggggaaccttcattctccttacatggatgcccacgtactacagccaggttctaaaatttaatctcacagaatctgggttattctgtgttttgccgtggttaacaatggctatttttgctaatatcggtggctggattgctgacacactcatcaccaaaggactctcagtaaccatcgttagaaagattatgcaaacaattgggttcttaggtccggcattcttcctcatgcaattaggccacgttacttctccgaccttggcagttctttgcatggcttgttgccagggatgtgatgcattttcgcaatctggcttgtactcaaaccaccaagacattggtcctcgttacgctggcgtgctcctaggattatccaataccgccggagtacttgccggcgtattcggtactgcagctactggtttcattctgcagcgagggtcgtgggatgacgttttcaaggtggctgtggtgttatacatcgtaggcacagtagtgtggaacttgttctccacaggggagaaagttctcgatatccccactgagatcggtcagctgaagaaacttaacactctggacttgaatggtaaccggttaactgggtccctcccagttgagctctcagaacttagtcaaatgctttacatggacatcgggaataatttattgtcaggtcatttgcctatctctcttttcaaagccatgttgtcgctttcttcgttggatatttcaaataattcgttctctggttctgtacccgaggagatcggaaacttacgaaacttgaccgatttgtacattgggacgaatccgcttaccggtaggttaccggcgggaattggctctctcgtaaaactggaaaatttcttttctccttcgtgtaagattaccggtccgttaccagttgagttttccaatttgaaatctctgagtaagttagatttgtcatacaacccgttgtgtagcccgataccggctttcttcggtaagctgaagaatttaaccattttaaatatggtttactctggaattaacgggacaataccgccggaaatcggagaatgtaaaagcttaaaaacgttgattctttcgttcaactcgattaccgggagtttacctgttgaaatggccggtttacctctgattgcgctttcggcggagaagaatcagctcactggtcccttgccaacgtggattgggaaccttagtaaactggaatctattcagttgtcgggaaatatgtttaccgggactattccaccagaaacaggtaagtgttccagtttgaagtatttcagtgtaagcaacaatatgctggtcggagagataccaagacagctctgcgacgccgtttcgttgcttgaagttgatctcgatggtaaccgattgaccggaggaatcggtgtattcaagaaatgtgggaatttgacgcagctggttttagttgggaactcgctgaacggttcgatacccgagtattcgaagcttccattgatggttattgacttggattcaaatttgtttaccggcaatataccggtagcaatatggaacagtagttttctgatggagttctccgctgggaataatttgcttgaaggtgagcttcctgttgaaattgggaacgctgttcaattagagcggttgatgctgagttcgaataagtttgtcggaagaatacctcgtgagatcgggaatttgaagagtctttcggttttaaatcttaattcgaatttttttgaaagggaaattccaaacgaaatcgttggttgcgaatcgttaaccacgttagaccttggaaataatatgattgaaggatggataccgaaggatttggggaagctagagcagattcagtgcttgatcctttctcataacaatttatctggtccaattccgtcagcaccatcgatgtacttccgtgaagctactgttcctgatttgagcttcgttcagcatcacggagtgttcgatttgtctcataatagtctctccggttcaattcctgacgaactggggaagctcgtggttgttgttgatttgctgttgaacaacaacatgcttactggtgaaatcccactctctaatctcgagaatctaacaaccttggatctatctggtaacttgatgagcggatcaataccatgctcgaagcttcaaggattgtacctcgggaataatcatttctccggcacgattcccgatcgtttgggagatttgatcagcttggtgaaaattaatcttacggagaattatctcaccggatctcttccctccagtttgggaaatttgaaatatctcagccatttggatttgagcgggaattctttaaatagtacccttccgccaactttgtctgggcttcagaatctagtgggcctatacgttcaaaacaacgattttcaggggcccatcgacaacatcttctccaatccctggaggatcgaagccttaaatataagtaacaatcacttcaccggaatcctaccggattctttgggaaatctctcatacctcacaacgctcgaccttcaccggaatgggttctccggagagatcccgcaggagctggaaaatctagtacagctagagtacctcgatgtttccgggaactcgttatcgggaacagttcccaaggatgtctgctcgttaagtaatctcgtattcttgaatctcgccgataacgacttcacgggaagaattccgcaggctggagtctgccggaatctctcaaaagatttattgtacgggaacaagtggggattcgcggggttttccgtgggattactgatcgctcttactgtgctcatcttctatatcaacagattcgtggatcaggacgtgtacttgttgagtgcgagcagatccaaggagccattaagcattaatctagcgatgttcgagcagcctttgatgaagataaccctagcagacattctggaagccacaagcaacttcagcaggcgaaacatagtaggcgacgggggtttcggaacagtatacagagcctttctagtggcagtgaagaagctgagccacgcgaagacgcagggaaacagagaattcattgcagagatggagactctggggaaggtgaaacacccgaatttggtgaaattgcttggttactgttcattgggagaggaaaagcttctagtatacgaatacatggaaaacggaagtttggatgtatggttacggaacccagccgggcttgattgggccaagcggttaaggattgcggttggggcggcacaggggctggcgtttcttcatcacggaataataccgcgaataattcacagggatataaaagcgagtaatattcttttggatgagcggttccaaccgaaggttgcggatttcgggttagcccggttgattagcgcgtgcgagacccacgtgagtactgacatagctggtacgtttgggtacatagcgccggaatacggattgagtgggaggtgtacgtctaagggggatgtttatagttttggggtgattttgctggagttggtgacgggaaaggagcctactgggccagagtttaaagattcaacttcagaagtctcgtggaacgaaatgttcagaagcggctcgtaccgccagccaaccacccctgcccccgcctctcaagtcaggctggcgctgtacatagccttggctcacgcaggactagcatctctcatcttcggcatctacttcgtatcctcattgctcaaagactacctccgccctatccaatgggcgattctctgctccatacccttgagaggcattcaagaagctctggtttccttctggaccgaaccgctcaccctaggtctcaccgaaacgctcctcgcaatcccaatagctgtttttaaatcctttgttggcaccttgggggatttgaagaggttgattaccagaagacgaagaagatccgcgtttcccaaattgctcagatggctcgtttcgttcttcgtgatcgttattgtgtacgagaattttggtgtttctggtacggtgattattctagggtttggcctcgtctgcagtaccaaaatgattgacgacacattctcctccgttacgtcgttcaaacggagctataaacggagctcgttaagctccattttcaccaagacgattctcaaaagactaaagatatttgttggtgttggtttgatagtagggatgatagtggtcgctttaacgggatctatatattttacttataaaatcggtatagagggaaaagaggccgtggtttcattcaaatctcaccttcaggaaagcaattatacagaaagaatcgggttcacaaaatggatggaagataacgatgtgcctggtttactggacaagtactccgccaccctctacgacaccgtttcatcccaaatcgatgtcgtcgccgcacagtacaacatgacggagttcgtcactggagtcaagcaatatgtcttgagacagaaagtaactaatcgtgaatggagagaaatttacgccgaattgaaggacctcgtgatcacacgagatgatctcgtggagaaagcgaaagagctcgcgatgaaaggaatggacgcttctcagaaggttttatcaagcagcgcatcggttgttagtgggagcgctaaggtgatggtttctgtaggaaactcgataatctccggggcggcggaggtgatcaacttcgcctctcagatgttcgcgtttttctgcgtgttgtattttctgatcacatcggagggcggcggggtgaccgaacaggttgtgtcgatgatcccgatccaagactcaacgaggatgagatgtgtggaggttcttaacaacgcgatctctagtgttcttctcgcgacagcggaaattgcgtttttttatggatgcgtgacgtggctgctgttccgtctctgcaagattcactttctctacatgtcgaccacgctcgccttcctcagcgcaatactcccgatcttcccgccctggatctccacaatacctgcggcgatgcagctccttctggagggcagatatttgatgacgatattcctctctgttcttcatctggtggttctaagctacggcgcgagtgagatccaggatgacattccgggatgcaatgggtatgttatagggatgagcgtcatcgctgggatgaaggcttatagcatacgggacgccggtgctgtgattcacagtcatggaatggaaagttgtattgttacaatgatcgagtttcgtattactcatatggagatgatcaaggggataaaagggcatggttattttgacgagctagtggttccaatcatagaaaacactgctcatgaaaatgaacttgcagattcactgtccaaagctatggaagcgtaccccaagacaactgcagttcttgttcgcaatcatggtatatacgtatggggagacacttggattagcgcaaaaacacaagcagaatgctatcattatctatttgatgctgctataaagctttatcaaatgggccgttgcattgttttagacattgaaggaacaacgacaccgatatcatttgtatcagacgtcctattcccttatgccagtgataacgttggaaagcatttgctttccacttacgattctgttgaaactcaaggggatataaacctcattcgtgttcaggttgaagatgatttgaagcgaggaattgatggttctgttcccattccatcgaatgaacgcgggaaggatgaagtgattgaagcagtggtcagcaatgaaaaagatgacattgaagcacgattcaatgagatccatgaagcttctgaaaggtcatcttctcaactttcaaccgtaaaacaagaactggagcgcaccagacagcaagcaaatgatgcattgaaagctatggactctgagaggcaaaacctcagaaacgtcaacaataggcttcgggataacttggaagaattgcgtcgatcaatggaacctaaagaaaacttgattgagtctttgcagcagacaataaatgggaaagataagatgttggaagatatgcgtggtttgctgcaagaggcggaagacaaaaagcacgctttaatagcagaacattccgctaaacttcagaaaaatgtggagagcttagaatcccagctcacggacgcactggctgatagaagcatagcttccgaaacaatatcgtccttacaaagtcttattgtcgaaagagattccaaaattgcggaactcgaagcggcatctagtggtgaagccgctcggcttggcgctgcgctggaaagactaaaaggagaactagctaacacgaaagataaccatgagaaagaaagacaagcctgggaaagcgcaagtcaaagctggaagacaaagttagaaatcgcggaggttaatcatattaaagctgagatcgaagcagccaaatttaaaaacgaagtagagtcagatgtcttaacgaagagccaagcactttctaaaaaggaagccgagttactttccacaaaagaagagttgtctcgaattgagaaggaattttcctcgtacaagattcgggctcactcacttctacagaagaaggatgcggagatatcagctgctaaagactccgaacgacaaaaagaacttgaaaagtcattaaaagaacttgaaagagaactctcactcgtatcagaagacagagatagagcaattcgagaccttcaggagaagataatgatccacaataaacaggttgctgaaagagatgaaattgtggctaaagcaaagcaacggattaccgaagcagaacgcaagcttaattcaaccgtctcggttcatcaaaaagagaaacgggagtgggaaataagtatgctgaacttagaagacatgtggcgagaaaggttagctgaaactaaagcctcttcgtgcgaaaaagaaattgaagaacttaagcatagaatcaaaaagcttaaggatgaaaacatttcgctccgtgacctggccgatgatatgacggaaaggaaagacaaagaaattttgcggtcctccctcgctgagcagcagattctgtcgttagcaaggcagcaagcaaagagggaggaggaacttgctcagtcgcagcgccatatcttggcacttcaagaggagattgccgagttagaaagggaaaataggcttcattatcagcaggaagtgatgctgaaaacggagatacgcgaattagagagaagtcagaagagggagggcgttgacatgacttatttaaaaaatgtaatattgaagcttctggaaacgggtgaagttgaagcccttcttcctgtcgttgctatgcttcttcagttcactcctgacgaggtgcacaagtgtagggctgcgtatcgcgcgtccgtgatgagccacttcgcaaaagcagaacatgaaaaagaaaggctcaaatactttgtgtcaccagggggaagagatgatctataccaatacaatcaaaaagagagacgaactgttcttgaagttctccaagacttcccttcagtccatctgccactagagtggctcatacaagtggttcctcctttaaagccaagacccttttcaatctcatcttcttccaaagcgcacccgaatcaaatccacctgacagtggctgtagttacatgggaaacacctttcaaacgcaaaagaaacggcctttgctcatcatggctagctgagcttctaccccatcaagatttgttcattcctgcgtggattcacaaagggtctcttcccccgccttctgcatcaacacccattattctggtaggtcctggaacagggtgtgcaccatttaaggcgtttttagaggagagaactcctgtgcttttcttctttggttgtagaaacgaggctggtgattttctgtatagagaattttgggaggaaaatgcgaataggctgctcagtgtgcagagaggtggggggtttcatgtggctttttctagggatcaagtggataaagtatatgtgcaacataagattagggaaaatggtgggaggatttgggatcttggtgcttcaatttatgttgctgggtctgctaccaatatgccagcaaatgtcatggctgcttttgaggatgttgtttgtgaacaaagtgggttatctaaagatgctgctataactttgattaggatgcttctgaataatggtaaatataatgttgaggcttggtccgatttgaaatcgtggatgcacaataatggtcttcctccgtgcaaagtactgctggaggaacgcccttctcacgaccaaaatcatcgtcctatacactacggcgatgttgcattttctgtgcctaattcgcttgttgttactttggaaagagtgctaggaaatgagacgattgcggaattgttgactacaaacaaactctcagaattagcgtgcttagcattgtacttaatgtacgaaaagaagcaaggggtaaagtcattttggttcccgtacattagagaacttgatcggcagcgaggaaggggccaattagctgtggagtctccacttttgtggtctgaatccgaattaacttatttaactggtagccctactaaggacgaagttattcaacgagctaatggcatcagaagagaatacgaagagcttgacacggtctggttcatggctggctctctctttcagcaatatccatatgacataccaactgaagctttccccttcgagattttcaagcaagcctttgtcgccatccaatcatgcgttgttcatttgcagaacgtaagcctggctcgtagattcgctttagtacctctcgggcctccattattatcttataagagtgattgcaaggccatgctaagcgcggtcgatggctctgttgagcttgtcgtagatcgttcttacaaagcaggggacccgattgtagtgtggtgtgggccacagcccaaccccagattgctattaaactacggatttgttgatgaagataacaagaacgatcgtctaattgtagaggcatctttgaacacagaagatccacaataccaagagaaaagaatggtggcacaaaggaatgggaagttatccgtacaagtgtttcaagtgcctgtaggaagagaaaaggaagcaatacaagaaatgcttccatatttgcgtttgggttacgtgtctgatcctcttgagatgcaatcagtaatatcatcgcagggcccagtttgtgccgtgatttcgtgcatggaaagagcggttttagatcagcttggtgagtattttaagagacgacttgatgggtatccaactactttgagcgaagatgaattcgtgctagcaaagaacatgaaaaaggctcacgaactgttctcagcaatgcctaagtctccgatctcgtggaatgctatgatctcaggctatgtcggaacgggtgatctggattccgctagcgatctcttcgagatcgcaccgttcaagaatgtgatcacctggactgcgatgatcagtgggtacatgaaaaagggtgcagtacgtaaagcagaggagttgttcgacgaaatgccagagaagaatctagtctcgtggaatgctatgatagcggggtacattcacaactgtagatgtgaggatggcatcgacctctttaaaacgatgatagaagaaggcttcaaacctaacgaatcgacttttagcagcacgcttcatgcttgctctgaactttgctctttgaatctggggaagcaaattcaccagctggtgatgaaaaccccgctagatcccaccgcgggaacggcgcttgttggcatgtacagcaaatgcggagaaatatcgaacgcgtggaagcagttcgtcgagattcctttaaaagatgtggttgcctggaattcaataatttcagcgtatgctcagcacggagaggggaaaagagccctccagctgttcgacgaaatgatagatcaacaaagaccagattccatcacactggtagccgtaatcctggcctgcgaccacgcggggttagtagaactagggcaaaaacatttctccacaatgaaaaaaaaattcgaaatcgaaactaatcgcgaacactacacatgcatgataaaccttctaggacgcgcgggaaagattaatgaagcattcaaattgatcgaatcaatgccgtacgaaccctacccggcactatacggttcactcctgggagcgtgtagggtacacaagaacacagaaatggcagaaatcgctgcggggaagctgttggaactgagtcccggttgcgcgagtgcgtacgtagagctggcgaacgtgtacgcgggggtggagaactgggaggaggtagggcgagtcagaaaagagatgaagaaagaagatgtggtgaaaactccgggatacagctggattgagattggaaaggtggtgcataaattcagatcgggggatgtagaccatgcggaggtggaattgattaacgcgaaggtgaaagagatgaatgagaggatgatcatggaaaacggaactgcttacaaagtagatggcgatgtatacttctcggttggcaaattccctgagtacggaaaactttcgggtcgaaagctagaagataacagaccaggagagagggtaacaatcgacacgaggaagagaaaccctgcggatttcgctctttggaaatctgcgaagaaaggtgagctattttgggagagcccgtggggccaagggaggcctgggtggcatatagaatgcagcgcaatgagcgccacttacctaggccactcttttgatatacacggcggaggaatggacctcattttcccccatcacgagaacgagattgcccagagctgcgcttcatgtgaaaaaagccacgtcacttactggatccacaatggtttcgtcacaatcgactcagagaaaatgtccaaatcactcggaaacttcttcactatccgccaagtaatcgatcggtaccatccgttggcactgcgattgttcctgctgagtacccactaccgatctcccgtgagctactccgacgcacttctggaaagcgcatcggaacgcgcgtactatatttaccagagtgtttggtcttcactgcctccaatcaacatttcatcaaacacgaagcccattgtattagttgttgcttctatggactcctcatcatttttccgtgacaagggcttcggtgctgagtccccaatatctgggttaatttcgttgctagcagcggcagaagcactctcgcgtgtaaacagagtagccgatcttagtaaacagttagtttttgctgtgtttactggagaagcgtggggctacatgggcagtagaagattcttgctcgaacttgagcttcactctgattctgttttgggaatagataactctcaaattgatttgatagtagaaataggatctgttggaagggcaatcaatgcagggaacgcttctttctttgcacacacaactgggaacgaagcgtggaaagcattcgaagatgctcgagattcacttaatatttcaagaggcagttcatctaatccgggcattcccccttcttctttaatgtcattcataagaaagaactcatcatcaactcaagtaacgattagctttagaaatgaagaggaaagcaagcatttccaccgttcgtttaagcagttgaagaaggaaagaagcaagtttgacattaaaatagaagcttcatcagccaaaatgtatttccattactatgggcagttacttcatcagcaaaacatgttgcaagattatgtgagaacagggacttattatgctgctgttattgagaaccgaaatgatttttatgatcgagtggtcgtagatgtcggtgctggaagcggcattttgtcgttatttgctgctcaagctggtgcaaggcatgtgtatgcagtcgaagcatctgaaatggctgattatgccagtaaattaattgcaggaaatccttctcttagcgaaagaataacggtaattaaaggaaaggtggaagatgtgcaattgccagaaaaagcagatattttgatatctgaaccaatgggtactttgctgataaacgaaagaatgcttgaatcctacgtaattgctagagatcgttttcttgtgcccaatggaaaaatgtttccaaccgttggcaggattcatatggcaccttttagcgatgaatacttgtttgttgaaatagcaaacaaggccctattttggcagcagcaaaactactatggtgtggatcttacttccttgtacggatcagcttttcaagggtacttctcgcagcctgtagtagatgcctttgatcctaggctactagtctccccctcaatcttccacattattgatttttcaactgtaaaggaagaggacttgtacgaaattgacgttcctctaaaattcacatcttctgttgggactagagttcacggattagcatgctggtttgatgtgcttttcaatggcagtgtgcaaagatggcttaccactgcacccggagcaccaacaacacactggtaccaactacgctgtgttttgtctcagccattgtatgttatggcggggcaggaaatcacaggaaggctgcgtatggttgctcataatgctcagagctacactttatacttaacattatcagcaaaaatgtgggggccgggagctgatcaaggaggggtattgcagtcctcgtcttgcaagcttgatttgaaggaaccgtactatagattgtcgcagccgcaagtgtactcgcaagatcaggcccaaaatcagccccagcagcctcaggtggttgtagaaaagaaactgaaacgggaacgaaatttaactaggcatgatcttggtcgggaaaaatttgttgctgaggtttggaaatggaaagaagaacatggcaccgaaatcttgaaacaattgaggagattgggtgcttctctcgattggtcccgagaggtggattacattgatataaaggaaagaacattgttaaaagctcctgggtatgataaggaagtagagtttggagtgctaacttcttttgcttatcctttggaagataatttgggtgaaattgtggttgccactactcgagttgagacaatgcttggggatacagctattgcagtgcatcctgaagatcaaagatacaagcatcttcacgggaagtttgctgttcatccatttaatggtagaaaacttccaattatatgtgatggtattcttgttgaccccaactttggaactggcgccgtgaagattacgcctgcacatgaccctaatgattttgaagttggaaagcgtcataaccttcaatttattaacgttttcaccgacgatggaaagataaatagcaacggttcacagtttgtcggtatgcagcgtttcaaagcccgcgttgctataactgaagccttgaagaaaaaggaattgtaccgagaggctaaaaacaatgaaatgcgtcttggactttgttcaagaagcaacgatgtcgtggaacccatgataaaaccacaatggtttgtaaactgttcaagtttggccaagcacgctcttgatgcagccatagatccagagaatcccaccattgagttcattccaaagcaatacctcgctgaatggaaaaggtggcttgaaaacattcgcgattggtgcatttcaaggcaattatggtggggtcaccaaatacctgcatggtacattaccctcgaggacgacaaagaattcggtgcctacaaagatcattgggtggtggggagaaacgaacaagaagctttatccaaggctaagaagaaattcttcggaaagaagtttgaaatgatccaagaccctgatgttcttgacacgtggttttcttcaggcttatttccgttgtctgttatgggttggcctgatgaaacagaagatctcaaagcattttacccgacctctgttcttgaaaccggccacgacattctcttcttttgggtagctagaatggtcatgcttggtatcaagctcggtggtgatgtgccttttcgcaaggtctacttgcatcctatgattcgtgacgcacatggtcgtaagatgtcaaaatctcttgggaatgtgattgacccactcgacgtaatcagtggaataactcttgagagtcttcatagtaagctggagagaggtaaccttgatgccaaagagcttgttattgcaagaaaagggcaaaaaagagattatccaaacggcattcccgagtgcggtgctgatgctctgcggtttgctctagtttcctacacagctcagtctgataagattaacttggatattttaagagtcgtgggatatcgccaatggtgtaacaagctatggaatgcggtccgttttgccatgagcaaattcgatacagatttttctccctcagcatctttgtctgtcgaaacgttaccgttttgctgcaagtggatactctcagtgcttaataaggctatcagcaaaactgttgctgctttagatttgtacgagttctccgaagcttcgagtactgtatatttttggtggcaataccagttttgcgatgtatttatcgaagtaataaaaccttacttttctggaaatgaaaatttcgcctcggaaaggatttatgcgcaagaaacgcttttgttgtgccttgataatggtttgcgactgcttcatccgttcatgccttttgttaccgaagagctgtggcagcggcttcctctctgtgaatgttccataatgaattcagaatatccgtgtgtttctaagatgtggacaagtgaaagagtggaatttgaattcaatgtagtagaatctgttttgctaagtggaagagatgctcctccagttggatgcgccttcgaaaacgttaacgaagatatcaaagtttatattaaggttgtcgatgcggaagcggaataccaaaagatccagcacaaaatggatgatcttctcaagcaaaaggagaggctggaaaacttaatgaattatcaagaaagagtgcccaatcacattcaagaagataatgtcggaaaactttccaaaatccttcaggattttgagtttttcaaagaggagtgttccagacttcgaacggagaacgtggtccacatagacgagcacacgaagaaggatctcgggcggccgtacggtagagttaacaggaagcaattgaagaccaagatgctgaataagtgcataacaaacggagtcaagttccacgaggcgaaggtcctgcaagtaatccacgaggaaacgaaatcttatgtcttgtgcaacgacggggtgacgatagaggcagcggtggttctagacgccactgggttctcaaggagcctggttcagtacgataagccctacaacccaggttaccaagtagcttacggagtactagcggaggtagaagagcacccattcgaggttgataaaatggtgttcatggattggagggattcgcacttgagtggagagatcaaggagaggaaccggaaaattccgacgtttctgtacgcaatgccgttttcggagaacagaatatttctggaggagacctctctggtggggcggccgggggtggcaatgggggagataaaggagagaatggagcagcggctgcggcacttggggattaaagtggtgggaattgaagaggacgagaagtgcgtgattccgatgggaggggcgctgccgttgttgccgcagagggtgataggcatcggaggcactgcggggatggtacatccgtcgacggggtacatggtggcaaggacactagcggcggcgccggtggtggcggcctccatcgttcgatatctttcggatgtatcggcgaacgtgtggagagatctttggccgatagataggaggaggcagagggagttcttttgcttcgggatggatgtattgttaaagcttgatctggagggaacgcggcggttcttctcggcgttttttgatttggagcctcgctattggcacggcttcctttcctcccgcctctttcttccagagcttattacgtttggtttctctctcttctaccatgcctccaacacctcccgcgcagagatcatggccaagggaactctccctttgttaagtatgatcaataatttgatatatgataaggaagatcagccatccgttgaccagaaacttcattcttcagaagaaggaaaggagagccctcggcactattctatgatattgtattatgatcctgatgatgggggtgaacctacgaatttcaagggaatttttcttcaaagccaagctctagaagggatcgtattatccatgattctgagagcccctagcgaggaggaaataggtttgttattagagactttcagattttgcctaaatggtggaaaagaagttcataacgctattgttagcagcattcaggacctcgctagcatattttcaagttactcagaagaagtgttggtgaaacgcgaggaattacttcagtttgctcaatctgctatttctgggttgaaaatgagtgcagagcttggaagaatcgatgcagaagaggcactgaagaaagctctcgccaaagtgcgtatgtgctcccggttagaggagcttctcttgaggaaaaaaactgtaagttatggagattctcaggaggttcatggtcaaaagttggataaactaaaggtccttttagaatctcttgcaaactcaacaaccaaatcggaaaagcgcattgtcgatcaaagagctcagaaacaagaggctttgacagttcgtggtgcaaaagctagtgaatctgagttgaaggaaaaggaaatagaatcggaagttgcagctcttgtaaaagaaagggacgaactcgaaacccaattaaaaaaggttaaaatttcattggctgcggcaaatactaggcttcgcaatgcgaaggaagagcgagagaaattcgaagaagcaaacgaccaaattctagagcacttaaaaatgaaggaaaatgagatatccaggtccattgcatcatgcaaaatggaatccaatgttcttagcacttggatcagcttccttgaagactcttggcttctccaacactctaccaacgaaatcagagttaagcaagtcaatgaggagctacgagaacacgaagcttattttttgaatctctccatccatcttctctctcattacaaggatcccgctcaatggaaaagacccgattccaccggtcgatacgggaggtttggagggaaatacgtgccggaaacattaatgtctgcgctttcggagcttgagactgctttcctctatctcaacagcgaccctgccttccaggaagagctgagcgcgattctaaaagattacgtagggagagaaacgccgctatactttgcggagaggctgtccagttattacaaacagaaaaacgggcaaggacctgatatatacctgaagagggaagacttaaaccacacgggagctcacaagattaacaatgccatagggcaggtcctcctcgcgaagcacctgggaaagcgccgcataattgcagaaacaggcgctgggcagcatggggtagccacagctacagtgtgcgcccgtttcggcttccaatgcattatctacatgggcgcgcaagacatgcaaagacaagcccttaacgtgtttagaatgaagcttttaggagcagaagtaagggcagttcattcaggcacagcgacactaaaggacgcaacgtcggaggcaataagagactgggtgacacatgtagagacaacccactatattttgggttcagtagcgggtcctcacccgtacccaatggtggtccgcgagtttcacaaggtgataggggtggaaacaagaaggcaagccatggaaaaatggggtggtaagcctgatgtgctcgtggcttgcattggaggagggtcaaacgcaatgggactatttgaggactttgtgaaggataaagatgtgcgtctgattggcgtggaagctggcggatatggattggacagtgggaagcacgcggcaacattgacgaaaggagaaattggggttcttcatggagcaatgagctatttgctgcaagacgaagatgggcaagtgattgaaccgcattctgttagtgcaggattagattaccctggagtgggtcccgagcatagttttctaaaggatatgggtcgtgcggagtattactctgtaacagatgctgaggctttggaaggatttaagagattgtcgcgtttggaagggataattccggcgttggaaacatcccatgcgattgcttatctggaaacactttgccccacattgcccaatggtacgaaagttgttcttaattgtagtgggcgtggtgataaagatgtgcaaactgccatttcgaagcacataaacggcgccatagtgtatctggattccgggtgcaccgagtgttttcaatatattggagcttattcttccttagttgagttcggagctagcgcagtttgctctcttgaaaatgcctctccatatgacgcagtgacaaatgtaaatgttgctaccaaaatattagtgtttacttgtcgtatgcttagtgacgttcatcgttatgttttgcgctgcttagccactcaattagggcttcgttcttgcgttgttcttacttctgtatctgaggtagctcactccgcgtaccctgattcccccttgggcccagatgcgtatcaggattataaatccttgcttcttcttgattatgaagagaagctagatgtttacgtgttgcattttccgttaatgctttgcccaatttcccgtagattgtttgccttcccttccgagagctctgttgccgaagcatgcttatcacttgaaggaggtggttcgctaagccctggtttacctccaattagtaaaggcgttactcttgacggcgatgaaattcctccaggagcatttctctgtgccaactttctccatcatctagctgaaaagctggatttgaagcttgaaattttctctatgggagatttatcaaaagcagtgggaaatattatgattggcacgccgagtctttttgacacgggaagtaaaaaacgtgcagccgggttgctgcttcttgataggactcttgatcttttcacaccttgcggccatggggattcccttttggatcgtatgatctctgttttgccacgcaagcgacgcatctcaaacggatctttcgtggctaccgagagttttcgcggcacatcacttttagaagccgttttggatcaaaaaaccaaagatggtgtcgtgttggtaaggaaatggcttgaagaaacgcttcgtcgtgaacatatctcagtgaacgtgaaattggtgaatgccctggcgaagggagagttatctctgcttagaaacaaaggaattattcagctagccgcgggggttctttgtgccttagataaatcacaatgtgagaaatggaatgcgttgatgagcgcagagaagatgttgatcacaagcgccgatgattcaatcgaaacactaggttctcagcttcgtgatctagtgcttctgcttgtaattgggtatatgctggccggtgagttcacgtggcaagaagagcattttttgaaggaagccgtagtggacggaattttcagcaatccctctgctgctaggctcaagtttttgaacaacctcgttgcagatcttgaagctaacgacgattttgatgatgagcaatgggatcagtggggggacgaatcgtacagtcaaatgcagctcaagctggaactacgcgatcgcgttgatagcttgtttaacttgcttggcaaggtatctggattggtttacaatatactgtcgaaagctctgaggagaggtgaagtcagcgggttggagtaccattcctctacggttgggaggctgtttaaaagtgggctgggtcgttttcttggacaggcaaaaccaagtcttggggatcacagtgtgataatggtatttgtagttggtggtttaagttgcatagaggtgcgggaagcaattgaggtcttatctgaagtgggtcgaccagatatagacctcatcatggccggtaccactctcctaactccccatgatatcttcgatttactcattggcccagttaagattgttatcggttcggaggacactgccgccaaccacgatgtcatgcaaatcatagaggttctacgcgatgatcgcttactagcgttactggaaaagtatcacaaatcacaaaaaaacagagtgcttgtgtttgctctgtatcagaaagaagcggaacgccttgaacaaatgctgaaatcatgtggttggaaggtggtgggcatccacggcaataaggcccaaaatcatcgcacaaaagcactggcattattcaagaacggttcctgtcccttgatggtagcaactgatgttgccgcaagaggattggatgttcctgatgtggaagtagtgataaactacagcttccctttgaccaccgaagattatgttcacaggattggaagaactggaagagctggaaaaaagggcgttgcgcatacatttttcactcaccataacaaaggtctttcgggagagttgatcaatgtgcttagagaagcaggtcaagttgttccaccttcccttataaagtttggaactcatgtgaagaaaaaggaatcgaagttgtacggtgcacatttcaaggaaatcaaagccgatgctcccaaagctaaaagaataactttcaattcggatgatgatatgagggggtctgccattcgtacgaggaaattggccagggatatgcttatgttttggaagcgagttgataaagaaatggctgaacttaaaaagaaagaagaaaaagaagcagctgaagctttgaagcgtgaacaagaacttagagaagcaaagagacaacaacaaagacttaattttttgatacaacagactgagctgtacagtcactttatgcaaaacaagcaaacaacgaggccctctaaagattatggtgatacatctgttgatgtcgagaagggagaggaagacaccgaagaggctgaattgagaaaagaggctttgagagcggctcatgatgctgtttcaaagcagaaacgactgaccagtgcctttgattcagaatgctcaatgcttcgtttagctgcagatggtgattctgatgttgcaatggaagggtcaagcaacattgatttgctgaatccctctacgatgcccgtgacatcaactgtggagactcctgagttgttcaaagggagcctaaaagaatatcagctgaaaggtcttcagtggcttgttaattgttatgaacaggggttgaatggcatactggcggatgaaatgggtctcgggaaaaccattcaagcaatggcatttctggctcatttagctgaggaaaaaaatatatggggaccgtttctagtggtggcaccagcttctgtcttgaacaattgggtagatgaaatcggtcggttttgccctgatttgaagactctcccatactggggtggattacaagaaagaacagtgttaagaaaaaatatcaaccctaagcgtctatataaaagggaggctggttttcacatactaatcacgagttaccaacttcttgtatctgatgagaaatattttcgacgtgtgaagtggcaatacatggttttagatgaagcgcaagcaatcaaaagctctagcagcatacggtggaagactctactcagtttcaattgccgcaatcgattacttttaacgggaactccaattcagaataacatggcggaactctgggcacttctacattttatcatgccgactttattcgacagtcacgaacaattcaacgagtggttttctaaaggaatcgagaatcatgctgaacacgggggcactcttaatgagcatcagcttagtcgattgcatgctatattgaagccgtttatgcttagacgaataaagaaggacgtcattaccgaacttaccagaaaaaccgaagttacagttcactgcaagctgagctcgcggcagcaagctttctatcaagcaataaaaaacaaaatatctcttgctgagatatttgatggcaaacgcggtcatctcaatgagaagaagataatgaatctcatgaatattgttatccagctcagaaaggtctgcaatcaccccgaattgtttgaaaggaacgagggaaactcttatctttattttggagagattcgtaattccctcatgcctcctccatttggcgagcttgaagacatttatttctcagggtcgcaaaatcccattgtctacaaggtacctaaactactccatagagaagccctcccgagctcagaagctttctccacgtctgtcggccggggtgtatatacagaaatgttttttaagcttttcaacgtattctcccctgataacgttagcggttcctttggctttgcgcatttgatgaacctgtcagcagcggaaattgcttttcttgccaccggttctctacccgaaaggctattgtattatcaccaagcccttgattacgttgttgattcagtcgtcgaattggaaagggacaaaataagagccgtcagtagaatgttgttgacgccattaaaatcttcaaaagatatgctgagaaaagaattcgccacaggccctaacgatgcgccattcgaggctcttgccatgtccaaccacgacaggcttttatctagcatcaagcttcttcatgcttcgtacatattcatcccaaaggcaagagctcccccgatcagtgtcgaatgctctgacagaaacttcgcttacaagcttaatgaagaactgcatcacccgtggatgaaacgactgctagtaggatttgccagaacctctgaatttaatgggcccagaaagcccaacaagatccatcctcttatacaagagatcgattcggagctacccatttcacaacccgcatttcaagtaacgtacaaaatattcggttcatgccccccaatgcaaagctttgatccatctaagctccttacggattctggtaaacttcaaactctcgacgtactcctgaaacgcttacgtgcgggaaaccatcgtgttttgttattcgctcagatgacgaaaatgcttaacattcttgaggattacatgaactatcgaaggtacagatatttaagacttgatggatcttcttctataacggatcgtagggatatggtcagagattttcagctcagaaatgatatattcgtgttcttgttaagtacgagagccggcggtcttggcataaacttgacagctgcggacaccgtcattttttacgaaagtgattggaatcctacgttggatttacaagccatggatcgagctcacagactaggacagactaaagacgtgaccgtctaccgtttgatatgcaaagagacggtggaggagaaaatactccttcgagcaagccagaaaaatacagtgcagcagcttgtgatgacaggtggccatgttcagggggaccttcttgcccccgaggatgtcgtctccttacttctcgacgacgcccaaatcgaacagaaactcaaagaagccccccggcagaagaagaaggcaacgaaagccatcaggctggacgctgaaggtgatgccactttggaagatttgactgaaaaagaaattcactgccgattgctcaaagaagcgctagaaaatcagcttcattgcatcaccactctgctagacgtgtacgcaagattcggttgtctaacctatgcgcgagagttgttcgacagaatgcctatgagaaatgtggtcacatactctgctatgataagctcttatattaagaacgagaaaccatacgaagggttggcccttttcaagaccatgatagcagaaagtacagaaatttcgcctagtcccgtgaccatggtcagtgtggttcaatcatgcgcttcacttgttgctttagagcaaggcaaggctatccagggctacattgttagaaacgggcttgattcaatcctccccatttcgaacgcgctgataaccatgtactccagatgcggcaggcttgaccttgggcaaacaatcttcaatcacatgaagagaaaagatgtagtttcatggaactcgctgatctcaagctacggaattcacgggcagggagagaaagcggtgaagattttcaacaggatgcttggagaaggaatcgaaccaacagtggtgtcattcgtgagcgtactgggagcgtgcagccatgcggggcttgttgaagagggaaaacgaatattcttctcaatgagcaaggaccacgggatgatccctaccgtcgagcattatgcgtgtatggtagatcttctagggcgcgcaaacagagtgcacgaagcggcagagatagtgtcgtcgatgaggatggaaccaggggggaaagtgtggggcgctcttctcggatcgtgcaggatccatccgaacgtggaggtggctgattgggcgagcaagaggctgttcgatctggagccgaataacgcagggaactacgtagcacttgccgaaatctactcgcaggcgggaaagaaggatctggtgaagaagatcaaaggcgagatggagaagaaagggatgaggaaagtggcgggaatgagctggattgaggtgaatagaagaacgcacattttggccacagtggatgagatgggtccccagatggagcagctacatgcactgttgatgaatctggtgagagaaatgaaggagattggatacaaggtgcttacgaggggggtgctgtacgatttggaggaagaggagaaggaagccatcctgttagggcacagcgagaagctcgcagttgcttttggattgataaattctgcgaagggaaagacaatccgaatatcgaagaacctgcgtatctgcgaagattgccattccttcaccaaattcgtctccaaatttaccggaagaagaatcagatatcctgttattcctacgattctcaccaaaatactttggtggagattatgcttggatgaagcgcaaatggtcgagagcaatgctgctgctgcaactgaaatggctcttcgcttgcctgcacaacacagatggtgtattactggaactcccatacaacgcaaactcaatgacttatatggtcttttaaagtttttgaaggccagtccttttgatgttttaaaatggtggaatgatgtaatacgggatccatacgagaaaggagatggaatagctatccgttatacccatatgttctttaaacatgttatgtggcgatcttgcaaagcacacgttgcagatgaattgcaacttcctccgcagcatgagaaaatctcatggctaaagttttcagcgattgaagaacacttttaccatcgacaacatgaaacatgcgagacttatgcgtgtgaactcatcgaaagtttgaaagctgatatcacgcacgctgaggcttcaaagctcctcaacacgcttctaaagcttcggcaagcctgctgccatcctcaagtggggggctctgggcttcgttctctacagcaaactcccatgacaatggatgaaatattgatggttttaattagcaaaactaaggttgaaggcgaggaggcgttaagaaagatggtgattgcacccggtggccttggagaaggttccccaaagagtgagaaatttgatgacatattccgtgatgatatatttggggaaacacctgccagagctagtaaatcggtgaaagcagaaacaatatctatgcagaatagtggtgttgatgacaactgggatgatgctgatggttactactgttacagatttggcgaaattctcgatggaagatacgaaatttctgctgcgcatgggaagggtgtcttttctgcagttgtgcgtgctaaagacttgaagacaaacgccgtggaccctgaagaagtggccatcaaaattatacgaaataacgacacaatgaacaaagcggggaagaacgaggtggaaatattacagaaactggctgccgcggacccagaaagtaagcggcactgtgtccgctttctctctagtttcaagtacagaaatcatctttgcttagtctttgaatctcttcatatgaatctgcgtgaggttttgaaaaagtttggtcgaaatattggccttagactcaccgcagtgcgcgcctacgcaaaacagcttttcatcgcattaaagcacctcaaatcatgcggcgttcttcactgtgacatcaagccagataacatgctggtgaacgaaggtaaaaatgtcctcaagctttgcgacttcggaaatgcgatgtatgccggaaaaaatgatgttactccataccttgtcagccggttctaccgtgcacccgaaatccttggactgccttatgggcatcccatggatatgtggtcggtgggttgctgtctgtatgagctttataccggtaaagtgctttttcccgggccaagtaataatgacatgctccgtctacacatggagctcaaaggaccattccccaaaaagatgcttaaaaagggggcatttgtgaatcagcattttgattctgatttgagcttcagttcgttggaagaggatgcagtgactaagaagatggtgaagaagatgatgatgagcataaagccgaaggatttgggggcaattattaccggatttcctggggaagacatgaaattgttgtctaattttaaagatctattggaaaaaatatttgtgttggatcctgataggaggatcagtgtttcgcaggccatgtcgcacccctttatcaccggcaaaatgacgatggacagggataaagaacgtgaaatagagctggaaagcgcaatgtacactaactgtttgctgcttggcttggatccaaacgtgatcggagtcaacgggactcctcgagttggattgtttcgccactccaatcctaagttgggggagcaacttttgtacttcattctctcttcactccgcggccctgcccaatccgctaaagattttgataaggtgtggccgattttcgattccgcacagtctcgtgatttccgcaaggttgtacagagcattataagtgatctggaatcgcaaggggctctcccaaggagtaattcgagggtttcttctttggctacttgctgtggcccaagatttgttgaattattgtggcaactttcgatgcatgcgcttcgggaggttcatagacgatcttataacggagatgttgcttcgaatcctcttcctgcttctctcacggacgtagcatttcaacacggtgccgtattgcttccagtgacaaaggcgagaatagctctcgaacgaagaagattcttaaagaacgcagaggaagctgtgcagagacaggcaagatggtcaaatttagcccacgagatgactgcagaatttcggggattatgcgctgaagaggcatatttgcaacaggaattggagaaattgtatgaaatgagaaacaaagtgaaaatggatggggaattgtgggatgatcttgtttctagttcaagtcagaattcccatttagtgtcaaaagctactcatttatgggaatcgattctttcccgaaggagtcaacatgaaatgcttgcttccggcccgatagaagatctcatagctcatcgagaacacaggtatcgcatatctgggtcggccttgctttctgcgatggatcaaagttccactgtcgacgtagcggagatcattcgtcgatggactcatgcattgcagcgcattcacaagcaatcgctgttattggcaaaggctaatgggcctgagctgttacgatgtaacgaagattcgaatggccatacagaggccttggcctcaactcttgctgagcatcagcaacacttggcaagtttccaggttttaatcccccctcctgcgtggcctggtagggcttatcgagaaccgggagcaaaaacatggaaaggccctaagcctatctcaatcactctggatatcgttgctgagaatcccgataaattccgagtcgtcgctctcgcagctggctccaatgtatcacttctggcagatcaggtgagaaagttccgcccgagcttagtctccgtaaaaaacgagtcgttagcagaggaattggcggacgctttatctgaccttgaacacaaaccagagataatcccaggggcaaacggagtcgttgaggtggcgcgtcaccccgacgcagtcagcgtcgtcacaggaatcgtaggctgcgcaggtttgaagccaacggtagccgctattgaagctggaaaagacatttgcttagcaaacaaagaaaccctaatcgctggcggtccttttgttctccctttggcgcataaatacaacgtcaaaatcctccccgctgattcagaacactcggctatttttcaatgcattcaaggcctcccagaaggcgccttgcggcgtatcatccttactgcgtccggcggcgcgttcagagactggcccgttgagaagcttaaagaagtgaaagtcgcagacgcgttaaagcatccgaattggagtatgggcaaaaaaatcaccgtcgattccgccactcttttcaacaagggtttggaagtgatagaagcacattacttattcggtgcaacctacgataatatcgagatagtaatccacccacaatccataatccactccatggtcgaaactcaggattcgtcggttctggcgcaattagggttacccgacatgcggctaccgattctgtacacattatcgtggccagagcggatccagtgttctgaggcaacgtggccacgattggatctatgtagattgggccagctgaccttcaaatcgcctgataacgtgaagtacccatcgatggggcttgcctatgcggcggggagggctgggggcacgatgacgggggtgctgagtgcggcgaatgaaaaggcggttgagatgtttattgacgagaagattagctacctggatatatttaggatcgtggagctgacctgtgagaagcatagagaggagcttgtgggttccccttctcttgaggagatcattcactatgacttgtgggccagagaatatgcctccgatttgcggtcatcaggcaaaagtgctgtacttgttggaggacaaagtcgtgggtgccttagtaatgccggcgctgctggaacgttatatgatgcagtcccccgcagccttatagtaagcaattataataggacgacagacactgaaacacttcttttggattttccttaccaacctttatggacaaacgtttacattcgtaatgatgcaagggccacagttcctctactctggagtcgcgttcaagtccaaggacaaataagtttgctgtcggggggtgtcctcagttttggattagctcactatgcttcttctgaatttgaacttttagctgaagaacttttaatgagtgactcggtgatcaaggtttatggagctcttcgcatgaccgtaaaaatgtttttaatgtggaactccagaatgtccattgaaggcggtgatgatgcgtctgtggcaacttccgtgcttgaggctagcaacctagtcgttctaaaagaatcatcttctatccattctaatgcaaatcttggagtacgtggtcagggcttactcaatctttctgggcctggtgatgtgattgaagcacaacgtttgattctctcattattttacagcattcatattggaataccaagacttcgttgtgaaaatagtgattgtccattcgaattgatgcaacctcctgaggactgtaacgtgaattcgtccctgtcgtttactcttcagatatgtagagtagaggacatatctgtgtcagggcttgtgaaaggatctgtggtgcatttccaccgaacaagaacaatttctgttccagcatcagggatcataagcgcttctgggatgggttgtattggtggcgttggccgagggaatgtcctcaccaatggaatcagcagtggtggcgggcatggtggtaaaggtggccgtggatgttatgatgatcaatgcattaatggcggtgtctcgtatggagatacagatatgccatgtgaaattggtagtgggaacggtgatgaaaatgacggtaatgcatctgcaggcggtggtataatagtaatgggctcgtttgaccatcctctttcaagtttatctgtcaaaggttctgtggttgcggatggggacggatctcaaaataatgtgaaacacaatggcacaagcatcggttttggaggtggctctggaggaactattctattgtttttgcagactctaaacatagctgaatctgcgatactttctagtagtggtggacacgggagtccaaatgggggtgggggaggtggaggtggaagagttcattttcattggtcggacatccccactggagacgtataccaaccgattgctgttgtggaaggaatcattcgtacaagtggtgggtctagccgacatgatggtggcaatggtgagaatggaacgattagcgggagatcatgtcccaagggcctatatggcactttttgcgaggagtgccctgtgggtactttcaagaatgtgactgggtcaaattgttctctttgtctttcttgtcctagttttgatattccccaccgtgcagtttacatcagtgttcgaggtggtataactgatttaccatgtccttataaatgcatttcggatcggtttcacatgccacattgttacactgctcttgaggagcttatatacacttttggcggaccatggttattctgtttcatactttttgggcttcttttcctattagctttggttctaagtgttgctcggatgaaatttgttggagtagatgactcatcaggtcctgcacccactcagcatggctctcagattgaccattcttttccatttttagaatcattaaacgaggttctggaaactaatagagctgaggaatcacagagtcatgttcataggatgtactttgtcggccccaatacgtttagtgccccttggcatttgtctcacacgcctcccgaacaaataaaagaaatagtgtttgagagtgcgtttaatcgatttgtcgatgagataaatgtacttgctgcgtaccagtggtgggaaggttctgcgtacagcatcctttgcgttgtggcgtatccccttgcatggtcatggcaacaatggcgccgtagaatcaaattgcaacgattgcgtgagtttgttcgatcggagtatgatcactcctgcttacgctcttgtcgatctcgtgctctctacgaagggcttaaggttgcagcaacctctgatttgatgttagcgtacgtggacttgtttctcggaggcgatgaaaaacgaagcgatcttcctcttcgtcttccacaaaggctcccgatatccatcattttcggcggcgacggaagctacatggcccctttctctgttcaaaacgataacattcttacgagtctcatgagttacgagatgtacgatatgaaaaagatcttcaaagacgagggacctgacgagaagcctgatccatcgaaggcgtactcgcttgggcccaagatttccaactgggacgaacagcgtgccaattggcttaaagcgaacccttctttccccaattttttgcgaccaaataaacctagagtcctcctcataactggttcatctcccaaaccatgtgagaatcctgtaggagaccattacctcttgaaagcaatgaagaacaagatcgactattgccgaatccacgggatcgagatcttctacaacatggcgcttcttgatgcagagatgtccggtttttgggcaaagcttcctgtacttagaaaacttttcttgtcccaccctgaagtggagttcctttggtggatggacagcgatgcgctttttactgacatggcgtatgaacttccatgggataaatacacgagcacaaatatggtgatgcacgggtggaatgagatggtgtacgatgaaagaaactgggtggggctgaacacgggaagctttctacttagaaactgccagtggtcgttagatttactggacgcatgggcacccatggggcccaagattcgcgaggaagcgggtcaggtgctaactagggagctgaagaaccgaccggtgtttgaagcagacgaccagtcggccatggtgtatttactggcaacggaaagagagaaatggggggaaaaagtataccttgagaactcatattatctgcatgggtactgggggatcttggtggatcgttacgaggagtttatggagaatttccacccaggatttggcgatcacaggtggccacttgccccggacaagcgcaaagagaaggcgaggatgagcagaacttcccagattctgtggcacacgcaccagaacgacgtcgctgcagtccgcaagcttctcgaagaggacaaatcccttgttaacgcccgcgactacgataatcgcactcctcttcacgtcgcttctctccacggctggatcgatgttggtcagtgcctcatcgatttcggggctgacgtgaacgccccggaccgctggaagaatacccctctcgctgatgctgagggcgctaagaagtacgcgatgatccaacttctcaaaacatacggtggatcttcttacggccaaaacggaagccatttcgaatcgaaacctgttcctccacctcttcctaataaatgcgactgggaaatcgatccttctgagcttgatttctcaagctcatccatcatcgggaagggatcttttggggagatattgaaagtgcattggagaggaactccagtggcagtgaagcgcattcttccttcgctttcagatgatcgattggtgattcaagactttcgtcatgaagtgaagcttctggtgaagcttcgtcaccctaatattgttcagtttctcggcgctgtaacagagaagaagcctctaatgctcatcactgaatatttgcgtgggggagaccttcaccgttacttggaaggcaaaggcgctctatcaccttccacagccattaactttgctctagacattgctcgaggaatggcatatcttcacaatgagccaaacgtgatagtgcatcgcgacttaaaaccaaggaatgtgcttttagtgaactccaatgcggaccatttaaaagtcggcgatttcgggttaagcaagttaatcaaggtgaagcatgctgatgacgtgtacaaaatgacgggcgagactggaagctaccgttacatggcacctgaggttttcaagcatagaaaatacgacaagaaagttgacgtgttttcttttggaatgatactgttcgagatgctggagggagagccgccgttctccttaaacgagccgtacgaagctgcgaagtttgtcgccgaaggtaaccgacccttctttcggtccagaagctcgctcccagaaatgagagagttaaccgagcaatgctgggacgctgatccaaataaaaggccgagtttcatagatattttgaaaaaattggaaaagctaaaagataatttacattcagattcttcttggaatctgttcggctcgatggctcatttgctgtacacttccacttccctccgagtgatgataataggaggagatggctactgcggatgggccacagctctccacctatcaaacaaaggctacgaggtagccatagtggacaacctagtccgccgcctctacgatcaccaactgggcctagactcgctgacccccatcgcgtcgattcagaaccgcatcaagcgctggaaagcagtctcgggcaaaacaattcatctccaaatcggcgacatttgcgacttcgagttcctatcagaagcattcaagtcattcgagccggactcagtggtccactacggtgagcagcggtcagcgccatactccatgatcgacaggtccagagcagtgtacacgcagcacaacaacgtcatcggaaccctgaacgtcctcttcgccataaaggagtacaaacaagactgccacttggtaaagcttgggacaatgggggaatacggcacgcccaatatagacatcgaggaaggattcatcaccatcacgcacaacgggcgaaccgacacgttgccatacccgaaacaagcgagctccttttaccacctaagcaaggtccacgattcccacaacatcgccttcacgtgcaaagcatgggggattaaagcaacggatctaaaccagggggttgtgtatggggtgaagaccccagagacagagttgcacgaggagctctgcaataggttcgattacgacggagtattcggtactgcgttgaaccgattctgcgtacaggcagctgtcggtcatccgctcaccgtgtacggaaagggcgggcagacgagggggtacttggacataagggatacggtgcagtgcgtggagctggcgatagccaacccggcgaaggcaggggaattcagggtgtttaatcagtttacagagcaatattcggtgaatgagctggcggcgctggtgacgaaggcgggggagaagctggggatagctgtgagaacgacgtcgttggagaatccgagggtggaggcggaggagcattactacaacgcgaagcatacgaagctggcggagctggggctgcaaccgcatcttttgtcgtcttctctgttggattcgctgcttaatttcgctattaggtatcaagaccgcgttgatagaaatcaaattatgccagctgtttcgtggaggaagatcggtgttgctccaaaggtgctactcaacttgaagcactatccaattcctgctttcttgtttttcaactttgctaagtctatcagtgtgaatccccctccagtttccttttgcgtgttggctcatatactttttttcaccagaaattactcgcaagcttctgatatcttaaaagaattaattttatcctttgatgagctgtggtccactagaaatacttgtatggctggctatggagttttcgacgctcttttcagttgctttattgatttgggaatgcttcaagaagcatgtcaatgtttcgaaaagatgaagcccttccgagtgttgccgaaagtacgctcctgcaatattcttcttcataagctttcaacagcccgaggatcgtccattgcaatgacgttcttcaaaactatgagcaaagcagcaatttccccaatcagctacaacatgatgattagagtaatgggaaaagagggtgatgtttcatccgctagaaaattattccaagaaatgaaacaggcaggcatgaaacctgacacctttacttacaacttacttcttgacgcttatggaaaagccgggttgttggacgaagtacgcaagctgttctatgaaatgaatcagtcagcttgcgagcctgatgttgttacatacaattctttgatcaatagtttctgcaagcactgttcaactgtgagcgccttcaagtactttgggcagatgaagaagaaagcattgaagccaaacgttgtgacgtacagcactttgattgatgcgctatgcaaaaaagggtcaatgaaggaagcacttatgttctttgtggatatgataagagttggcattggtccgaatgagttcactatgaagaaagcaggagtgcccccaaatgagataacttacacatctttgatctacggatggtttaagagcaaaaacccggaaaaagctttcactttggtgaatgaaatgaaggaaaaagggttgaatcttgatgtaattttatatggtgcacttgcgtgggggttaaatgatgctgaggaatgtaaaagtgtgttagatacaatgaagaaatctggtgtcaatcctaatcctgtgttatatacgattctgattgattcctttttcaaaggaggaagccacctaaaagctgttgcattgtttgaagaaatgtgtagtttaaaaatggaagtcacaattgtgacattttgtgtgctgattgatggcctattcaaggcgggtttggttgatgatgcaatgaaacattataaatcaatagggaatttcaacttgcagcccaatgttgctgtttataccgcagttctagatggtctttgcaaaagcaagcgccttcaagaagcagaggaagtgtacgaggaaatgcagagaaatgaactgaatgtggacaaagttgcatattctgcaatgttagatgggtatttgaagcatggaaatatggtagaaagtttagatatcaataggataatgaaaggtattagcttagataagcaagcatacacttctttggtgtggggtctttcaaattgtgggaatttgcagctggctaaagagttcctctttgagatgattgaatgtggaattaaacctgatgatgttttgctaggctttgttttgcagagatttcaagcacttgaggacattgttggggctgctgatttgcagaataagttggatgatctgactcatcaattagccatgattattcggtacaacgaaaatctccgaagacaagagagaggtggagcaccagcgcacatactttctgagtttgcgcaattactccagtttcacattgcaacgtatttcgacaatgaattacctggccaaccgagggcaactcagaggtcaggtagacccatcaaatctatatgcagtagattgaaggccaaagaaggcagaatcagaggtaatttaatgggtaaacgtgtagatttttccgctcgtactgtcatcactcccgatcccactataaacatcgatgaactgggcgttccttggagtatcgctttgaatctcacgtaccccgaaactgtaactccttacaacattgaaaggttgaaagagcttgttgacaatggacctcatcctccacctggtaaaaccggcgcaaaatacatcattcgtgatgacgggcaacgccttgatcttcgatatttgaggaaaagcagcgatcatcacctagagctcggttataaggtggaacgtcacttgaacgatggagattttgtcttgttcaaccggcaaccgagtctacacaagatgtcaataatgggacatcgaataaaaatcatgccatactccacattccgtttgaatctctcggttacctcaccctacaacgctgatttcgatggtgatgaaatgaacatgcatgttccgcagtccttcgaaacaagagccgaagtgttggaactaatgatggtacctaaatgtattgtttcaccgcagtcgaatcgtccggtcatgggaatcgtccaagacactctattaggttgccgcaaaatcaccaaaagagacactttcattgagaaggatgtcttcatgaatattctcatgtggtgggaagatttcgacgggaaggttcctactcctgcaatcatcaaaccgcgccctctttggactggtaaacaagttttcaacctcattataccgaagcaaatcaatctcttccgaaccgccgcttggcatagcgatgctgacaataagtttctcaccatcggtgacacgttagttcgcatcgaaaaaggcgagctcttatccggcacactttgcaagaaaaccctcggaacttccaccggaagtctcattcatgtgatatgggaagaagtgggtcctgatgcggcgagaaagttcttggggcacactcagtggttagtaaactattggctgttgcaaaacgggtttagtattgggatcggtgatacgattgccgatgtcgcaacgatggagaaaatcagtgagacaatctcaaccgcgaagaatgtcgtgaaagatctgatccgtgccgatcaaaataaggagctcgagccagagcccggaagaacaatgagggaatcatttgaaaacaaagttaaccaggtgctgaacaaagctcgtgacgacgcaggaagcagcgcgcagaaaagcttgtcggaaagcaataaccttaaagctatggtcaccgccggttccaaaggaagtttcatcaacatatcgcaaatgaccgcttgcgtcggccagcaaaacgtggagggtaaacgaattcccttcggattcattgaccggacattgccccacttcactaaaggagattacggccctgaaagtagaggcttcgtcgagaattcgtatcttcgcgggttaactccgcaggagttcttcttccacgcgatgggtggacgagaagggttgatcgatactgccgtgaaaacttctgaaactggatatattcaaagaaggttggtgaaagctatggaggatatcatggtaaagtacgatggtactgtcaggaactcgttgggggatgtgatccagtttctttatggcgaagatgggatggactcggtttggattgaatctcaaaagcttgattcgttaaagatgaaaaaatccgagttctttaaagtattccgatacgagctcgacgatcccaattggaatccgagttacatgatggacgaacatattgaagatcttaaaaacataagagaacttcatgacgtgtttgacgccgaggtgcagaagctcgacgctgatcgatatcagcttggcacagagatagccacaaccggggacagcaattggccattgccagtcaacctttcacgactcatatggaacgctcagaaaacgtttaaaatcgataagcggaaacgttccgacatgcatccaatggaagcagtcgaagctgttgataagcttcaagagagattaaaggtggttccaggtgaagatgcgttgagtgtggaagctcaaaagaacgctacccttttcttcggcattctccttcgtagcacgctcgccagtaaacgtgttttacaggagtaccggctgagcagggaggcgtttgattgggttatcggtgagatcgaatcgcgcttcgcccagtcacttgcagcacccggcgagatgattgggtgtgtcgcggcccagtcaatcggtgaacccgcgacgcaaatgaccctgaacacgtttcactacgccggtgttagtgctaagaatgtgaccctcggtgttcctcgtttgcgtgaaattatcaacgtggcgaaaaagattaaaacaccgtcgctttctgtttacctaactcccgaatgcagtacgacgaaggaaagagcaaagaacgtgcagtgtgcgttggagtacaccactctccgaagcgttacccaagccaccgaagtctggtacgatccggatccgatgagtaccatcattgatgaagatgccgattttgtgaaatcatattacgaaatgcccgatgaagaagtggctcccgagaaaatgtcgccttggttgcttcgtattgagctgaatcgcgaaatgatggtcgataaaaaactggacatggccggcataacagacaagattaatatggaatttgacggcgatctgacgtgtatcagcagcgacgataatgccgagaagcttatcctccgtatacgaatcatgaatgacgaagcaccgaagggtgagcttgatgaatccgccgaggatgacgtctttttaaagaaaattgaaagcaacatgctcacagagatggctctccgcgggattcccgatatcaacaaggtttttataaagcacgggaaagtgagcaaatttgacgaaaatgatgggttcaaaacggtggaggaatggatgctcgacacggaaggggtcaatcttctggctgtcatgtgtcacgagaacgtggactctcgtcgtaccacaagcaaccatttgatcgaagttattgaagttctgggaatcgaagcagttcgacgctctttgctcgacgagctccgagttgttatatcattcgacggctcctacgtcaattaccgtcacttggcgattctctgcgacaccatgacgtatcgtgggcatctgatggccatcacgcgccatgacgcgcagttctctccttatgtcggtggaatggcgttttctccggcgtcatctcccgggtacagcccgtcatcgcccggttacagcaaattaggattcgaagctccaacgttgattcaagcgcaagctattcccgtaattctctctggccgtcatgtattggtgagcgcagccacgggaactggtaaaaccgtaacctacttagctcctattatccaccacttgcaaagtttctctcccaaaatcggccgttccaatggcactttagcgttggtgctggttcccacgcgtgaactgtgcttgcaagtttatgagattttaaccaaattgttgcaacgctttatatggattgttcctggctatataatgggcggtgaaaatcgtgcaaaagagaaggctcgtcttcggaaaggaatctctgttttggtagccactccaggtcgtctcctcgaccatttgaagaacacctcttcatttattcatacaaatttgcgttggatcatctttgacgaagctgatagaattttggaactgggatttgacaaagaaattgaagatattttagatattctaggttccagtttagataggcaaaatcttcttttatcagctaccttgaatgagaaagtgaatcatcttgctaacatcagcctaaatgaccccgttatgataggtctggatgattacaatcttcctgctcaacttaagcagcaatatgtaaaagtgccttgtagtgctcgatttgctgttctaatttcaatgcttcatcattctcaaaagactgttgtgtttttctcaacttgtgacgcggtagattttcattattcgttgttctgcgaattccgtgatgcagcgaaaacttatctcggttgcaaaacatttaagcttcatggaaatatggctcaagatgatcgtagaactacatttatggccttcaaaacggcaaaaattggactgcttttatgcacggatgtggcagccagaggcttggatttccctgaagttaaatgcataatccaatacgattcacctggagaagcaacagaatacgtccatagagttggtcgcactgcgcgattgggggaaaagggtgaatcattgttgttcttacaacccattgaattggactatctgacagaactcggaaaacatggtgtaaagttgggtgaatatcccattatcaaagtgcttaacagcgggtctcttcatccttatgttttgtccattcagaaggccatcgaagcgttcgtgttaagcaaggatgacgacagcgacatccctttggaagatgattttcttaaaggaaatgacgaagaagattatccatctgccaattcattagatattgaaaaaaagtcgaaggctctcgaagcacgaaaggaaagagaagaagaagacgcagagaaagaattgcaactcaatattgctggtgaatcaaatgaatttgttctgccaactaccaaggagcttgaaacagaagcaaacagacctcctgaccttcaaaatctgaagggaagaataagcgaggttgttcgagttctttccaactttggggagttaaaacaagaaggcatgaagaggaagaattatattgagcagctaaagattgatttgtgttcgtattatggctacaacgagtttctaattggagtccttgttgagatgtttcccgtaaatgagctgatggaactcattgaagcctttgaaaggccccggcctatgtgccttagaacaaacactctgaagacaagacgacgggatctggcggatgttcttttaaacagaggtgtaaacattgaccccttaagtaaatggtcgaaggtggggttagtagtccacgattctcaagttcctattggcgcaactcctgaatatatggccggcttttatatgctgcaaagtgcaaactcttttcttcctgtgatggctcttgctcctcaagaaaaggaacgagttgtagatatggcagcagcaccaggtgggaaaacaacttacattgcaagccttatgaaaaatagtggtatcatctatgccaatgagatgaaaccagcaaggctcaagtctctcacagcaaatttgcatcgtatgggggtgaccaattccattgtttgcaattatgatggtagagagcttcccaaagtgttaggtttgaattcttcggatagagttttattggatgctccttgtagtggcactggtgttatatctaaagatgagtcagttaaaacctccaaaacacaagaagatatacagaattgtgcccagcttcaaaagcaattaattcttgcggccattgatctggttgatgcgaattcgaagtcggggggttatgtagtgtattcaacttgctctattatggttcccgagaacgaagctgttatcgactacgctctaaagaagagggatgtcaaagttgttccttgtggacttgactttggacgacctggatttattcggtttagaaagaggcagcgagtatcgtacactcctgcggaattagcggcgatggaggtcagagcaatggaatgcattcggcagttgctcctcagatcaggcgaagccctctttcttcttaaatttcttgcgcagcataacacgacccgtttggttcaagaactcgacgcggatgttcgaaatgcgttgacagaaataacgttttgccaatttgtatgcacagaagaaggcgatcgattggcaacgatcctgatttcgacgcttatgagatttaacaccggtccagaacgaggcggtgttgagcatataagccggaagttccgagacgggtgctctagttacttcaaagaatccgatcaccaattctttgtagctgtcgactaccttgaaaaagcgtcggtggctcacgattctgttcataaagaagagcttgcaagggaggctttcaacatattgttaaaatttccggaatccgccgatcttaaaacggtttgtaaacgtttcgaagatttagggttctacgaggctgtggtgcgtttgcctctgcaaaaggctaatgccatcgatttttctggcgatgcatttaacgagctagtcgatgtctccactaggaaccacgcacgcgcccagcgcgtgcaatgttacgaaattgttgcaagtgcgatacgaagcttgaagaaacacgtatcccaaattatgaaatttggcgttcaatcatcggataaagtgttccgtgagtttctctacaaaaccatgatcgatttgggatatgagaacgagctaattgagaatggtgggtcggatttggtgccttttctgcaaaatggtggccggaaatacttggatcttttggcccggttctatgtttccaaacaacagcatatgttggccgcttatattttgttacgattggctgaacgtcggcctgtcgacacccttcaccacaggcggcagtacttaagcaacgcggtggtgcaagcgaagagcgcgtgcggctcttcaagtgacgtcactgacaacggcatgctagacttgctcgaagggaagctttccgttcttcaattccaaatcaggattaaagaccagctcgaagcgattgagcgtgcagatcacgcgcgatcgaaagcgcaggagctttcgctttatctgaagaacattactgagctgtacaacgaatatgcttcggcgtttcatctatgggagatttgcctcgagattctttccttcgcaaattactccggcgattctgatagcagtattgtaagagaaacgtgggcgaggttgatagatcaggctgtttctaccggtggaataaccgaagcttgctcggttattaagcgagtcgggtctcacgtttacgccggagatggtgacgttttgcctttagatactctctgtttgcacctcgaaagatctgccctggagcggttagactctggggttgaatcagtgggagacgaagatattccacaagctctactagctgcttgcaaatgggcgagtgaaccagtgatcggcgcgtacgatcatgtgcttgctaacggttctattctcccttccccctcgctgcgtttgcggcttctgcggtcggttcttgtggtacttcgtgaatgggccacgtcggctttgaataaagggactcgtgataagatcgctaatttagcttaccggtatatggcggaagttaagaggttgccacttcctcaaagtcgtaccgaagcagtgtaccgaggattcaaaaattttgaagagtcttttattactgaccctacgttcgatcccgcttggccgcatttacaccttgtttacgacctcttgctcaaattcgttaattcccaatcccttgaggcgaaatcagccaagaagtatattgaccactgcttcatcttgcggctgctggaattgttcgattcggaggatcctcgagagcggaactgccttaaagccgtattgcatcgcgtttatgggaaatttatggtgcataggccgtttattagaaagagtatcagtaacattatatacagattcgtcttcgaaacagagaagcacaatggaatcgctgagttgctggagatttttggaagtattataagtggattcgctttgcctttaaaggaggaacataaattcttgctcatgcgcgttttgatccctttgcataaacccaaatgcatggggttctatttccagcagctattgtattgcatcgtgcaattcgtcgagaaagatccgaagctcgcgggagttgtaatcaaaggtttattgaggagctggccgattacgaatagccagaaggaagtaatgttattaggagaaattgaagagattctttccacaataacaatggtggagtttcagaaagtaatgatacctcttttctgtagaatttcgaactgcatcacaagctcgcatttccaggtaacagcgttgatgcacgcttgtagatacggtcactgggaagcggtgcagattcttctactcttccgatgcaatgttacgcgaactgattatctcagcggaagaaccgctttgcattttgccgctatcagcggtcatgcgaaatgcatacgattagttctcgctgatttcatttccagcgcttcgttagacactgcgctgatcaaggttgtcaacaaagccgccgatgggggcatcacagcacttcacatggccgcgttgaacggtttctttgactgtgtacaactcttacttgaccttcacgccagcgtttctgcaatgactttccactacggaacctcaatggacttaatcggtgcgggaagcatgccactgcactacgccgcttgcggcggaaatttgaaatgctgccagattattctatcgaaaggcgcgagtagactagcaatgaattgcaacgggaggctcccggctgacgtggcgaggatgtggggacgccattggctggagccggtactgaatccgaattcggatcgtcccgtacctagattctctcactctgtgtacttgtccttacctctcatgagcgtgctcaacatcgcaagggagttcggtgtatcgagtccaacgtcgtctgatgaccccgaagtttgccccgtttgtttggaaagatcgtgcaacgtagcagccgaaggaaaagaggggagtgtcgttgttgcgaaacgggtattcgagtcatcgggcgaccggtcggatgcggccacgtggacgtcgatgataatggggttagggaaccacggttttggaaaggaagctgttgcgttgtttggaaccatgatgagaactggggtcgagccggatcatataacgtacatcgggttactgacggcatgcagccacgggggtctagttgagcagggtcggttgcatttcaacgaaatggtggaggttcgaaagataaagccaacgatgagtcattacgcttgtatggtggatatgtactgtcgatgtgggatgctggacgaagcgttcaagttcatagaagaaaaagttgaaaaggcggacgtggccatgtggggctctttgctgtcgtcatgcaaagtgtacaagaatgccgagctggcagaagtagcagcaaagaggctactggagatcgaaccggggaacagcggcgcgtacgcgtcgttggcgagcgtgtacgctcgaggggggcggtggcaggatgcggctgaggtaaggaaggcaatgataaattgttgggtggagtggctggtcttttccgacatattctatttccttgtaaagaacggatgcattgattttgttgatttcgtggagaagttatttgtacgaatctcagaaagtgatcaacaactcctacgcactaaccacgtgacttggttgcttgcacaaatcattcgcgttgaactggttatgaatgtcttaaattctgacgcccgaaagattgaattaacgaaaagggttttgtcatttcatcgtgaagatcgcaatgctgatactaacagttcgcaagcagttctcctcgatctcataagcagctgccaaaatttaaggctttggtcattaaattccactagagaaattttaaataatgaacaacttcagaaaggcaagcaaatagatgaatggtggaaacaagtaaacaaagatcgtgtaatggactacactactatgaatgaaagatctgcaggcatgttttgggttgtttcctacactatggctcaacctgcttgtgaagccattgttaactggttatcttccgccggttcggagttaatatcaggaacaagtgtccctctcaatgagagaataacagtcgtgcgggaagttaaccctttacccatgtctttgctctctggcctttcaataaatctttgttccaaactggcgttgcagctggagaacacactatttgctggcccggctattccaagtattgcaatggttgagacttactgtcgtttattactgattgctcctcattcgctgtttcgctcccatttcaattacctggctcaaagatatccgaccttgttgagtaagccgagcgtaactattttggtgcttgagattgtgaactacagattgcttccattatacaggtacgaaggcaaaagcaaatccttcttgtatgacgtcacgaaagtcgtttccaccttgaaagggaaacgtggggatcatcgagtatttagactagctgagaatctatgcctaaacttgatttggtctcaaagagatttcttcgcagtcaaaagggaaggaaagggacccacggagttcactgagactttgaaccgcgttacaataattagccttgctattatcagcaagacgcgaggaattagtgacccagatcacttgctgtatctgcaaaacattttggagcaagtcacttctgctagccaacatacatggtctgagaggacttctcgccacttcccacctctcatacgtgatgccctggccggtagaattgacaagaaaggagttgcaattcaagcttggcaacaggccgagacgacagtcataaatcagtgcaataagctcctttcaccctctgcggatccttcatacgtggtaacgtatatcaatcatagtttcccgcaacatcggcagtatctttgcgcgggagcgtggatacttatgcaaggacaccctgaaaacatcaatagctcgaatttgggtcgtgttctaagagaattttcttctgaggaagtcaccgccaacatatacaccatggtagatgtccttcttcacaatatccaagtcgaacttcaactcggtcatccaatacaagacttgcttctgaaatccagcgcaaaccttgtgttttttgtctggacgagcgagttgcttcctttggatatattactgttgtccctaatcgaccgtgacgatgatcctcacgccttgcgtattgtggccacacttctagaaagacaagagcttcaacaaagagtgaaggttttttgcctgaaccgcggaccgcctgaacactggcttcattctggaatctttaaacgtaatgagctccagaaagctcttggttctcacctctcatggaaagacagatatcccgtgttttttgacgatgtagtggcacgtttacttccagtcatacctttgataatctacagactgatagaaaatgaagcaatagacctcgctgaccacgttctggccatgcactcccagttactggcgtatcaccccatgcgatttaccttcgttcgtgacatcttagcctacttctacggccacattcctgggaagctcattgttagaatactcaacgtcttggatttaagcaagatcccattgtctgagtcttttccccagcacatcggttcctccaacccacctcctcccgaatacttcacctcccttctcatgggcatcgtcagccacgtcatccctcccctccctttcaccgccaaagaacctcaaaaacctttctatcaaatccaagaccccggaactcacccgcaactcattctggaaacagctgtcatcgagcttctttcccttcctgttatcgtcatcattggttctttcctatgcgatccatcgggatacgagtggaaatgcaagatcggggattacgaggttcctgttgaaactatccaagacggcgttctgcgctgcgtagctcctcctcacaacggcgaatcgtgtagcgagacaagagaattcgagtatcgctccccggaagagctgcttcttcttatcagatgggttcgtatgcttctcgagacatggaatcaaattattggatccgttttattcggcagcgtaactccgtccatggcgacagattggatcatggagcagcttctcaagagccaattgaacagatggatagcttctaagcgcgcacgagagggttgcattttatcccggaaggaccaaggaataattcactacatagccggtttagggtacgattgggcattacgcgcggtgctcgaatgcgggataagcatcgacttccgagatataagagggtcaaccgcgctccactgggcggctcgcttcggccgggaggaaatggtggctgccttggttgcatccggcgcatcagctttagcggtaacggaccccaccacgtcgtatcctgtcggacaaacacctgcttcagtggccgacttctatggccataaaggactcgcggggtacctctcagagctgtctctgacttctcatctttcatcccttacactggccgccgtgaggaatgcggcacaggcggcggctcgcatacaagctgcgttccgttcgtactcgtttcgcaagatgaaagagaccgaggcggcagcggcgttgtctatacagaagaggtataggggttggaaagggaggagggaatttttgattataaagaagaaagttgtgaagttacaggcgcatgtgagagggtatcaagcgagaaagagcttcagggtctgctgggcggtggggattctggagaaggcgatactgaggtggcggcggaagggagtggggttgcgcggctaccgcgccgatcccatcgacttggccgaagatgaagatatattgaagctgtttcgattacagaaggtaaataaggccgttgatgaagccgtgtcgcatgtcctctctcttgttgagtcgctggaggcgcggcaacaataccaccgcatgttgctgcgttattggcaagctaaggctgagttggaaataaagaaagtgaatgtgggcgaacgaggcctagttgctatgaaaaatgtcaggaagggcgagaaactgctcttcgttcctccatctcttgtcatcagtccagactccgaatggagtgcccccgaggcagggaaaatcctaaagcggaacaacgttccagattggcctctactcgctacatatctaataagcgaagcaagcctctcccaatcatctcgttggagtagctacatttctgctctgccgcggcaaccctactcacttctctactggtctcaagatgagctagacacctacctcgaagcttctcaaatcagggaaagagccactgagagaatcaccactgtaactggaacctacaatgatttgaatcggagaatattttcaaagcaccgtcatctatttcctgaagaggtgttcaacctagacacattcaaatggtcgtttggcatccttttttctcgcttggttcgtttgccttctatggacggaagcgtggctttggttccatgggcagatatgctcaaccatagttgcgatgtggagacctttctagattacgacaaagcatccaaaggaattgtcttcaccacagatcgagcttaccagccaggtgagcaggtctacatatcatacggtagaaaatcaaacggggagcttttactttcatacggattcgttcccagagaaggaacaaaccccagagattccgcagaattagctgtttccttatccaaatcagacgaatgctacactgaaaagcttcaagctttgaagaaattcagcttatcggggtctgaacgtttccctctacaaatcactggctggccattggaactaatggcatatgcatatcttgttgttagccccgcaagcatgagaaaccaatttgaagagatggcttctgctgcttcaaacaaaaccggtggaaaaaaagacgtcaaatacgctaacatcgaggatgaagctctgcaatttcttttagattgttgcgaactaagcatatcaaagtacacaaagtttttacaggcgagtgggacgatggatttggacgtcacttcgccgaagcaactgaacagacggttgtttttgaagcaacttgctgtggatttgtgcaacagcgaaagaaggatactttatcgtgctcaaaatgtgctgaggaggcggcttagggatatgagaagtggggaacttagagccctcaaaatctttaatgggtttcgaaaatttttcgcggtgagctccgctggtggattgctagccatgcttaacgagactcatccactgctaaagcagcatgccctactcaatttgaatatgtttgttgataaattctggcccgagatctccactagcgttccaataatcgagagcttgtatgaagacgaagagtttgatcaaaaacagagggagctagcagcgttactggtttctaaggttttttattacttgggtgaactgaatgattcgctgagttatgcccttggtgctggttctttgttcgatgtatgtgaagattctgactacgttcatactcttttggcgaaggggatagatgagtatgcaagtcgcagatcaaaagcagctgaatctaattcggaaccagataaaatcgacccacgattggaggcaattgtcgaaagattgctggataggtgtattagcgatggaaagtatcagcaagcaatgggaattgcactggaatgtcgaaggttggacaaacttgaggaagcgatcataaggagtgataatgtccctggaactctctcctattgcgtcaatgtctcccattcctttgtcagtaaccgagaatatcgccgctcagtgttgcgtctcctcgtcaatgtgtatcaaaaactcccttcaccagattacttgagcatatgccagtgcttaatgtttttggatgatccagaaaatgtggcaagcattttggagaaacttttgcgctcgagtgataacgatgacgcgctcttagcattccaaattgcttttgacttggtggagaacgaacatcaagcatttttgttaagtgtcagagaccgtcttactgcacctaaactattacctgatccatctgaaactatttacgcagaaagattcttaaagattaagggtatcttctctggggaaacagcaatacacttgacccttcaattcttatacagccacaataagtcggatcttcttattcttaaaacaataaagcaatccgtggaagtaagaaacagtgtctgccacagcgccacaatatactcgaacgcaattatgcacgcaggcaccacagtcgacacgtttctaagagagaatctcgactggcttggtagagcgacaaattgggcaaaattcagcgcaacggcaggtttaggggttattcacagaggtcacttgcagcaaggtcggtctctaatggcaccctacttgccgcaaggaggcgcaggcagtggaagcagcccgtactctgaaggaggcgcattgtacgcccttggcctgattcacgccaatcacggagaaggaatcaaacagttcctccgcgagagcctccaaaataccaacatggaagtcattcagcacggcgcttgcttaggcttggggttggctgcgctaggaactgcagatgaagaaatctacgaagatatcaaaaacactctttacaccgacagtgccatcgctggtgaagccgccggcatcagcatggggcttcttatggtcggcaccgccactgagaaagcaagtgaaatgctcacgtatgcccacgagacccagcatgagaaaatcattagaggactgtcgctggggattgcgttgacagtgtacggtagagaagaggaagccgacactcttatagagcaaatgactcgagatcaagatccaattcttcgatacggcggtatgtacgccttagcattggcgtaccgaggtaccgcgaacaacaaagcaattcgtcaactccttcactttgctgtgtcggatgttagcgatgatgtccgacgaaccgccgttctggctcttgggtttgtgctatattcggaaccagagcaaactccgagaattgtctcgttgctttcggagtcctacaatccccatgttaggtacggtgcagctatggccgttggtatttcgtgtgcgggcacgggtcttagtgaggctatatcgcttcttgaaccgcttacttccgatgtggtggatttcgttcggcaaggagccctcatggccatggctatggtgatggtgcagattaacgaagccagcgattcacgagttggaacatttaggaggcaactagagaaaataatcctcgacaagcacgaagataccatgagtaaaatgggtgctattctcgcctccggaatcctcgacgccggaggccggaacgttacgatccggctgctttcaaaaacgaagcacgataaaatcactgctgtcgttggtcttgctgtattcagccagttctggtactggtacccactcctctacttcattagcttatcgttctcccctactgctttcatcggtttgaactccgacttaaaagtacccaaattcgaatttttatcccacgccaaaccgtccctgtttgagtatccaaaaccgacgactgtgcccgctgccacttcaaccgtaaagcttcccaccgctgtgttgtccacctccgcaaaagctaaagcgagggcgaagaaagatgccgaccaaaaagcggagaagaaaccggaggtggaacccgggttcgagacactgactaacccagcaagggtggtgccgtaccaggagaagtatataaagttcatggagggtgggaggtacttacctgtgaaattggcgccatcggggtttgttttgctgaaggatacgcagccggcagagccagaggttctgtcgctgactgatgcgccggcgtctgtagcgggttccgctcagcagaattctgcctctgccatggccgtggacgatgaacttccgccgcctcatccttttgagtactcttccgctttgaagttagaagaatttggagtgagttcatcagaagcagacaacgtgtgctacctaagagacttggcggatgcaaataagttggtgggtgtgattcaatcttgcgaaggaggaaacgcggtggtcataggcggcggctacataggcatggaatgtgctgcttcgttagtcatcaataaaataaacgtcacgatggtattccccgaaccacactgcatggcgcgcttgttcacggataaaatcgccagtcattacgaagaattctacgcttcgaaaggattggagttcgtgaagggaactgttttatcgtcatttgaatttggattcgacggaaatgtgaccgcagttaatttgagaaatggaaagagattgccagcgaacatggtagttgtggggattggaattcggcctgcgactgagttgttcgagggtcaactggtgatggagaaagggggaattagggttaatggtagaatgcaaacgagtaacagctcggtgttcgcagtgggtgatgtggcagcatttcctgtgaagctatttggagaaatgcgaaggatggagcacgttgacttcgcaaggaagtcagcgatgcacgcggtggcagcggtgatgagccctagcaaaggagatgacttcgattatctgcctttcttctactccagggtattcacgttgtcgtggcagttttacggagataacgaaggagaggtagtgcattttggggattactcaggtacaattggagcgtattgggtgagcagcgggtgcgtggtggggtcatttctggaaggaggaacgaaagaaaacgaaattcttgctagggttcctccatttatgatatttcgccttcgatccgtatgcaagagatggagttcaatccttcaagaacccagttttctcaaatttcactcccaagtgccttcccacggtctctgccttctaaccttttggaaaaacgcgcaaattccccaatgctcagtcttcagcttgccgctaaaatcatggtacagaattcccttcacatttcttccatcttgggcatattggctggtgggttcctcaggaggactcgtatgcttctcaggctttgacggcccaacattcaaaaccctcgtttgcaacccattaatgcaaaaatggagggccttaccaaagatgcattacaatcaccaaagacagctaatccttgtggttgatagagcggaacgcgcttacaaagtaatagcgacaagcgacatgtttggagacagatcattacccacagaagtctacgattcaagaaacgacaaatgggcggtgcaccaaatgacaccttctgctaatctaaactcatccaaaatggctttttgtgattctagtttgtatttagagactctttcgcctcttgggctgatgatgtacaggtttgacacgcggtattgggagcatataccagcgaagtttcctcgttctttgttggatgggtatttggtggccggtacacgtaagcgtttgtttctcgtgggcagaattgggctgtacagtacgcttcaaagtatgaggatttgggaactggaccacgggaagatagtttgggtggaaattagcagaatgccgcccaagtattttagagagcttctgaggttgtcagctgagagatttgagtgtttcggacaagggaatttgatttgttttacgtcatggaatcaagggaagggccttctttatgatgttgataagaagaactggtcttggattgctggctgtgctcttcagtcttataatagtcagggatgcttctatgaaccaagatttgatgccttggtttcaatcgctatgagagcctgcgcttccctcggaatcaaagagtatgggcagcaaatgcattccgcagttgtaaaatgcggcgtgtcgctcaatctccccgtgatgaattcaatcctcgacatgtactgccgatgcgggtgtttgcaagaagcagatcaacactttgacgaaattcttcacaaagatttgatctcgtggaacactttgatatccggatatgagagatctgatccctcaaatgctctcgctatattcttccaaatgctgggaaacaatgtgaccccaaattccttcactctgaccacagttgtcgccgcgtgtgctgacctggcagccctaaactgcggaaaaaaagtccacggtggtatcctggtcaggggccttgataatgagactgctgtagcaaactccctgattgacatgtatgcgaaatgcgggagcattgctgctgcgtgcaaggtgtttgatcaaatgcctcagagagacttggtttcgtggacatcaatgatgattggatacggtgctcacgggtacggtgctcaggctgttgacttttttgaaagaatggttaaatccggcataaagccagacctggtggtctacgtaggagttctaagcgcgtgcagccacgcgggtttggtgaaccaggggcttcgttacttcaactgcatgttgaatgacgaaaaagtcaaaccgaatctggaaatctacgggtgcgcagttgatttactgggtcgagccgggcgggtggaggatgcataccagctgattcggagcatgccttttgaaccagatgagacagtgtggggggcgctttttggagcttggaaatctcatccaaatcttgtcggaacgtatgtcatgctggcgaatatttacgcggcggaaggaaggtggagcgaggtggcgcaaattaggaaactgatttggatgagagataggaaagagaccggtaagagctggattggcgtgggaaatcatgtttgctatttttgtatagctccgggatcaagatcatcacctttggcaattgcagcggcttcgcacccccttgcaacatgttttgcatgttatgatgagcgttcattagctttccacgcagtgggttatgctagaggctctcacaaacctgctgtcgttataacaacatctggcacagcagtttctaatcttcttccagctgttgttgaagcaagtcaggattgcttgcctatgatattattgactgctgatcgtccccctgagcttcaagatgttggggcaaaccaagctattaatcaggttaatcattttggtggatttgtaagatattttattagtctccctgttccttctgatgaaattatgtcaaggatggttcttacaacaatagacttggcagcacatcgggcaatgtccacaccttatggcccagttcatgtcaactgtccgtttagggagccattagatgacagagaggaaccatggatgagatcctgtttgaaaggattagaagtttggttttctaactttggaccatttaccaaatacattcaagatactgaccgaaagcttctcttgattggtgccctccattcggaagatgacatttgggcagcgctgctattagcaaaatatcttaattggcctgttgttgcggatatattatctgggctaagaattcggaatcttctaccctttgcgccaatagataacagtaaaattatgttcttggatcatttagatcatgctcttttatccgaatctttcagaaggtcatttaatttcgacgtagtaattcagctcggaagtcgagttactagcaaacgcatctcccaaatattggaagaatgctacccttacacatacctgttagttgacaatcatccctatcgaagtgatccatctcaccttgtaacccaccgtgtagaaagctctattgtcacctttgtcgataatttatttcgacttaatgccgaaaactctatgactgagccctatgttgttcgtgcggcttgcaaagcattgtctgtggggtctgctatgtttattgggaacagcatggcaatacgagacgctgatatgtatggaatcagttggagaagtatatccaataatgtatctgatgagcttccttgtattccgatacgtgtttcgggaaacagaggagctagtggtattgatggcttgattagcagttccgtaggttttgctgttggaaataataaacgagttctttgcataattggagatgtttcattccttcatgataccaacggcttggcaatattaagacaaaggattccacggaaaccggtgactatcattgttataaacaatcatggtggtgcgattttcagctttcttcctgttgccgatcgaactgatgcaagaatactagatcaatatttctatacatcacattccacatccatacaaaatctgtgtgtacaacatgtaaatgttaaaacaagatcagaacttcagagtgctttacttacatcacagaaagcaacttatgacactgtgattgaggtagaaagttgtattagctccaactccaaattccacaggttcttgcgacgcatccacgctcacctctgcgtcaactcccttgacaccaacgagttcctccgcaagaagctactacgcctgtacgcggcctgcaactcctttgaagatgcccagaagctattcgatgaattgcccctgagagatgtgcactcctggaacgccctcatcagaggaagcgtggtctctggtggaaaaagggttgtggatgtggtttccatatataaccaaatgcgtgaatttggtgttgagatggattgttacacaattgcaaatgtgatcaagagtttggcgggtgcttcagcggttaaattagggcttgcaactcatgcgagtctagtcaaaaaggggtttctttcttacgatttagtgaaaacttgtttgattgatatgtacttcaagtgtggcagagtgaagcttgcgcatcaactgtttgaggaaattgatgtcgttgtgtggggggctatggttgctgggtttgcgcataataagcggaattgggaagctgtggagtatgtcagatggatgatgagggaaggaacgcagccgaattcagtgatactgacttcttttcttcctgtcattggagagttatcggagaagaagctggggagagagacgcatgcttttattctgaaaaagaagtgttcaatgcacatgagcgttcaatgtgcgctcattgatatgtattgcaaatgcggagatatggtagcgggaaggaaagtgttttacctgtccccggacaggaatgagatcatgtggactgctttgatttctgggtatgcttcaaacgggcttcttgaccaagcgctgagatctgttgtttggatgcagcaagaaggaatcaaacctgatgttgtcactgttgctactgttattcccgtttgcaaagagatgaagagggtaaaagaagggaaggagcttcacgcgtacgcgataaaaaatatttttctccctaatgtatcgattagtacctctttgatgatgctgtactcgcaatgtggtgaggtggagtattctgcgaggatattcaaagggatggagaaaaggaacgtcatctcatggacggctatgattgatgcttatatggcgagaatggtaagcatctgcggggaattgaaagaattgaagatggggaaggagattcatgcacaggcgataaagcggaatttcgaattgattccgtttgtctcggctgagttgataagaatgtacgggagatgcgggagattagggcttgctagggctacatttgattcaattggggtaaaaggatcaataacatggacagctatgatagaagcttacgggctaaatgaggagtcgaagctggggatggagatgtttgaggcgatggtgaagaagagggttgcccctacaagatacacgtttgatgtcgccctggctgtttgccatcgagcaggcttggcagatgaagctgttagcgttttgaatatgatgagtggaacaaaagatgttcgtgttggcaaggatcactattctctggtgatcgggttgctgaaggagaatgggcgggaagatgaagccatcatatggtatcatcttcttgattattccaaggcgttatctgttatagaaccactttatcagagcattgaacctatcgatgagggaatcgcactgcacgtttgtctcttgcttttagacgtcgccctcgcttgtcaagacgcttccaaatccgccgatgtgctaaattacttagaaaaagcattcggtgtcggttgctcgagtcaaaagtcgctgccaacagttgatctcaaactaaagctgcagcttcacaaggtgcagttcctccttctcaccggaaacgtgaaacaggcaaagcgcgaggtgaagctggcggtgaacattgctcgtggtagagactcgtcaactgcgttgctgctgaagtcgcagtttgagtacgcacgtggcaattaccggaagtcaatcaagctgttgatggcgactgctagccgaacggaagatggaattgctagtatgctcaacaatctcgggtgcatttattatcaactagggaagtacaacctgtcctcgttcatgttcactaaagcgatggctagctattccactctgcgaaaagaaaaatcgtcgagtgaggataaatctctgtttgttctccacaacaacggcttgcagtatcttctctgcgggaagcccttactcgctgcacgatgctttcagaacgcggctatattgttctacaataagcccatattgtggctaaggcttgctgattgctgcctcgtggctctggagaagggattgcttgatatctttgtgcgagtgattgggaagggaaagtaccggtacctcgcgattggcctatctctgcgaatggcccagcagttcataaccaacggcttgcatttgctaatcatggattctagggagaagattgaatattatcgatccaaaatgcaggaacttgttttatataaaagcaggtgcgacaataaactgaatgaaattactgaaaaagcattgtctgacaagagagaggctgaaattcttggtaaaaaatatgaggagaagtataaacaagtcgcggaatcagcatccaaattaacaattgaagaggctgcatttcgtgatgttcagacaaggaaaatggaactgacccaagcaataattaacgttgaacaaggaggcgctgccgatggtcttcttcaggttcgcgccgaccgcatacagtctgatcttgacgaattgatgaaagctttaacagaacgcgcaaagaaacatgctattgacgtcaactctactacggctatcgagcttccccctggttggcaacctggaactcctgagggtgcagccatgtgggatgaagaatgggataagtttgaagatgaaggttttcatagtgacggaggatccctgacgagtccaaaagaatccaacgatgacgtggactccgcatggaacttcaataacaaaaatgagttttttgaggagtccgtaccgggtaccccgggctccagattcggtaactctcctcggtatagtgaagctggtgatcagtacgactcatttgatgactctgacccttttggttcaagtggaccgtttcgggttttcaatctcgaatttggcgacgattatcgagtaatcatcaaagatgtctggaaagaatacacaggatggccattaaacgatatggaaaggcaatacaagttcatggttaaacacgtaagcctatggaaagtagcatttcacggcacatctccgaaatggattcactcctgttacctcgcggccatcgccgcgtactacgcgaaagaagtggaagccggattaatggagtacaagccagacataatcatcagcgtgcacccactaatgcaacacatccctctctgggtcctaaagtggcaaggacttttgaaaaaggtggtattcgtgacagtaatcacggacctgaacacgtgccacccaacctggttccacccagatgttgatcgttgctactgcccatcaagcgaggtagccaagagggcattgctcgacagtcttcaggagagtcaagtacgcgtatttgggttaccaatacgcccgtcattcgcacgggccaaggtgtcaaaaaaggatctaagggaggagctggcaatggacatgacgctaccagctgtgttgctaatggggggaggagaagggatggggccagtcgagaaaacagcaaaagcgctaagcgaggctctgtttatcgggcaagttgtggtgatatgcgggaggaacaaaccattaaagacgaggatagaaacagcgaattggaaggttccagtgaaggtgttggggtttgtgagggagatggagaagtggatgggggcttgtgattgcataataacgaaggcggggccgggaacaatcgcggaggcgctgataagagggttgccgattattctcaacgactacattccagggcaggagaaggggaacgtgccgtacgtggtggagaacggggcggggctgttcataaggagcacgaaggaaacggcgagggttgtggcagagtggttcagcgtaagggcggatgaattacgggatatgtcggaaaaggcgctgaccctggcacagccagaggcggtgtttgatattgtgagggatgttgataagctttccagggaaagaggccccctttcgaacatcccttacgtactcacttcttcctttaccagtcttatttgggactgggatagatggagccgccacttctcagagattgagcaaattgaaaactattcttctttgcttaaggtccaacttgaagattcgattaaaaaagaagacttccaagaagctgctaaacttaaaactgcaatttctcagatgtcgtcaaaggatagtgtagctgatattatgttgcagttaaagaatgcaattgcacaagagcgatatcacgatgcttcaaaattatcaaaatccactggaagcgaactcgtggggtggtgggttggtttctcaaatgattctgatgacccattcggaaaatttgtgcgaattagccctggagttggcagatacatagccagaagttatagccctaggcagctgataaattcatcgaaaggaactcctctatttgaaatttttgttgtcaaagatggcgatgagagttatgttctaaaggtagtttgcctgaccgaggaaagaataaagggggtgataaacttcttaaaagagaagcttcctgggctgaaagtgaaagtcatgaacgtaaaagaaggcgaggaaacggtagaagatgaagggaaaaccaacatagagaatatcattgaagaagatgaagagcttgaagaagacgatgaaaaagaaatggacatgaaattcttcattagcggcgtcgtccatgaagacacacccagcaaagatgattatactcgtctccccgctgaaatctctgatagagtaaaagattccttcatcttgcaagttcccgaagaaagcttgaaatacggtaaaggagaaagggaagcctccaaagtcagagttgccgcaatagctgccaaaggaatttctgacctaatgcctcctgaagttgccaaggcgttcttaggcaccgacaaactctcccctaagctatcaagaaatgttcgggagatagttaagcttgctagtcaagcgcaaaagcaaagcctgttatcaggaaccacaagtttcagcagaattaaccatttagacccatttcaagggttatttgttggggtgtttggtccgtatggcatggaagtggtggaattaagacgaaaatttggaaattggaatggaactgaagagagctctgatgttggattctacgaatacgtggaagcagtaaagctcaccggagattacaatgttccggcaggcaacgtcatatttcgtgcaaaacttggaaaatctagccgtaattcgagccggggaatataccctgaagatttgggagtggttggtagttacaaggggcaggggaaattagctgaatttgggtttaaaaaccctaagtgggtagatggggaacttttgcagcttaatgggaagggatacataaacggtgctgatttagggtttctgtatgctgtgcctgatcacagcttcatggtgctgctcaatcgattgaagcttgggcacatcgatcattctgcgagagtaatgagagtgatcacgtggaaccgttctgaagaaaacgaaactcacgctactgttttagataagttgctagcgtgggagaagaagttatacgatgaagtgaaggtgggcgagcaaatgaagtatgattaccagaaaaaggttgatcgtttaaacaaaaagaagaaaagaggcgcgaaaccggagtcattagagaagctaaaagccgccgtgagccatcttcacaccagatacatagttgacatgcagtcaatggattcgaccgttggggaaatcaacaggctacgagacgaacaattataccccaaactatctcatcttgtcaaagggatgggaatgatgtgggatagcatgagaatgcaccacgaagcgcagaggaaaatcgcgcatcatttgaaactagtcgacgtgtcgacgacgccggtagcaacttccgaccaccaccacgagcggacatatcagctggcggccgtcgccgacgattggcacttggaattctgcaagataatcgattaccaaagaagctatataaaagcgttgaacaattggctgaagctgaatctgattcccatagagagcaactttaaggagaaggtgtcgtctccacctcggatcccgaagccaccgatccaagagctggtctccacgtgggacacgtttctggacgcgtgtcaagacgagggcgcacgaaccgcgataaaaaactttgcggcggtggtccactcgatatataagcaccaagaggaagagatgaagttgaaggagaaatgtgaagagacaaaacgggagcttctgaagaaaacgcggcagttcgaggagtggtacaataagttcgtacaacaaagaggccctgctgagctggacccagagaacgcggagagtgagccaagggctgcagtggccgagcgacagtctgtgattgaagggctgaagacgcggctgctggaagaagaggaaatacatcggaagatgtcggttcatgtgagagacaagtcgttcgccctactaaagacacggttgccggaacttttcatggacgcgaatgtatcggaggcacttggggcaaaagataccgcggagaagcggtttgccgaaagagactacgcaggagccaaaaaatacgctttaaaagctaaatcaatttgtcctggactcgatggaatcaaccaaatgatatcgacatacgaagtttatctctcctccgccagtagaagcaacggggagcttgaccactacgctatcctcggcctgaagccatccgccgacagcgatgccgtgaagaagcagtaccggaaaatggcggtgctgctccaccctgacaagaacaaaaccgccggagctgacggtgcgttcaagctcatcaccgaggcgtggaaaatcctgtccgatagccacggcctcgacacattctggactgtgtgcacttcctgcaagttgcagtacgagtatctccggaagtacatcaacaagaagctatcgtgcaagaactgccggagcacgttcgtcgccgtcgaaacaggaaccgctccagtgaacggcgcgttcccctattcttcatggctgacgaagtcggggaagcccgacaagcggaggaaagtagtggtcgacgggagaaaactgttgataggtaaagcgagaaactcaattaaaaagaagctggaatcgataacggtacctgatccagatttccatgacttcgacaaggacagaacagaggagagcttcaagcaaaagcagatatgggcgatctatgacgaggacgacgggatgccgcgtctgtactgtttgatacgcgacgtactgagtacgagtccgttcaaagtagtgataagctatctgacggcgaaatcagacacggagttcggtgctgtgaagtgggtggaatcggggttcacgaagtcgtgcgggaatttccgcgcgtggagctcagacgtggtggaggaggtgaacatattctcgcatttgctgaagggggagaaggcggggagagggggctgcataagaatatatccgaagagcggggacatatgggcggtgtacaggaactggtcgcgggagtggagcagggcgacgcccagcagggtgcggcaccagtacgagatggtggaagtgcttcaaaactactgcgaggtggcgggggtgcgtgtggcaccgctggtgaaggtggcgggttacaaaacagtgtatcagaggaatacgagtaaggaggcgtgtcggtggatacggcggagcgagatggtgcgattttctcatcaggtacctgcgtggccgctcttcccggataagtgttgggatttggatccggcagcaacgcccgatgagctgctgcatatggcccaggcatttaacatatcgtccagaaccgcgaatgctatttcgtgggggatagcatgcgctgcgcttctgcttcctctgacgatgggttcgttgggacacgctcaccctttgaaaatcaagctcttgtcctacgcgactttgttgttcggattctacatggcgtggaacataggcgccaatgacgtggcaaacgcgatgggtacttcggttggatccggcgcgttgagtctacgacaagctgtgctaaccgccgccgttttggaattctccggggctctgttgatgggctcccacgtcacaagcacaatgcagaaggggatattggttgctgacgtgttcaaggggaaagatactcttctcttcgcgggtttgctctcttctctagccgccgctgggacatggctgcagattgcttcttcctacggtttacccgtgtccaccacgcactgcattgtggggtccatggtgggttttggactcgtgtatggcggtacgggcgccgtgttttgggggacccttgcacgtgtcacgtcctcttgggtcatatctccggtgatgggtgctgtggtgtcgttcctcgtgtataagtgtattagaagatttgtttacagtgctccgaatcctgggaaggcggcggcggcgacggcaccggtagcggttttcttaggcgtcacaggaatcgcgtacatggcttttccgttaagcaacgttttgacggtggcggtagcacaggctgtgggatgtggcggtttgggagcgttcctggtgaacagattaatacagaaacagcttggtcatcttcttacaggatttctcaccagcgtggccggcccgaagggcccacaacttgaggttgtgtacggggtgtttgggtacatgcaggtgctatcggcgtgcttcatgtcgtttgcccacggtggcaatgacgtgtcaaacgccatcgggccgctcgccggtgccctgtacatactccaaggtggaggcgggggttcggagattgtaataccgacggacgtactagcgtggggtgggttcggcatcgttgccgggctgatgatgtgtgggtaccaagttatagctactatagggaaaaaaattacagagctgacaccgacgcgggggttcgcggcggaattcgcggctgcatctgtggttcttgttgcgtcgaagatggggcttccgatctcggcgacgcacactttggtcggagctgtaatgggggttgggttcgcgagggggttgaatagtgtgcggtctgaaacagtgagagagatcgtcgtttcgtgggtcgtgacgatacctgttggagccactttcgcggttatatacaccttccttctgaccaaacttttgccctacgtcgagcaactatgccagatgctgttgttcattttcattggaaccctgctgccttacattcaaagcattgattcttggttgctggaaggtatattggatgatccttttgaagagatatttttttatcgtgataaaacaatttccaccaatgaacctgagttctgggaaaatagctatcgactgagatgtcctcaatttttgaaggaaattgcaagctcaattgtgtccgccggcaaatcattgcagctgattgagcatgagaatcctgcggtaacagtttgccaaaatgatctctcgaagaatttggggttatcgaacgctttgaatttggcaagaaacttcatgctatctcctttgaatgatgaagaattgttgaaatctcttttcagtaacgcaaccgagacggactattcgcacggctttcagtatgataaactcgagcttcatcgaatgcacaatgacatcaagaggctcgaatctcttttcccttttcccactctgctccctcaggaaaagcgtaacatatcagatttgttacccatccagaaaaacagtagtttaatctcacgcgtgcttgactggattcagagtgccaaattgaagtttattcctcttccgtctgtcttaatgcatgaatgcttgatcgtttatgtaaaaaagctggtaagcgatgtgggaagcgaaatgctgtcaacgttaatgaaagattggagactattggacgagctttctgttttacgcgacgtgtaccttctaggatctggtgatctattacaacattttcttacaactgtgtttaacaagctcaacgatggcgaatcgtgggtcgacgattatgaactcaacacaatcctccaggaatcaatccgaaattcttctgattctacgctgctagtgacaccgcactcactggttgtctcaatattcagcatcaacagtcttgaaagtttgatatttgaatacgaggctccttggccacttgaacttatagcgagtcgagaagctgttaagaagtacaaccacgtgatgaggtttctgctgaaagtgaaacgggcaaaatttgtgcttgataaaacccgtacttggctgtggaagggacgagggaaacatcaatggttggtggagcaaaagctgctacattttgtcgatgcgtttcatcagtatgtaatggacagagtctaccacagtgcctggcgagatctctgccaaggaatggcagcagctgggtcgttggatgaagtgatccaagttcacgaatcctacttggcgtccatccaacggcagtgctttgtcgcctccgataagctcaggtattgtgaggagtatctatccgatatggactccattcagtgcctaagacctactgtagaaccacgggtcaccaagcacatggagcagataataaatctgatatcaaacattatcgataaaggatacgcttatgtggtcgaaggagatgtcttattctccgtcgagaaagttccaaattatgggcaactttcggggcaaaagctggagaatatgaaagcgggtggcagagtagatattgatcccagaaagcatcatccgtctgattttgctttgtggaaggcggctaaagttggcgagccaagctgggcaagcccgtggggtcttggaagacccgggtggcacatagaatgtagtgccatgagtcaaatttatctaactcataagttcgatatacacggcggtggattggatctgatcttcccccatcacgaaaacgaaattgctcagagctatgctgcttgccaggaaagcaatgtgaacttctggatgcataacggacatgttcgcgttgacaacgagaagatgtctaagtctctgggtaacttctttacaatccgagaaattactgaactgtatcatccgcttgcgctgagatatttcttgataagtgctcattatcgttcccctttaaactactccattcgccagttggagattgcttcatctgaagtcttttacatctttcagagtttgagatcgaaaatggggaaatcagtagaatggacgacgaaagatcttctcaaaggattagaagaattcgtccccatataccaaacgcgccccatcaaaaacaacttgcacgggatgggattcgaccacagctttggtctgtggttcatcgctcgatggctaaagccagaactcgtcatcgaaagcggcgttttcaaggggcattccacatgggttcttcgccaagctcttcctgaaaagcgcattatctccctttctccacgtcatcctcagaagtacctcataaagggtcctgcttatgtagacgaaaactgcacttactttgcggggaatgctttcattgattttggaagtgtgaaatggaaacaggtgctgcttaaccacggagtttctgacagtacgcgggtactcgtgttcttcgacgatcatcaaaacgagctcaagagaatgaaacaagcattaaataacgggttcaagcatcttgtttttgaagataactacgacacgggtacaggagatcactactcattaaggcaaatctgtgatcagccatacataagaggcggggggcacagttgcttcaaagacagcgatgaagcgaggctaagatcaaagcgtaagaagttttgggaaaaagcggtggatattgatgagctgtgtggggagaaagaagaatggtggggtgtacggggctacgcgcgggataatttcaatcatagcaacgaaaagataacgtatcgagagcatttcttgaatagccagttcgtcgaatcagtgctggatgtgtattgggaggtacctcctgtggccgggccgtctctcacgcaccaaacccggtacgacccggcgcgctctacggcccctatcgttgaagatggaaggtttggtttgtttcagcgtacaggattgggaacgcttgataattctgttttcaatgggtacacgcaaatgctgtacgttgaagtttctgattgcccgtacccaggatgcttcttctgcgtgatgaaggaaggaaatccaaacaaacgcagatcaagcttgctaaagctcttcagagaaatgtctttacaggaagaagagggccaagtgcttccaatcagcgggctatggaacacagccatggcacacccaaacgaccccgaatttatcgatctagggatattcgaatgcatgtcttcccttatctggaaaggcttaaagaaccgcagatggctggctcacgatcaaaacatatatatcccatactacgcagctcacatcatcgggtcctacacaatgaacatggaggaatttgcagaggcagcagtggaggcaggcgtcatccctccactggtagagcttctaagaggaagactaacgtgggtagagcaaagggtcgcagtgagagcacttggacacttagcaacatacccttcaacattccccgcaatagctgcgcacagcgaggtcctggagctgtcaatccagctcgcaatgagttctctggagatagtctactcgcatttctacaggacagtggaaagaaggctgagctatcactgtgagctgctgactcggggaatgggcggggtggagatggaatcaaggaaggcagaagagtgggcgagtcagctacaatgctggtcgctgcaactgattaattgctttgcattcaagtcagagtttctgccaatgatatgcaaggcagagtttgtggcgaagttggcggggatgtgggggggacttgtgaatgaaaactcgccagctggtttgggcttgctgagaaccatatgccatcataaggggggaagagctgcggttgcatgttaccccagtgttgtcgatgcattgtgctgtgtttcgcgttcgtcggatgattggcagtatatggccattgattgcctcttgtggttgcttcaagatccctccacttctcacaaggtggtagacaaagcagtacctacgctggtggtactggcggacatcaccagattaggagaacacaaaaatctgggagaaacaatcgcctcagttgtagaagaatgcagccccacaagcagccgcactaaagaagcaatcgaggaacttattttatctaaagagagggcgaaacgggaaaaattgatgggaaaagaagacctacagataaagcaggcagcggcgctggttgtgaaactggagggcaactccctcttctcctcgggagatatagcaggagcggcatctaagtatacggaatccttaactctatgcccaatgcgatctaagaagccgaagattttaatttgcggcgacgttttgggccggtttaatcaactgttcaagcgtgtagaattggtgaataaatccacaggaccattcgatgctctattgtgcgtgggccagttctttccaaatgattcagaacgtctccaggagttggaggactttatgggtggctcgcctgaaatccctctacctacttacttcatcggtgactacggtatcggctctcaaaagtatctttcaattgcttcaagaaactcggcgaaattaggatttaaatccgacggttacaatgtgtctgaaaatctctattggcttcgcggcggttctaagttcactcttcatggtttatctattgcgtacttatccggaagaaaatcttcttgtgggcaactatttggttcttatactcaagatgatattgatggcctgcgagctctagcagatgaacccgttatagttgatctagcctccactgattctttacctcctcaagcttgtgatccgttgggatctgactcaattgtttctgaattggtgtctgagatcaaaccaagataccatttttcggggtctaaggaagtgttttacgctcgtgaaccgtactctaacattgatgctgtgcatattacccgatttgtgggtctcgcttcaaagtttattcatgcgatatctcctacacctgcaattaacatgccagcagctgatcttagcatgaagccgccaggttcaacattgtctccgtacacagattcacaatactggagatatgacgttaccaataaacgctcttgcccgagaggaaagaactgcaagtaccaacatgatttgagtgctcgagagcacttcttacgaggagtttgtttagattttattctgaaaggaagctgtgagaagggtcctgattgtaggttcaaacatgagtttcaaaaaagatcagtagagtgctggttttgcttatctagccctaatgtggaaatccatttgattgtaaccttaggagaacattactatgctgcgttgccaaaaggtcctttgattgcagatcatgttttaattatacccattgagcacttgccaaacacgattgctctaaaccatcaacgcgaggctgagcttctcaaattcttcaatagtgttaatcagttctataattccaaggaaaaacacgcagttttctttgaatgggtttctaaacgaaacacccattccaatattcaggtcgttcctattccttcttcaaaattaggggttgtatcagatgtgtttgtaaaggctgctgcaaagttagggttcaaatttaatgcaaaagcagaaaatcttctcccaatgcttcctcgcctgaacattaaactcgacgaaccactaatgatcgcaatggcgcatgtgtacgaacgaaacgggagaaaagaagagctgaagaaactcgctaggtacatagacgacgctcatggactaagtgattcccagattcggcagttccacaactgcttactcttatgccacatgaaactcggcgacttaactttcgcttcggagatggtgctcaaaatgctccgtttatccaagaaagcaaaactctctctcgaaggagaagttttggtaacaaaactcgggattcttcagccaacggaagaactgtacgcgaagctgactaaagcgtatttagaatcagggaaaacgaaggaacttgggaggtttctaataaaggcggagagagaagattccccgtcgtcaaacgatcggtcgttgataatccaagtgataaacacttgcatttcaacggacaaattagaggaggcgcacgatcttctggacgagatgcgattgagcggaatcaaggtttcctcttccgtgtactcgtctctcatgaaatcatactgcagaaacaagagaatctccgaagcgcgatcccttctgcgagattcacggaaagcaaacgtgcagttagacagggaaagctacgatttgcttataaaatcgaaaatagaggagaatgataacgagggggcagcgctggtgttccaagaaatgaaacaagggaagatatcaaaaatggacgaatcatttctgataatgttaacaaatcttctccagcttcacaattctttggatccttctccagctccccttatcttttttaccctagcttcccttctctcactactcgcatcttcatccgtctccgcatttagggctctttctactgagcacatctgggcccttgaagcccctgctcgcgacgctcaatggcgctccctctacggtctttcttacccagtattcacgacagtggtcgacaagctgaaaccctacatagccgcctcgaacctctcactcccatctgattacgcagtagcaatggttctctcccgcctcgcccacggatattccgctaaatttctcgccgcccggtattccctcgaaccttacctcatctccaaaatcacaaacatggtcacccgcctgctcgccactaagctctaccctgaattcatcaaaatcccggtaagcaagcgtagactcatcgaaacaacccaagccttcgagcatctcacttccttaccgaacatgtgcggtgccattgacggatgcccaatcaagcttcaaatgaagagccctttcaagtgccgatacggatacaattcagtattacttcaagtcgtagcagatcacaagagggtattctgggatgcttgtgtgaaggccgcaggaggggtagatgacgccacccatttgagggacagtttactttacaataaaatggtatcaggagaaatagtgtgggacaagatgataaacgtgagaggcaaccacgtgaggccgtatgtagtgggggactggtgctatcctctaatgtcattcttgatgactccattttcgccaaatggaagcgggacacctgcccagaatctgttcgatggaatgctgatgaaggggagggcaattgtagtggaggcactgggactgctgaaaggacggtggaggattttgcaggatatgaacgtgggagtgagccacgcaccgcagccaggcgttggcccaaagaatcttcagaagcttgttggcaaagggttatgcggaatggcagagctgaagcaattatacaaagagaagtttcttggtgaatctaaggacaaaatggttcaatatttgcaaacgtcagtgggaataatccacagaaatcacgctgaaagcataacaatcttcatcaaagagagtgtggataaggagttaaaggattcaagcgcggacaagaaatcttcgagtaaaagattaacattctgcgtagaaggaaacataagcgtcgggaagacaacattccttcagaagattgtaagtgacactatagaattgcgtgatttggtggaagtagttcccgagcctattgataaatggcaagacatcggcccagaccacttcaacatactagacgccttctacgcagagcctcaaagatacgcttacacatttcaaaactacgtatttgtcacgagagtgatgcaggaaagggaatcctccggtggattgaaacccctgaggctaatggaaagaagcgtcttcagtgacagaatggtgttcgtaagagcggtgcatgaggcaagatggatgaatgagatggagataagcatatacgattcctggttcgacccagttgtgtccgtgctacccgggttgattccagatgggttcatctacctgcgagcaagccctgacacgtgtcacaagagaatgaagctgagaagaagaacagaagaaggtggagtgtctcttgattaccttcgtgacttgcatgagaagcatgaaagttggttgtttccctttgagagtgggaatcacggcttcttatcagttaccaaaccattgcacccagatatacgcggcaaagtgttttatctcgagggcgaccacatgcattctagcattcaaaaggttcctgctttggttcttgactgcgaggcgaacattgatctgaacagagacattgaagcgaagcagcactatgctcgtcaagtgtcggagttcttcaagtttgtgaccagtaggaaagaaggtaggaaacttttgctgcccaacgaaaagttgaagaagtcacatgaagaggtggaaattcttagagagaaattgttggaagaaaagagcagaagagagagagcacaggctgagttagtgagacttcaatcagcagagctgaaggcaaagaagttagaagatgaaatatcatgtttgaaatctatagtcaacaatatcccagatgttttatgtgctgatgatatccctctcaaattttctgccttgcaaaaggagattattgataacatgactaaattaggtgagacaaattcattagtgaagaaacttgaggtgtctcttgatgctgcacaaactgaaaaaaccaatgctgaaaaggaggttgctattgccaatgagagaaatgaagctctgaaactagaaatgaaacaattgactttattgctctcttctgttactgttgaaagagatgcatttatgaaagtggttgaagaatccaagctatttcaggagctggaatctgctcttttgaaaaaagaatcgtgcatcaaggagttagaaaacgaaatgcttcaaagcagagatgtgactcatcgtcaacttttggacatagagcttctaaatgataaaataaacgccgaagccagaaggcttaagtctttggaacgtgaaaatgaccaacttctgaatcaaatagcgttgttagaatccaagttgggccacggagatttttctggagaaagtacaaaagtgttaagaatggtaaattcgccatcgcttgatgttgaagctaagcaaaccatcgaagctttacaaaccgaacttcaaaaagcgaaagaaaaactatctgctgtcgaagagcttaatactcattctggctatgatggtaaactagttgactcgtatatttctggaaaaataatccaactcaaagaccaagtagccactctcgaaaaacgtgaagaaagatacaaggcagttttcgctgatcgaatctcggtgtttagaagagcatgcggtgagctttttggctataagatagtaatggatgagcatcataggccaaacggcatccctaacgattacacttctcaatcagacatctcgcgacagagatcaagcatgccgtctcggctgcggcagttgttgtccggggaaagtatgatcggcccgtctcttaaagtggatacagatcctggaaactttcatcactggagaccactgttcttacattttgatacgtacttcaagacttacttggcaaataggaacgatcttctactgtctaataagctttcacaagaagattgtccattccccaaatatgccgtcatacaaattttaagagtgatgcaaacaattttagaaaattgccacaacaaaagtgcttttgatgggcttgagcatttcaagcttttgcttgcctcaaccgatccggaagttcttattgcttccttggaaacaatggcagcgttggtgaagataaatccatccaaattgcacggaagcgggaaattaattggatgtggttctgtgaatagctatctgctatcgctggcacaaggctgggggagcaaagaggaaggcttgggtttatattcttgtgtgttagcgaacgagagaagtcgtgatgacaacaaggttcaacatcgcattggctccacactctattttgaacttcatggtaaaaacgatggtattgaggcttcttgtgcaagagtcattaacattcccgatttgcacttgtctggcgaagacgactcttcattgctgaggcagtgtattgaacagtataaggtacccgaagacctgagattctcgcttctcacaagaatcagatatgccagggcatttcattccttgaggacctgccggttgtacagtagaatttgtcttcttgcgtttattgtgcttgttcagtctagtgatgcaaatgagtatctaatttcgttttttgccaacgaacctgagtacaccaatgagttgataagaattgttagattggaggaaacagtgcccacttccattaggacccttgcaatgctagctttgggggcgcagctggccgcatattcagcatcacatgatcgtgcacgaatcttgagtggttccagcattagttttgcagtgggaaatcgaatgatattgcttaacgttctccaaaaggcagttatatcgctaaagagctctaatgatcgatcatcattttcttttgttgaagctcttcttcaattttacctgctacacattgtgtcatcatcagcatcaggtggtaatgttagaggaactgggatggtgccaacatttttgccactcttggaaaatgcagaccccagtcacttgcaccttgtttatttggctgtgaaagctttgcaaaagcttatggattatagtagctcttctgtttcgttactgagagagttgggtggtgttgatctgttgtcccatcggttagagattgaagttcacagagttatagataatgctgatgataatggggaaaactcaaggcaaagtgaagaacaaatggtatctcggaaaaggctaattaaagttcttcttaaagcacttgggtctgcgacgtatgttccatcaagtaataccaggtctgcgaattctcatgaatctttaccttccacattatcgttgatatatgagaaagcagaaaagtttggcggtgatatttattattctgctgttactgtgatgagtgaaatcatacacaaagacccaacatgtttttcacatttacaagaaatgggtctgcctgatgcatttttggcttctgtagctgctggaatactacctagttctaaagctctcacatgtattcccaatggtattggtgccttatgccttaatgccaaaggattggaggctgtgaaggaaacctcttctctacgatttttggttgatatttgcactagtaaaagatatgttcttgcaatgaataaagctatagttcctctggctaatgctgttgaagagcttctgcgtcatgtatcatctctaagaagctctggcgttgatatcattattgagattattgataaaattgcgtctttcgaatgcaacaatagtagagatggtacagaaattgaaggcatcaaggaagaacaatttgtgcatttttgtatcttccatttaatggtcttgttgcacagaaccattgaaaattctgaaacttgtaggctatttgtagagaaatcagggattgaagctctgctaaagttgttactgaggcctagcattattcaatcttctgaagggatgtgtattgctcttcatagcactctagtatttaagctttttatacaacatcactctgcgactttagctcgggcatttagtttctgcttgaaagaccacatttctacatctttggctgaattgcgatcaaaatctggcttattcttattggatcccaaaggtggttctgatagaaaaatattttcttcgctatcccttgtagaatttcttttgtttcttgctgcttccaaagataatcgatgggttaatgcattgcttactgaattcgggaatgatagtaaagatgccctagaggatattggttgtcttcaccgtgaagttttgtggcagctttctctgttagaagactcaaagattgataccaatgaaagcgatgagcagcgctttaattcattcaggcagtttttggatcctttgttgaggagaagaacattaggctggagtattgaatcgcagttttttgatttgataaatttgtatagggatcttgggcgagctactgcaattcaacagagactgattactgatgattcatttgctcgtgctggttcaactacaagcggaagtcataaggaaaatgataaacagaaatccttctacaattcttgttgcgatatggttaggtctttgtcgtttcacattacacatttgattcaagaattgggcaaggccatgttgctaccctctcgtaggcgtgaagatgcggtgaatgtatccccatcatctaaaatcgttgcaagtacgtttgcttccgttgctattggtcatatggagtttggaggaaatgtaactgtcggcggattagatgctcctgtttcatccaagtgccgttactatgggaaagttattaatttcatagatgtcattcttcttgatcgaccagattcgtttaatccgattttgttaaattacttctatggaagaggagtaatcaaatccattttaactactttcaatgctacgagccaactacctttcattgtgaatcggcctgttacttctccaatggaaactgatgatggtaatataaagtcaaacgaaaaagatgtagacctttcttggatgtatggtcctttagcaagctacggtagactgttggaccacttagtgacatcttccttcatactgtcaccgtttactaagcatttgttagtacagccattagtgagtggagttccttatcctcgggatgctgaaacttttgtgaaggctcttcagtctctagtactgaaagctttgcttcctatttggacgcatccgcaatttgctgattgcagcaatgagttcattgggactgtgatttctataattagacacgtgtactctggtgttgaagtaaaaaatgcaagcacccgtttaactggtccccctcctaatgaaacagctattaccaccattgtagagatgggattttccagatccagagtggaagaagctttgagacaggtaggatcgaacagtgtagagttggcaatggagtggttgttttctcatccagaagaaacccatgaagatgatgaactcgctcgggctctggcaatgtctattgggaattcagagtccgatacacgggatgagactgaaaatcagcaacttgaagaagacatggtcgagcttcctccagttgaagagttattgtctacttgtggtaaacttctggaagtaaaggaaccgcttgcattttcagttcgtgatcttcttgtgttaatcagctctcagaatgatggccaacacaggcaaagtgtcgttacttttattcttgaccagctttttcatgttcttgctttaatccttaatgaggatgttgtggcacgtgatgttgcctcaaaatgcggtcttgtaaaaattgtactggatttgttatcactatgggattctgaatcaatggaggttccaaagtgggttaccactgcctttcttgccattgatcagctgctacaaataaataagaaaataaattcagaaacaattgaagcggtggagttgtatgcaaatcatatcaacacagacgaacagaaggcactgattcggatttcctgtagttgtatcaggaaacaaattccttctgacacaatgcatgcagtatttcaactttgttcctcgttgacgaggaatcatgctattgccgtctgctttttggaaaatgaaggtatcagtttgctgctctcattgccacctaaatgccttttcccgggatttgacaatgtagcagcaactattataaggcatattcttgaggatcctcaaacgttacagcaagctatggaaagtgaaatcaagcacaaatttgtttctgctgccaataggcatgcaaatggaaggttcacaccacgtaattttcttttgagtcttaattcggtcattgttagagatcccattgtcttcatgcgtgcttcgcaagctgtttgccaaattgatatggtgggggatagaccgtatgtagttttgatgaaagatcgtgagaaagagaagaacttaaaatgccctaaagtacaccggagatgtccaccaagctttaatactgttattgaacttcttttggattctattgctggttttgagccgtcgtcgtctagtatggacatcgattctgccgaggcttctgcctccttcattgaagtaggcttggtaaagtcgtgctcccggatgctagatgtgctggattttgatcatgctgattcaactaaagttgtaactggccttgttaaagctatggagttagtaactaaggaacatgtcagttccatcgattccagtcttcagaagagcgaatctgaagcggttactgatgatatggagcatgatcaggaccttgatggagggtttccttcatctgattatatgcaagaagatacagaagatattagggtggtagagaatggcatgggtactattggtatagaatttgagatacagccttctggtatgcgttttattcccgagcagcttcctagaaaggagcccactagatgcttgattttgagagccaacggtgacctttctgctttggagttggatgatgggcgagaaactagacttactgattccgttgaattgttttgggttacctgtggtcagtgtgaagagaaaaaaagtttaatcgaagaagtttcttggttggattacggctacaaagggatgcaggtttggtacccctcggatggtcgtgatcctttcaagcaggaggatttcttacagttggacccagaacttgaatttgatcgtgaagtgtaccctttgggccttcttccaaatgcaggcgttattgttggcgtctcccagagaatgtcattttcggcatgcacagagtttccatgttttgagcctacacctcaagctcaaactattttgcattgccttcttcgtcatcttcttcagagagacaaaaacgaagaggcgttgcacttagcaagattatcggctgaaaaaccgcatttttcttactgcttggagtggctccttttcaccgtttttgaagcggaaatttccgagctctcgaatttgacggccctctctcccttagatggccgatactggaacaaagtgaaggacctatctccgtacatgagcgagtatgggctaatttactaccgagttctagtagagattgaatggctcttaaaactttcttacacaccggaaattattgaagtgccggaatttagcgatgaagcgtcgtcgtttctaaagggcatcgtgaaatcctttggattaaacgaagcgatggaggttaaatctatagagaaagtaacgaaccacgacgtcaaagcggtggagtatttcctcaaaaagaaatgcatacaaaatcctgaagttctcgaattctttcacttcgcttgcacttctgaagacatcaacaacctcgcccacgcgttaatcctccgagacgcaatggcctacgttgtttaccctgctatgaatgagctcatcaaatccattgcgaaaatggcgatagactacgcttcaattcccatgctttcacgaactcacggacagccagcttcgccaactactctggggaaagaaatggccgttttcgcagctcgcttaagcgatcagctgtttgaaatcgcccaaatcaaaatcaaagggaagtttgcaggggcggtggggaactataacgcgcacatctcgtcgtatccacgcgtcaactggccagaagtatctcgaacattcgttgaatctctaggcctcaaattcaacccatacgtaacccagatcgaaccacacgactacatggcgcggctcttcagcgcaatcgctgttttcaacacgataactgtagacttcaaccgagatgtatggggttacatctcgttagcgtattttaaacaaataagaaaagagggagaaatcgggtcgtcaacgatgccgcacaaggtcaaccctattgactttgaaaacagcgagggcaatctgggaaaagcaaatgcaaccttattctttctcacggagaagcttccgatatcaagatggcagcgtgatctgaccgattcaacggtgctgaggaccatgggggaaggcttagggcactctcttcttgcctacaaaagtgcattgcagggaataaagaagcttcaggtgaatgagcagcggctaagcgatgacctggaccaatcgtgggaggttctggcggagccaatacagacggtgatgagacggtacggcgtacccgagccgtacgaaaaactgaaggatctgacaagaggtaaagctgtgagtgaagagagtataaaagcgttcattgaaacattggagattccacaagaaccaaaaattttgttgcttaatcttacaccgagatcttatgtcggtgcagctgttgatcttgcctccatccaggccaatgacactgaccaggcatggaaacatttcagagacattatctgttcttcttattatcatatcttcaattccttaatcgttaccctcaatagctcgccattcaacctaaaacgagccttcgcatgttcaatttatttgatcgaaaagagccctacggcattgaaatttgattcagtgcgtgtcctcctgacctccattcgagatgctaacttgtccgtacctgccttcacgttagttaagaccatgctgagaaatcgctacttcatgccgttcgctctatggggtgatttactaatccaaattactcggagaaatgggaagtttgcatcatttttcaaaatcttcgaagactcgtgtagggtatcaatagaagaaaaactggatttcatggcacctagcctaagcggttgcaaagtagccttgcaagcatgctgccacgatatgccatctatcaatgatgcggagaatgtcatcgagaaaatggcgattttcaacataaaacccgatgaagaagcactagggtttttagcattcctctacgcttcccagagacttacacacaaagtttcagaacttgaagttctctttgaatccttcaaattccctacacgaacccacttcttctccaatctcgtcttcgggtacttgaaatcaggtgatatctcttccgtcactgaaacaatcctctcgaccctattttctgacgatctctactccgagctcattaaaggcgttctcaaacacggaagtgtaaaggatctagccaacataatcctaaaatcgcacgaggtagatccaaacttcaagaaatcaatcggatttggagttataagcgcctgcgttcgccacgggatgctagacaaagcccacagcatcatcgatgagctggatacgggagaaagaatcgccgggattggtgtttacgcgcccatcttaggcgcgtattgcaaagagtatcgcacagcagaagccacaaagctcgcgatgaagataagcaactccggccttcatctcgacgccaaaagttacgaagctttgatagaagcatcaatggcgagccaagattttctctcagcattcactctattcagagatatgagggaagcagagaatttgaagggatgttatttaacaataatgactgggttgatggagagccaccggccggagctgatgtcagcgttcatggatgacgtggtggaggatccacgggtggaggtgaggacccacgagtggaattcgataatacacgcgttttgcaaaagggggagattggaagatgcaaagagaacatttagaaggatggtgtttttgcagtatcagccgaacgagcaaacttatctatctttgataaacgggtacgtgtcggcggagaagtatttcagtgtgctgatgctgtggaatgacttgaagagacaggtggcggatgagggggttgttttggacgcgaatctggtcgacgcgttgatgtatgctttggtgaaaggtgggttttttgacgctgtgatggaactggtggagaagtcagaggggatgaggatttttgttgagaagtggaaatataaacaagcgttcatggagacgcataagaagttgaaggttgctagattgaagagtgtcaaaaagatggagactttgattgcttttaagaattggattggtttatcccatctcaaaattggcattgtaggattaccaaacgttgggaagtcgactctgtttaatactttgaccaaattggccattcctgccgagaattttcccttttgcactatcgagcccaatgaagctcgagtgaatgtccccgatgagcgtttcgagtggctatgcaacctgtataagccaaaaagtgaggtttctgcttatttggaaattcacgacattgctggactgatcaaaggtgctcatcaaggagctggattgggaaacaatttcttatctcacattcgtgcagttgatggcattttccatgttctacgggcttttgaggatcctgacatcattcatgttgacgacactgtcgatcctgttagagatttagaagtgattgctgccgagctgaggatgaaggacatcgaattcattgaaagaaagacagaggatgttgagaagagcatgaaaagaagcaacgataagcagctaaagattgaactcgagctgtgccaaagagttaaggcttggcttgaagatgagaaagatgttcgtttaggggaatggaaagctgcagatgttgagataatgaatacctttcagcttctgagtgccaaatctgttgtttacttggtaaacatgaatgagaaagattatcaaagaaaaaagaacaagtttttaccgaaaatccatgcatgggtacaagaacacggaggggaaacaataataccgtttagtggcgcattagaaacgaatcttgcggatatgacgcccgacgaagcttctaaatattgtgaggaaaacaaaatacaaagtgctttaccaaagatcattaaaacgggtttctcttccatcaacctcatatatttctttactgctggacctgacgaggtgaaatgttggcaaattcgacggcacacgaaggcacctcaagctgcgggaacaattcatactgatttcgagagagggttcatttgcgctgaggtaatgaagtttgaagatctgaaagagcttggaaatgaatctgctgtgaaagcggcaggaaagtacaaacaagaaggtaaaacctacgtagtccaagatggtgatattatatttttcaagtttaatgtctccggtggaggaaaaaagtttcccagtaaacttagccactatctccgtcgcgctgagctcatcgattccattcgtctggctctacgcgccggatattcactctcctccctcctcaacactcgcctcttagacaattacgtcgtctctcaagccctccgcacggctcctgatgttacttccgctctatccctcgtggagtccctgaaggaagtgccgcatttctcccacgaccatgcttcgctgcacgctctcgcgactgtgctcgtaaggtcaggcaaaggatcaggtctcaaatccctagtttctgacataaaagaaggtgtatttggaaatgttaaggtgagttcgatgagtttgatgcgttggtacggggaagtaggggatgcggaatcgttaatgaatacatgggaagagtataagcgtaaatgcgcaaagtgggtgtgcgccgagtcgtacaatctaattatcagagcgtacgcctgcatgaaaaaggatgaaaaagcagtggagacattccgcacaatgattgaggaagggacaatcccaaattgcagaacgtacactgttatgatcgagcatatggtgggcagggggagcctcaacgcggcgatgaagctgtttgaccttttgccagcgatgagaatccgaagaacatcaaagcagtactttttattagtccaaaacttagtggcagaaaagaggttcgaagaggtaagaaatctgctcgatgagatgaaaattgacggcactctaccaggcctcgcaatgaggatggctttgctcgagatgaagaaagagggattcgaagaattaagtgaaatgaacccagatgagaggataaaaggaattgagcgacgtcgaatagcgtcatggaagaaacttccgtcaggtgtttctcaaagcaagcatagacataaagcttcgtggggttattggggagaccaaagtatacacgatgatggttccattatttgtcgtatttgtgaggaagaagtccccacgttgcacatcgaagagcattcaagaatttgtgcgattgctgatcggtgtgatgagaaggacttgagtgtcaatgaccgattactaagaatttctgaaacactggagaaaatgattgaatctaattccaataaagatattgcaaatgcagctggaagccccgatgctatcaaaatatcaaactccagcataacggaagatgatgccctttcccaaaagcttagtgattggtcacgcaggggttccgaagatatgctggattgcttcccagaagttgataatgctgtttttatggatgagttaaagggcttgccgtcaatggcatttaagtctcggtttggtcccaagtctgaccatggaatgggcacctcctcggcaggaagcatgactccaagatctcctcttttaactccaagaaccagccatattgaccttctcttatctggaaaatgttctgttgccgaacaagaagatattcctgagctagcagatattgcacgatttgccgcaaatgcacctctagatgatgagtgttcaatttcatacattctttcttgtctagaggatttaagggtggcagttggaagacggaaatttgatgcccttactgttgaaacctttggaacctgcattaaaaagctgattcgggagaagtatattcagctttgtgagcgtgcagatgaaggaaaaattgatataacaagtaccgtgattgatgaagacactcctttagatgatgacgttgtctcgaaggatcgaatctctatcgacgactttgagatcataaaacctattagccgtggtgcattcggttgggtttcccttgccaagaaaagaacaaccggagatctttttgctataaaggttcttaggaaagcagacatgataagaaagaacgcagtagaaagcatattagcagaacgggatatcttgatttcagttcgtaacccttttgtggttcgtttcttttattcatttacttgtcgtgagaatttgtacctcgttatggagtatttgaatggtggggatttatactctttacttagaacactgggctgcctagaagaagatgtcgctagaatctacatcgcagagctcgttttagctttagaatacctgcattctcttcatgttgttcaccgtgaccttaagcctgataatctcctaattgctcatgatggtcatattaagttgacagattttggtctttcaaaagttgggttgattaatagcaccgatgatttatctgggccagcagttagcagctcatcgattctcgaagatgaagttcttcaactgccgagttctcaccaacgagagagaggaaagaaacgctctgcggtggggacgcctgattatttggctcccgagattcttttgggaactggacatggagcaacagcagattggtggtctgttggcgtaattttgtttgaaatgttagtgggaattccccccttcaatgccgaccaccctcagaaaatatttgacaacattctgaaccgcaacgtgccatggccaaaggttcctcatgaaataagctatgaagctcaggatcttattgacatgcggcggctaaccagcgtcttcggtggtgctgccgaacctcctcgcggcgggaaccctgactcgaacacgctcatcagcgacaccaccaccgtcatttgcctggatgattaccattcactcgacagaacaggaagaaaggagaagggtgtcactgctcttgatccacgtgctaacaactttgacctcatgtacgagcaagttaaagccatcaaaaacggcatcgctgtggagaagcccatttacaaccacgtcactgggcttttggacccgcctgagctcatcaaaccacccaagattcttgttatcgaaggtcttcacccaatgtttgacccacgtgtgagagagcttcttgacttcagtatttacttggatatcagcaatgaagtcaaattcgcatggaaaattcagagggatatggcggagagagggcatagtttggagagcataaaagctagcattgaagctcgcaaaccggactttgacgcttacatcgatccacaaaagcagtacgccgacgcggtgatagaggttctaccaacgcagttaatccccgatgacgacgaagggaaggtgttgagggtgcggttgataatgcgcgagggggtggaacattttaatccagtgtacctcttcgacgaaggctctaccatctcgtggatcccttgcggccggaagctcacctgctcttaccctgggattaagttcgcttatggccccgatagcttctacggaaacgaagtctccgtgttggaaatggatgggcaattcgatcgattggatgaactcatatacgtggagagtcacttgagcaatatctctactaaattctacggtgaggtcactcagcaaatgcttaagcactcagacttccctggaagcagcaatgggactggtcttttccaaacaatcgtcgggttaaagatcagagatctcttcgaacaaatcgtttcatcaaagactagccttccagtagaatccagaaaatcatggtcaactaagctcgaagagtcattatcttcttttcctctctcgctaactattttccttcgagctcttcatgctatcaacgccccactgaaggcacttgagttctttaatcatgtccacccgggtttccctcacttcccttatccctatttcgtcatgctcgagattctgggaagatcgcgatgtttaaaccaggcgcgagcttttcttttctcaatagaaaaaaggtctaacggagttatcaagctggaggagaagttcttcaatagcttgatccgtagctatggtaaagcaggattttcacacgagtcgcttaaccttttctcgctgatgaagtcaatgataatctcgccgtccgcaatcacgttcaacagcttgttgcaggttctggttaaggacaatagatccactaacgcaaaaaagctgttcgacgaaatgctcaagacatacggcgtctctcctgacggctacactttcaacatcatgataaaggggttatgtaaaaccaacgatgtggctcgcgcgttccaattgtttaacgaaatgtctcaatatgactgcgaacctgacgttgttacttacaacaccattgtagacggattgtgcagagagggaaagacagagattgctcacaatgtagtgaagggactgataaagaaaaacattttcccaaatgcattaacctacactcccttgatcaatggatactgctcgaagggaaagataaacgaagctgtgtctctcttcaacgaaatgaatgaccaaggagtcaccccgaacgaagtttcttacaactccttgttgaaaggcgtctgcgcttcgaaggtaggatccttcattcccgacacgtgtacgtttaacattctaatagatacgcattgtcacgagggaaatctcgaggaagcattcaatattttcgtgaagatgaagcaaatgaaagcctttcctgattccgcaacatacagtattcttataaaagctttctgcggtaaagaagattttaccaaagcagaggagttgctcgatgatttgcttgagagaaagattttgctcagggaagatggctgcgttccttttgcgggagcttacagtgccatcctcaaattcctatgcgaaaatggaaaaactgggaaatctgagaaactgctcaagcaattaatgaggcgatcgaagctggtttctcaatgctttgatattgttatcatgggacactgcaaagaaggagctttcgaagctgcgtacgatgtgttactactgatgttagggaggcgtttgaaggcggaaatcgatacgtacgaagcgctgatcaaaggtttagtgaggaagcaagaagctacattggcatacaaggcgcttgaaaggatggtacggtgtgcttacgtggcaaagacgacgatttttcactgtgtactgaaagcactggtaagaagaaagcatgtaaacgacgtggcaagggtgatagagatgatgttggggacagaagttccattgaacatgaagctttcaacctcgaccgtgaagatgctgtttgggcacgggatgcacgacaaggcattcaaggttgtatacaacgtgtacgagaaagggtacaagattttgatgcgagaagtgattggctttctgattggaagggatatgatttggaatgcttgcgacgtcgttataagtagtctttgtagaagggggatgcattcggaggcttttcagatgttctatgaacttgtggagagaaagtcccaccatcatttgacttgtttgggttatttcaaaggttctctcgaaggagagggcagatttgaagaggcacaatttgtgtccaaaaggggaaaggctcttcatggctacctgatcaagttggggacttcacaggtgagggacgtaaaggttgaactattgttaatgtatctacgttcccgagctcttactgatgcccatgagcttaccaaggaattcaaacgatcagatacctttgtacacaataacttgatccattcgttattcctgtggggaaaacccgaagaagctcaaaatatgttcgaccaaatgcccagaaaaaatgatatctcgtggaccacgatgatatgcggactaatgcagaatggtagggtgaaggagtcgatctggtatcttaagaataacccatttccaaatttgatttcttggactgctgctataagcggatgcattcaaaatgggtcaagctatgatggtcttcacttatttaccctgcttatggaatccggtatccgcccaaatcaaatcacattcagttcggtacttcgaggctgcacaaaatgtgggagcttcagtttagggcttagcataatgtctctaattataaaagctggactcgatggaactttatccgtttgtaactcgttaataacactattggttagagctggcgagacagacatggcaaagacactgtttgatagaatggacacaagagacgttgtaacatggacggctatattagacttttacgtagagatcggtagtttggaagaagcacgaaagctgttcgacgaaatgccggtgaagaatgaagtttcttggagttcaatgatagctaggtacactcaaaatgatcataattctgatgctttggatctctttcgagagatggtgcgagaggatctgaagccaaacagttattgtttcgctgcgattttcaacgcattggcttctctggaagccctcctttgcggtatgagcgtccatggacttctcttgaaagttggaacaggggatgacgtgtacattattagcgctctcatcaatctgtattgtaaatgcggtgaaactgccgatggatgcaagttattcacttcaatctcctacgacagtgttgtgctgtggaatagtatacttgggggactcgccttgaatggccacacagaagaagccaaagcaatcttcgaaaagatgccgtttcgtaatgcaatcacatggagtgccctgatcgctgggttcctaaaacaccagcagttcgatgatgtttttgatacattcaacagaatgcgatttatgggggaggaaccgaacagatctacgttttcgagtgtaataagcgcttgtgcaagtatagcctctctagggaaagggaaagaatcccacggaaaaataatcaagtttgggattgtcggtgatgtgcatatagattcagcgctgacggatatgtatgcgaactgtggagacattgatagctctaagagagtttttgaaaggatgagcgagaaagatgaagtttcatggacagtgatgattcaaggtttagcagaatgcggccgcgcggaggaatctttgatgattttcgaagagatgaactcagcgatgtgtttgtcagttctgtttgcttgttctcatcacggattagtggagaaagggcttcagtatttcgcggcaatggagactgcgtacaaaatcaaaccgtcgctaatgcactacaactgcgtggtagacatgctgtcacgcgcagggcggctaaaggaggcggaagaggtgataaatacgatgccgtttgagccgaataccaatgtgtgggcggcacttttgaacggttgcaagacgcacaaaaaccaggagatggcagagaaagtgacagccaaacttgggaatttcactccatctgacgcccactactctcaaacaccttcctatgcttctgctccgccgttctcatactcaaggaaacaagaatccgctcggtacgatgatctgtacagcgatggtgtctaccgctacgaaggtggaaagcacgagccatacggttcacgcgggacctcttcgaaatcaaataactggtcagggttcgacgatttcgggagagccataaatgctccctcaaagattgttcgtgctgtacccaaaattgattcccagcaagatgcaaagggcggagtgcagaaattcagagtgaagcttttagcagaaagcggtggaagcacaatggatgtgatttgccaaattgggttagatgggattcgcatgcttgatccgagctctaacagaaccttgagaatctacccattagagaacatcacaagatgcgataagctagattcttctactttcgcattctggtcgaaaagcgccgttgacattgaatctaagcggataagactgcaatcaagtagttacactgctaacaaccttcttgacaccgtcactgccgctactgtccagttcaaggaaatgggtggtgcaatcaaacctgttgagtctaaagccattgagcaaccggtagaaaaaaagaaaggaatttctgattggatgaacattataaagcctgggaatgaggagaaagatcattgggttcctgatgaagctgtctcaaagtgtaccggttgcggtggcgatttcagtgcgttcaatcgcaagcatcattgccgaaactgcggggatatattctgcgacaagtgcacccatggcagaattgcgcttacagcagagcaaaatgctcagcaagttcgcgtttgcgatcgttgcttggctgaagttactcaaaggttaagtaatgctaaagagtcttcgaagcctactgttcttgctacccacgaagatttagccaaaaaacttcaggatgaattggaaaagaacagcaaatcatcagcatccaaatctgatgcatacggtagaaggatgaaggaagttgaatgccccacatgcactgttcatctccaggtccaggtgccgatatctgggtcggagaccatagaatgtggtgtatgtcagcatccatttcttgtgagtgcccatgtagcattaactggtagtcctgatggtcctcttgttgctttggcctttaaattggaagaaggtcgttttggacagcttacatatcttagaatatatgaaggcgttattaagagaggtgatttcatatttaacataaacaccggaaagaaaattaaggttcctcggttggtgaggatgcactcagatgaaatggaggatatccaagaggcacacgcagggcaaattgtagcagtttttggtgtggattgtgcatcaggagatacatttaccgacggatcggtaaaatacaccatgacttcaatgaatgttcctgagcctgtcatgtccttagctgtgcatcctgtttcgaaggactccggaggatcagccttgaaccgatttcaaaaagaagatccaactttccgcgtcggagttgattctgaaagtgggcagaccatcatctctggaatgggagaactgcatttagatatttatgtggagcgcatgagaagggaatacaaggttgatgccaccgttggaaaacctcgcgtgaacttccgagaaactattactagccgtgctgattttgattatttacacaaaaagcaaagtggtggtcaaggtcaatacggccgggtaatcgggtatattgagcctcttccgctagactcatccatcaagttcgagttcgaaaacatgattattggccaagctattccatcaagttatattcccgctattgagaagggattcagagaagccgccaattcgggatcattaatagggcatcctgttgaaaacatacgtgtttgcattaccgatggagcatatcacgcggtggattcaagcgagcttgcatttaaacttgcttcaatatattctttcagacagtgttatgccgctgcaaaaccggtgattttggaacccataatgcttgttgagttgaaggttccttcagaatttcaaggcactgttgccggtgacattaacaagagaaaaggtgtgattgttggaaatgatcaagatggcgatgactctatcttaactgcccacgttcctcttaataatatgtttgggtattcaacatctcttcggtcgatgacgcagggtaaaggcgaattcacgatggaatatagagaacatttgccggtgtcaaatgatgtgcagatgcaattggtaaatacttacaaggcatcgaaggttgccgagggaaatgcagataggtctaggattgtgatggtgggggatacgctaaagaaggctggggactctcttggtccaatagagaacttggttgatacagagaagctactaaaagagaaagaatcgtgtagcctgattctggagagaccgttaactccatttcctattcatcaactctatctctcgagtcacaatgatttcaacagaggccgtgttgccgtagccacttttaacagtcaattcgcaccctctaatttgggaaattgtggctttgctactttctctccaaagttactttcccctcttggatgggacactctaagtcctcttatatgtattatatctgaggatgaagcgggcaatggagattggacgcatggaaatttccctttggatgagtatatgaaggcattggaacgctccaaagatgaagtatactacaatcatgctcttggcatgcgctatagtaagattacagagcacatatatgccggttcctgtatacaaactaaagccgatgtaggaatgctctcgaaggcgggcgtaagcgctgtgataaacttccagagtagtgcggagtctgacaattggggggttgattcaaagatggttaatgatgaatgtaagcggtgtaatatcctcgtcattaattatccaattagagatggagactcggttgatatgagaaaaaggttgccatatagcgtgggtcttatgctacgattgctgaagaaaaatcatcgcgtatttgtaacatgtaccactggattcgaccggtcaccgtcctgtgttgtcgcttatttgcattggatgaccgatacttcccttaacgccgcttataacttcgtcactgcgcttcattcttgcaaaccagatagagcggcaattgcttgggccacgtgggatctcatcggcaaggtggagaacggtaggcatgatggaccggcgacccattcagtaactttcgtgtggaacggccaccagggtgaggaagtttttgttgttggagattttaccggcaactggaaggaaccgttgaaaatgaccatgaaaggcggttgccggtacgaagttgaagtgaggctgacgcgtcgaaaatattactacaagtatatagtgaacggacattggcggcactcaaattcgtcacccacggagagagatgaacgaggaaatatcaacaacgtaattgtcgtcggtgattttgcggatgtcaacgttacgaaagtaatcgagaggtcactgtcggagaacgagcgcttcacgttagctaaagcggccagatgcgttgcattctcaaaaaccctttccaatattggcgaggacggagaaaagaaaaactggtggagattgatggagaaaatccaagaaacgggctctgctgttccggtgctggagagcgagaaggggaagaacgaatcgcttcctagggacttgattttagggaccttggtgaggttcaagcagcaaaagaaatggagcctagtcgcagaggtgattgaatggctgcgaacccagcaatggtggaaagtaagcgagatggatctcattatgctcataacagcctacggaaaacaaggcgacttcagtcgcgcggagaagcttctaatgttcatgaacaagaacgggtacgctcccaatgttgtttctcacacagcgctgatggaggcgtacggaaaagcgaaaagattaaaaaacgcggaagccattttccgaagaatgcaagcaatgggtcccaagccttccgctgtgacttaccaaatcattctcaaaatcttcgtcgagggaaaaatgtacagggaatccgaagaaatttttgagtcgcttctcaacgatgaccaccccccattgaaatgcgatcaaaagatgtttcacatgatgatatacatgtacaagaaagccggaaactatgagaaagctcgcaagacgttctctcggatggtggaacgaggagtttctctctctaccgtcaccttcaacagtttgatgtcattcgaaaccaatttcaaagaagtctcaaatatatacgatcaaatgcaaagagcgggccttcggcccgatgtggtcagctacgcgttgctgataaaagcctacggcagagctaggagagaagaagaggcactggctgtgtttgaagagatgctggatgccggagtaaatccaacgcacaaagcgtacaacattttagtggacgccttcgcgatatcggggatggtggaggaggcagcgacagtgatgaagtgtatgagacgagatagactgttgttgctaactgcactgttaacttgtgtgatacttctatgctctggccggtacatttacatgcacgacctccccgccaagttcaatcaggaaatgctcgataattgtgataaaatcaccccgggaactgagaaagggatgtgcccttatctcgtgaacgggggatttgggcgggaaatcaacgataaagatggggttcttcttaatcgaagctggtacgcaacgaatcagttccttttaagcgtgatcttccacgagaggatgaaacgttacgaatgcttaacagaagactcatcccttgcttccgctgtttatgttccgttctacgcggggttggacataagcagatatctctggggacacacaatagctgagaaagatcaattagggttggaacttgtaaattggctagcgaaaacgaaggagtgggagaacttatgggggagagatcacttcttagtggctgggagaatcgcgtgggatctgcggaggaaatccgacagggaagacgattgggggagcaaactacgattcttgcctgaatcaaagaacatgtcaatgctcgcaatcgaagccagctcatggaacaacgactacgcgatcccttaccccacttgcttccaccctagaaacgatcgcgatgttctagattggcaagagatgctgcggaatcggaaaaggaagtaccttttctcgttcgcaggagcatccaggtcagatctcgagcagtcgataaggggtaaagtgatcgaagagtgcttgaattccggaactctctgcaagctactggaatgccagtacgggccagatggcgcaatagtgtgcaacaatcccgtgaatgtgatgagggtatttcaagactccgtcttctgtctgcagccgagtggggattcgtacacacgtcgctcgatctttgatgcgattctggcggggtgtataccggtgttcttcaatccggggactgcgtacgcgcagtacaaatggcatctaccggcggagtacaaaaggtactctgtgttcatcccctttaaggacgtgaagatgtgggagctatgcgatgacgatttaaccaacccattggtgaaagaagtgtcttacttaatcgaccagcggctcaaatgggactcaaatcacgagagaagaatgagaaaaatcctgcgaatcctcgagccgcgccacgtgtgcgcagtgctcaaggccattacagacgagcgactcgccttccagttctttctctgggcagatcggcaatggcgctaccgtcacgacactattgtctactacactctcctcgaatctttaagcaaaacaaagctctgcttagcagcgaggagagtcctccagctgatgcttcgccgaggaatcgatcgccagcctcaagccttcgcctatgtgatgctgtcctacagcagagcaggcaaaatccgcagatcgctgcagattctgacgctgatgcagaaagcaggagtggaacctgatttagtcgtgtgcagagctgcaatcagtatactcgtgattgcaggcagaattactaaagcaatgaagtttttgaatcagatgagaatcgtggggattcctcgcgatgtgatttgctacaactgtattctcaatggactatgcaacgaacatcggatcgaagacgctttagcgttaataaattcaatgccatttaaaaacactaatcccgataaagtatcgtacatgacgttaatcacatttctcgcaaagaagaagagattacaagaaatgaaagatctgatgaaccgaatggagggaatctgtcccgatgaggtaattttcagctccattgtattttctctctccaaaaatgcccacgcgaaagaagcgttggagtatattaaagaagcgggaaaaagggaatatagcgcagtcgtggattccttttgcaaaaggggggaaatcgccagagcaagggagatagtacacgaaatgcactcatgcgggtacgtacctgatgtggtcacgtatacttcggtgataaacgggtactgtcgcgaggggaagatcgaggaggcgaagaaactgatgaagcaaatgtacaaacacggaatcgagccgaatactgtcacatatacctcgttgttaagagggatgtgcaaatctaataaatcgctggaagcgagggagatgatggaatcgttttggaaccctaatgagatcacttatagcgttgttttctttgggttgattaaagaggggaaattgagtgaagcttgtgaggtgatgagggagatggtgggggcaatgatgtatccgactccggcagagttgaatgcaattttgttagcgttttgtagggagaagaaagtgaacgaagcaagggattttatgatggagatgatgcgaaaggggtgtactataacagtggtaaatttcaccactgtattaaccggatttgggaagaagggagaccttgaaggggcaaagtctgtgatggaggatatgtatctgtgcaagaagcacccagacgcgtacgcgctgacgaagtatatcgccgttattgaagtatcaccggatgaactaacactacattggggaacattcaaatcagatgagatggagttgaaagcgagcttggcacctgtttatctcacacttcagtttttcaatattcccatcggcttctcttctggaaaggccactcctttaggcctctccttctcttcagacggctctatgaactttgccattgttgcaatgcaagccgcaagagtttccctctgcttgtatgactcatcagaaaaacactctttagagctttatctcgaccccgtcgtcaacaaaactggcgacatttggcatgcttcattgaagtcttttgactggtctggtgttaggaaacctaatcatcctcttgaaactctaattatctaccgattaagcgtcgcccgctttacaagggacaaatcgagtaaactcgccggccaattcgcaggagtttcagagatggtaaaccacttcactctcctcggagtaaacgcaattctgctcgagccggtgttcccattcgacaagaaaaaaggtccgtactacccttaccacttcttttccccttcatacctctatggatcttcaatgaaagagatggtaaagaagcttcattcccacggcatcgaggttctgctagaggtgttagactgcaaatctcctgtcattcaacgcttgattctcgatagtcttcactattgggtcacccagttccacatagacgggttctgcttcctaaacgcaggggttctggaagaaaatgcccactcccgccctgttttagtagaagcaataaccttcgatcctctcctagcgaaaacgaagctcatcgccgattcgttcgactcacaaaacgacgccgtttttccacactggaaacggtgggcagagatgaattttaggttttgttccgacgtgagggagtttgcgagaggcagtggcgcgttgagcgcacttgccacgcgcttgtgtggaagtggggacttcaacgggagaggtcccggattttcgctaaactacgtttccagaaatttcgggctggcgttggttgacttagtgagcttcaatgtcgaaacagaacagagctggaactgtggggacgagggtccgacgaagaatacggcggtactggaacggcgtttgaagcaaattcggaacttcattttcatcctctttgtgtcattaggagtgccggtggtcaacatgggggacgagtgcggtcaaacatgcggcggttcggttgagtattcagagcggaaggatttggactgggggttggtttcgagcgggtttgggtttcaaaccgtgcggttcgtatcgtttatggtaaaattgagaaagaggcgaagcgatgtgtttaagaagaaaggttttttggaggataagatacggtggtgtgggagtgttttgtcagcgccgaactgggatgatccgaagtgtcagtttctggcagtggcattggcgtttaatttgggagggagcgcggagagggtggtgcttccgtcgccagttgaagggttcaggtggaggcgcgtcgtgaacacagcgcttccttttccgcagtttttctatgaaatgaagccttacagctgtgtgctctttgaacggaaagtgttctggcgatcggcttcgtggtcatcttctagaattcaacgaaacagataccctccgatgccgttaactccgagatctagcaaaggccgctcatctcttcctcccctgcagccattagcaatttcacgaagaagcgacgagtggcctaaagcaggctcggacgacgttggcgagtggccgcagcctccaactccaagctggaacaaaacaggcgagagactaaagctagatttatcatcaatccaaaggaacaccgacaaaatccatgcgttaccgaagcgagacaaaatcgcgttcttcgataaggagtgctccaaggttgcagaacacgtatacctcggaggagacgcggtggccaaagacaaagcaatacttcaccaaaacaacatcacccacatcctcaactgcgtgggattcgtttgtcccgagtatttcaaatccgacttcacttaccgcaccctttggcttcaagacagcccgtcagaagacatcacaagtatactctacgatgtttttgactacttcgaagatgtgagagagcaaaatgggaaggtgtttgttcactgttgccaaggcgtttcccgttccacatctttggtaatcgcgtatcttatgtggaagaaacggcagagcttcgacgacgcgtttcagtatgtcaaagcagcaagaggaatagcagatcccaacatgggattcgcgtgtcaacttctgcagtgtcagaaacgtgtacatgcgtttccccttagcccaagctccctcctgagaatgtaccgaatggcccctcattcaccgtacgatcctctccacttagttccgaggatgctcaatgagccgtcgatttcatccctcgactcgcgcggttcgtttgttgtgcatataccgtctgctatttacatctgggttggaaaattctgtgatccgataatggagcgcgacgcgcgtaccgccgcgtgtcagttcctgcgatacgagcgcgctaagggtccgattgtagtggtcaaagacggggaagaaccgggctatttttgggaagttttctcgagttacttgccgctgatggagaggcccgagaggagagtcagcgcttacgatttggattttgagatttttcagaaagctataaacggcggagtgttgccgccatccgtcgctcacgagactctgataccggcgagggaaagcacgtggagtggtctccggcggaaattcgccgctggccaaatgaaggatttccttttggcgccgaagacaatactgtcgagagtgctttccgataagagggcgtcgccgtcgatcgcagaacggcgcttgtccgttcctgtagatttaggggctagtataattactggggtggaagcagatgtgaccacggaaagacggcctgatccttcggctttgatttgttctcaattgggtcttgagttgactgtattaaatagtgattgccctttgtatgacattgtcaccggactgaaggttccttctgatttggacgaagcattggaagaagaatataatagtctccttgacgacatggtgttgctagtcgcccaaaaaggagagcatgctatgaaaatgtctctcgaagatggccttgattatgctctcaaacaacgtcgtatcctcagccctctcgatagaagagtgatggattggcattacgctcatttggaatatggatgtgctgcgtcgctcagggatgtatctcttccttactggaatcaggacgatgaatttggtggctttggtggcgctcattgtatgattaaaggtggatacagcaccgttgtcgaatcccttgctgaagggctctcagtttactttaaccacgtggttacagaaatcttttacgacctaagagaaaattcaggcagggtaatggtgtctacatctaatggaagtaaattctttggtgacgtcgtgttagtcaccgttccgttaggttgtttaaaagcggaatccataaaattttcgccgccattgcctcattggaagcaatcgagcattcagcgtcttggttttggcattcttaacaaagttattttagaatttcctgaagtcttttgggatgaatctgttgattattttggagcaacagctgaggaaacagaacagcgtggccattgttttatgttttggaatgttaagaaaactgttggtgctccagtccttatagccttagtcgtcggtaaggccgcacttgatggtcatggattgagctcttcggaccatgtaactcatgctttaaaggttttacggaaactttttggtgatgtacctaatcctgttgcttctattgtcactgattggggaagagatcctttcagctatggggcttactcttatgtggctattggatcttctggtgaagattatgacatcttgggccagcctggcatttcgttcgattcttcgcgcgtaatcctaacatcaggcgcaagttcagccattgaaattctctctttctgcttagcagatcatgggaatgccttcctcattcctactccatattaccccggatacgataaagacgtgagatggcgtgccggtgtggagttaatccccgtacactgtcggagtaccgacaacttcatactgagcatcacagcgctcgatcaagcatacaaccaagcaaggaaaaggggaatgaaggtaagaggagtcataatatgcaacccaatgaacccaattggaaccccaatgccaagacagctacttttcgacattctagactttgcccgtgagaaaaacgtccacgtcatctctgacgaggtctttgctgggtcagtatacggtacagacgagtttgtctctatggcagagttcgacaaagacagggttcacattgtgtatggtctttccaaagaccttggaatccctgggtttcgagtcggagtaatatatacacacaaccaaaacgtgctctctgcagcgagtaaactgtgtagattctcgtctattcccggggttacacaaaaggtgttggtgaatatgcttggtgatgagaattttatagaagagtacatcacgaaaagcaaggttagattgaggaggatgtgtgggatgtttgtggagggaatgatggaaattggggttccttgtttgaggagtagtgcagggtttttttgttgggtgaatatgagtgatttcatatcgtcctatagtgagaaaggtgagctggaattatgggagaagctgattgggaaagtgaatgctacacctggttctgcctgccattgcatcgaaccaggttggtttcggtgttgcttttctacattaagtgaagatgatatccctttattgataaacaggataagggaagttcttgtaacctgtaaatctattttagcaggctcagttgcagggctttcagttttggcattggatgattccaatcgaagacgaaccctcgctctttaccttttaacaagagtagcccagtgcgcgtacaattccgccaaatcaaagaagaagttccacctattggaaacctaccacaagcacggcgacaccttactcttttcgctcgcatgcgcacaagtgatgtacggatttgtcatgcggccagaaagcctaccaaaatcatattacgatttcatcctcaaaacgggaccgttcaacgagcaagtttacagagaagtgagagacagttgcaggggaatagtgccctgctcattcatgcatccgcaaacatcttcttgtttaacccacaactttagagtaacatccaacacattcagaaaaatattccctctctacttctctcttacctttgtcccttacgttttcctccatctaagcaagtttatgaactccccaactcgttattctttgaattctgtgagagacgccatccggtcaacagcgtttctatctacattcgtaggtgtttttcagggattcatatgtttgcataggaaaattgcggttaaagatcataaattcgtgtattggattggcggttctgtcgctgctctgtctgtttttttggagaaaaaatcgaaacgatccgagctcgctttgtatgttcttccgcgcgccggggaatctctgtggtacattttggtgaatcgccggtttcttccacgcattaaaaatgctgaggtaatggcggctgtttacataccggtgcagaactcggaggaggaagtgagggtcgcgcttgatcaactgccccgagatgcctctgacattcttgacatcctgaaagcagagcaagcgcctcttgatctttggcttataatcgcgagggagtacttcaagcaaggcaagctagagcagtttcgccagatacttgaggaaggctctagcaacgaaatagatgaatactatgctgatgttaaatatgaacgaatagctatattgaatgcgcttggcgcttattatagctacatgggaaagattgagaccagaactagagagaaggaagactattttatacaagctactaagcattataataaagcttcgagaattaacatgcacgaaccaactacttgggtagctaaaggccaacttttacttgcgaaaggagagctagaacaagcgtcttctgcatttaggatcgttctcgagggagatcgtgaaaatgtgtctgctcttcttggccaggcatgtgtggagtacaataagggccattatgctgattcgctttctatttacaagagagcactgctagcgcatcctaattgcccagcggctgttagactcggcattggtcactgccactataagttgggaaatattggtaaagcccgtatggcatttcaacgggctctgcaacttgaccctgagaatgtggaagctcttgttgcacttgccattcttgacttgcaaacaaacgaagcttctggaacaaggagaggaatggacaaaatgcgaattgcatttgagacatatccttattgcgctacggctttgaattaccttggaaaccactttttctttactggtcagcacttcttagtggaacaacttactgaaagtgcgcttgctgctaccaaccatggccctactaagtctcattcttattataatttggcgaggtcttaccacagtaagggagattatgagaaggctgctggcttttatcggtattcaattcaagaaatgaatgtgcctcatgagtttgtctttccttattatggtcttggtcaagttcaactaaaactcggagaaatcaagaatgccctgtcaaacttcgagaaggttttggaagtttatcctgacaactgtgaaacgttgaaaattcttagtcacatttatcttggacagcaatcaaaagcgcaagaatttttgagaaaagctacaaaaattgaccctcgcgatgctcaggcatttctagatctgggtgagcttcttatatcatctgacgaaggggtggctcttgacgcatttagaactgctcgtgagcttttaagaaaagaaaatgtgccaattgaagttcttaataacattggagtaatccattttgttagagatgaacttgagcttgctttacaagttttcaaagaagctcttggtgatggaatatggcttacaattctagacggaaaagcacttcaatgcaagggcgccaaaatgttccagaaagaggaaggccagcccataaattttcagtggaataaagttaccgttatatttaatcttgctcgattgctcgagcatatgcatcagacggaaactgcgtcagaactgtaccatctcatattgtataagtacccaaagtacgaagatgcttatttaaggcttgcagcaatagctaaagctgagagcaatattcaaagaagtattgaattggttaatgaagctctaaaggtgaatgataaacacactaatgcattgtcattgcttggagagctagaactaaaaaatgacgagtgggttaaggcaaaagaaaccttgagagccgctagcgaggttaccggggggaaagattcgtactgtacccttgctctggggaattggaattactttgctgcgatgcggaacgagaaaagaaatcccaagttggaagctacgcacttggaaaaggccaaggaactgtatagcaaggtattggttcaacatcctgccaacctatacgctgccaatggtgcggcaattgtgctagcagaaaagggacagttcgatgttcaagaagctgcaagtggaaatgtcttggcgccgatgcccgatgtgtggataaaccttgctcacgtatattttgcacagggaaacttcgcgtctgctgtaaaaatgtaccataactgcctgagaaaattcttctataacaacgactcccaaattcatgtctacctagcaagaacccactacgaagcagaagattggcaggaatgcaagaaaagcttgctgagagcgatccacttggcgccgtctaattacatcgtgagatttgatgccggcgtcaccatgcagaaatcctccgcctctactttgctgaaggaaaagcgaagctccaacgaggaagatgagcttacattcaaggaccagctcaaatctgatgccgcgatactcaaaagtctcgattcattcgtaactgtatcatcttcctcaacaaagcagccaagtctttccgaactgtcgctctcctctacatgccgcgaggtcagcgacctttccctctcatccgttcaatcagaaatcgaaagtctagtcctctcaatcacccgctctatcctctccggcaacggattttcattcgatgtgccatcccgagcaagcaccaaccaactctatgtacctgagctagaccggatcgttctaaaagaaaaaaacactcttcgtccctttgctaacatttcttcagttcgaaaatccactatcaccactagaatactctccctgattcaccagctctgcctcaaaggcatccacgtcaccaagagagacctcttctacactgatgtaaagctctttcaagaccaaacccaatcagacgcagtcctggatgatgtctcttgtatgctcggctgcacccgcacctccctaaacgtcgtcgcagcagagaaaggcgttgttgtgggtcgccttacgtttagcgacaatggtgacattattgactgcacaaaaatgggtatgggagggaaagcaatccctcccaatatcaatagagttggggacatgcaatcagacgcaaaattcattcttttggttgaaaaggatgcggcatacatgagattagctgaagacaggttttataatcgattcccatgtataatagtgactgcaaaggggcagccagatgtggcaacgagattgtttctgaggaagatgaagatggagctgaagctcccagtgctggcattggtggacagcgatccatatgggttgaagatcatgtcagtatatggatgtgggtcgaagaacatgtcgtatgacagtgggaatctgacgacgccagatataaagtggttgggaataaggccgagtgatttggacaagtataagatacctgaacagtgtaggttgccgatgactgatcaagatattaagacagggaaggatctaatggaggaggattttgtgctaaagaatgctggatgggttgaggagctcaatttgatggtcaagacaaagcagaaggctgagattcaggcactgagttcttttgggttccagtatttgtcggaggtttatcttcctttaaagcttcagcagcaagattggttgagagccgaccacgatttcttctccaaatcgggcgtcaattgggacctcaatatggccaacaaagcctactcttgggtcgaaaagaacatcgtttttcgcccggcattgaaagagtggcaatcagcgcttcgagatgggcttcttgaagctggcactgggccctacaatgggttcaatgtggagcacaaaactggaaccaagatcggaggaacaacgtttgattcttccggctacaggcactctgctgcgaaccttctcgattcagcaaattcagataacatcaaaattgcagtgtacgcatgcgtcgaaaggattttgttgtctcccgtttcgaaaccccacagctctcaagcatctgcgatgggagtggtttatcgagatcaaaacggcagtcgtcaccacgcgatggtgcggacttctggagagataatattatcctcaggtgcaattggtagccctcaactgctccttttaagtggcattggaccacgaaggcacctagcttcgattggaattccggtagctcatcatcttccttatgtgggaaagttcatgtacgataatcctcgaaacgggatttcgattatacctccggtgcctcttcaaccttcgcttatacaggtggttgggataacaaaaattggagcttacatcgaagcagcatccaacatcatccgattctcacccccacattcgcctttcatcagagtggagaattctccgttgtatgtcacaatcgctactcttatggagaaaatcgttggacccctttcaagtggatcgctgagattggcttcgaccgatgtgagaataaaccctagagtgaggtttaattacttctcaaataacgtggatctagaacgatgtgtgaatggaacgaggaaaattgcagagataatgaggagtagaactatgaacgaatttaaagtagaagattggcggtatagatttgtgggggcgccgctgcctgacgacgaagatgattatacaaaaatggcggagttttgtaaaaggacagtgagcacgatatggcactatcacgggggttgtctggtcgggaaggttgttgatggagagtacagggtcctcgggttgaggggattgagagtggtggatggctcaacgctgacaatttctcctggaaccaatcctcaagctatgttgatgatgactacctctcaagatgctaggcttctcatgcgcgaaacgatccgtatcagcgctggagttgcgctgatctgcctggaggatgtggaaggaaagcgatttaagtacgtggctgataaagatcccggccggatacgaaacaattctcttcgctccgttaacctgcactctccccggcctccaatcgaagagcttgcgtcattcattagatcgtacgtggttccggaaggatttcctgatagcgtgataccttcttacgttccatacatgacatggagagcaatgaagcacttctttggtggagcaatgggagtcttcaccaccaaaacattactcaactcagttggaattgctagaaaccaatcaatccacggggcggtggctatcaactggattctgaaagatggtgctggccgtgttgggaagatgttatatgctcgacaagggaagaagtttgattatgatctaaagcagctgcgatttgcgggtgatcttctaatggagataggcgccggagtagaactagccactgcggctgtgcctcatcttttccttcctcttgcctgtgctgccaatgtggtaaaaaatgtggctgccgtaacgtcaacatctacaagaactccaatttataaggcgtttgcaaagggagagaatattggagatgtgactgcgaaaggagagtgtgttgggaatgttgctgatttgttggggacaggaatgagtataatgattgcaaagcagaatcctaatttggctattactttcgggcttctttcttgcggatacttgctgagttcctatcaagaggtgaaatcggtggtgctactcacattaaatcgtgcgcgatttagtgttgcggttgattccttccttaaaacaggaagagttccatcacttcaggaaggcaatactaaagaagatatcttcagcttcccttggttaaaagaaggacccattgtaataggcagattcaaagatgcgttccaagacccaagttcttatctagacgtgaagccactctttgagaaagaaagccctggcataacctcgttctggagcgagtttaatcgcatcctccggttccattgctcgcaacttccaatcaacttcgcttctgttcgtatcaagaaggttcttattctaatgagcgacactgggggtggccatagggcatctgccgaggctataaaggccgcgttcagcgagcaattcggagacgaatatgaggtgttcatcactgatctatggtctgaccacactccatggccgttcaatcagcttcctagaagctacaacttcctcgtaaaacacgagcaattctggagactaatgtattacgcgagctcaccgcgggtgatccaccagttcaattttgcagcaacgtcgacgttcatcgctagagaagttttcaaaggattaatgaaataccagccggacatcataataagtgtgcatccattgatgcagcatgtccccctccgcattctcaggtcgaaggggcttttgcagaagattgtgttcgccaccgtgataacggacttgagcacatgtcatccgacttggtttcataagcaagtgacgcgatgctattgcccgtcggtggaagtggctaaaagagcgaagaaagccggattggaatccagccagatcaagatctacgggttgcctgtgcggccttcttttgtaaaggctgttcgtgcaaaaaaccaattgcggagagagattggaatggatgaaaatcttcccgctgttttattgatgggagggggcgaaggaatgggccccattgaggccactgcacgagctcttggtgatctgctttgcgatgagaaaacgggagagcctacgggccaagtcgtcgtcatttgtggccggaacaagaagctcgcaaacagactactttcaattgactggaagatacctcaggttagaggatttgtgacgaagatggaggaatacatgggagcttgcgattgcataataacgaaggcagaagaagaaatggagagcaacgagaagaagaaacacaaatctaatcgcaatcgaaaatcaagcgaagaagacgaatatgacacgaaaagagactcgcgcaggagaaaattagaggagagcagcttagagaaactgagttcatggtaccaatcttctcgaaggcgctgggacgagtccgaaaattccgcccacgggagaagcagaggggaggcgttgaaagcctcgtcaaactattcgaacgacgactacgacgtcatcgagatacagaccaagccggttgaccaaccaatgggtctacaactgccaataatgggttcgcctttcggtccaatgggcccattagggaaggcgccttctcgtggggagcaaaacgactactctcaaaacttcgtggacactggtatgcgtcctcaaaacttcattcgcgagctggagctaaccaacgtagtggaggattatcctaagttgagagaactaatccagaagaaagacgagatcgtagcgaaatccgccaccccaccaatgtacttcaactgcgatttgaaaacgttcgatctctcaccagaattcttcgggagcaagttcgatgtgattctaatcgatccgccttgggaggagtatgtccaccgcgcacctggggtagcggaccacttggagaattggacgttcgaggagatactcaacttgaagatcgaggcgatcgccgatacgccgtcgtttctatttctgtgggtgggggattgcgtggggctggagcaaggtcggcagtgcttgaagaagtgggggtttagacggtgcgaggatatatgttgggtgaagacgaataaggcgaatgcgacgccaggaatacggcatgattctcatactctgtttcagcattcgaaagagcattgcttgatggggataaaggggacagtgaggaggagtacggacgggcacataattcatgcgaacatcgacactgatgtgattattgcggaggagccaccgtatgggtctactcggaagccagaggatatgtatcggattatagagcattttgcgcttggaaggcggcgcctagaacttttcggggaagagcataatatcagagccggttgggtcacccttgggaaagagctttccagttccaatttcagtgcagagcgcttccacggagcttcaagaattgtctacataatgaagaaaaagaatataaacccaagcttagtatcgtacaatcagatcatccacggcctgtgcaaaacagggggttgcatgagggcataccaaatgactcaagaaggtggcgaattcgggtacgctcttcctgtaccgacttacatgattttaacggagaagctatgtgaagcaggggacatacaaaaagcaagaactctatttaacttagcactcgacaagaaaatcacgtacaatatctatctgagagccctctgcttcatgggtggcagcacagaaatcctaaacgtacttgtgaacatgctagagagcaattgccaacccgacgtggtcactattaacaccatcattaaagggttttgcaaaacggggaaagtcaacgaagcaggcaaaatcctcaacgacatgatgtcggaggaagagacgttgctaaaggaggcgaagaagctgccatgggaggatcgattatcgcacaagaactggaaggtcagaaatgaagcgaatattgacttggccgctgtttgtgactctattaccgatccaaaagatcatcgaatccgagagtttggtcccttgtttaggaagacagtagctgattctaatgcgccggtgcaagagagggcacttgatgctttgatcgccttcctgcgcgcggcagatgctgatgctggcaggttttccaaggaagtatgtgatgctattgtatccaagtgtttcaccgggaggccgaaaacagtggaaaaggcacaaacagcttttttgctatggctggaattagaagccactgaagttttcttagatgcaatggagaaaggaataaagaacaaagttgctaaggctgttgttcctgcaatagatctcatgtttcaggcgttaagcgaatttggcgccaaagttgtacctccaaaaagaattttgaaaatgctacctgaattgttcgatcatcctgatcaaaatgtccgagcatcatctaaaggtttaactcttgagctatgccgctggatcggaaaggatccagtcaagtctatactcttcgagaagatgagggatactatgaaaaaagaattggaagctgaacttgttaatgtaagtggtggggcgaaacccaccagaaaaataagatctgaacaagacaaggaacctgaaattgttggtccctcggaagtagctagttctagtaatcccgaagaaaatgttaacgaagcgcctgttgaaattgatgaatatgacctaatggatccagttgatattttaactcctctggagaagtctactttctgggacggagtgaaagccactaaatggtcggaaaggagggatgccgttgctgagcttacaaaacttgcttcggctaagaaaatattacccggagatttttcagaagtctcgagaaccttgaagaagcttgtgacagatgtcaacattgctgtttctgttgaagctatccaagctcttggcaatctcgctcgtggattgaggacacacttcagtaacagttcacgtgcattgcttcctctgttacttgataagcttaaagagaaaaagcccactattattgaatctcttactcaaacccttcaagctatgcacaaggctggttgtgttaatttagtggacgtagtggaagatattaaaacagcgacaaaaaacaaagttccgtctgtgcgttcgttaactttaaattgggtgacgtattgtattgaaacaagcggaaaagctgtagttcttaaggcgcacaaagattatgtacctgtttgtatggagtgtttaaatgatagcacgccagaagtgagggatgcggcattttctgctttggctgcaatggctaagttagttggaatgagacccttggagagatcgttagagaagcttgaagatgttaagcgaaagaaactttctgagatgatagcaggttcacgaaaaactgctgcaagtttgctaacaggaaaaaaacctctaccttctcaagcgccaaataaaaagggaggaaatgccaaagctcctgctaaaaaaggtgatccaattggtcggaaggatgtttcgaaagtcgaacaagttgaagatattacgccatccgaaatgagctttgaagaaatagagagcaggttaggtactcttgttgaagtggaaactctgtccttgttaaaaagtgctgtgtggaaagaaaggcttgaagcgataacctctctaaagacgcatattgaaggtctagaagacgtcgattcttctatagagatattaattcgcttgctttgtgcggttcctggatggaacgagaaaaatgttcaggttcaacaacaagttatagaagttataactcatttagcttctattgctaagaaatttcctaagaaatgcattgtactgtgcctgcacggattgagtgaaagagtagcagacataaaaacgcgagctcatgctatgaaatgccttacggctttttcggaagccgtgggtccaggatttgtatttgatagactttacggcattatgaaagaacataagaacccaaaggttctaagtgaagggttattgtggatgatttctgccattgaagacttcgggatttcgcatttgaaactggaggatttgatagatttctgtaaggtcactggcttgcagtctagcgtggctgccaccagaaactccaccattaaacttcttggaactcttcacaaatttgttgggccaggtattaagggattcctatctgatgtaaaacctgcactcctcagtgcccttgatgcggaatatgagaaaaacccgtttgagggaacagcttcgcttcctaagaaaacagtcaaatcttccgaccccacaggccttgatggtttgccacgtgaagatatcagcagcaaaattgctccaaatcttttgaaaaacatggaatctcctgattggaaggtccgattagaatcaatagaggccgtcaacaaaattattgacgaggctcacaaacgcatacaaccaacgggaactactgacttgtttggtgcgctgagaggacgcttgtttgatagcaataaaaacctagtgatggccactttgagcactatttcagctgttgctaccgcaatgggtcctgcggttgataaacccagcaaaggcatactttccgacgtgttgaaatgcctctccgacaacaagaagcaaatgcgggaatgcacattggccacactggattcctggtttgctactgtgcaccttgacaaaatgattccctttatatcttcagcattgcttgacaacaagcttggtgccgaagggaggaaagaccttttcgactggctatccaaaaagctttcctcgctctctaatttcaatgactctatttatttactgaaacctgccggcgctggaatggcggacaaatctgctgatgttcgcaaagctgccgaaggctgcattatggaaatcataagagttagcggatctgaaattgttgagaaaagcttaagggaccttagtggacccgccctctctttcgtttctgaacgtgtgaaaccttacggcgacagatcccttcacacccaggcgcttctcaatgttaaagactccgcaaaggaagatagagaaagggtgatcgtccgcaggttcaaattcgaagagctcagagcagagcagatactagagctagaggttgatgtgatgaaatactttagagaagatgtgggcaagcgtctgctaagcaacgatttcaagcggcaagtggaagccctagagattctccaaaagggtctggcatccgttgggaaggacgtcatcgaagtgctcgacgttcttctcaaatggttcgctctccagttctgtaaatccaacaccacgtgtcttctaaaggtcctcgagtttctccccgagctcttcctcgttctttccaacgacggttacgttatgaacgaagctgaagcctccatcttcctcccttgcctcgttgaaaagcttggtcataatattgagaaagtgcgtgataaaatgagggaattaatgaaacaaataatcagcgcatatactccggcgaagacatttcctttcataacggaaggcttgcgatcaaagaacaaccgtacccgtatcgagtgcgtagacctcgtcgggtacttgttggagcatcatggacctgagataattgcccatttgaaatcattgcaaagtgttgcgagcttgacgtccgaacgggacggggaaatacggaaagccgcgttgaatacactcgccaccggatacaaaatgctcggcgacgacgtgtggaaatatgtcgggaaactcagcgacgcccagaggagcatgttggacgacagattcaaatggaaggttagagagatggaaaaacgccgtgagggccgtcccggtgacgcacgcgccgccttacgtcgcgctgttcgtgacaacgggtttgacgctgtggagcaaagccccatggactggaacgacgctctaaacacgatccaagtaggttccccggagaaatccgtggacggaatgaagttcatctgccatgaactcacccaagccaccaacgaccccgacggcgcgctcatggaagccctcgcgaaagacgcggactctctcgtcgcctgcctagcctccaaggtcccccagacgttcgactttagcctctccggcgcctcctcccggtcctgcaaatacgttctcaacacactcatgcaaaccttccagaataaacgcctcgcccacgccgtcaaagaatccactcttaacaatctcatatcggaactcctgctttggctccttgacgagcgtgtccctcacatggacgacgggagccagctcctgaaagcactcaacgttctcatgctcaagatcctcgataacgccgaccgtacgtcttcgtttgtggtgctgatcaacctgctgcgacccctcgaccctggccgttggcccgccaacgcctcgcctcggaaccagaaattctccgacctggtcgtcaaatgtcttattaagcttacaaaggttctgcagagtaccatatacgacgtcgatctggatcggattcttcagagtatccacgtgtacctccaagacctcggtatggaggaaatccggaagcgagcgggggctgacgataagcctttgaggatggtaaaaactgtgctgcacgagctagtgaagcttcgcggcgcggccatcaaaggccatttgtccatggttccaatcgacatgaaacccccgccgatcatccttgcgtacatcgacttgaacctcgagactctagcagccgcgagaatgctcacctcttctggcccagtaggccagacccattgggctgactccgctggccacaacgctccccccgcatccccctcagccgagtcccaactgaagcaagaactcgccgcaattttcaagaaaattggtgacaagcaaacgtccgctattggtctttacgaactctttcggatcactcagctttacccaaaagtagacatattctcccagctgcaaaacgccagcgatgccttccgtacctacattagggacgggttggctcagatggagaaaaatgccgcggcggggaggacgccgacgagtgtgccgatctccggtccgccagtgaacaacggaacgttggatgcgattcgtgagcggatgaagagcatgcaaatagcggctccgatggatgagaaggccctgtctgggttgcaggcccgcatggagagactgaaaagcggttcgcacgattctttgactggaattgccccaaccagagaagaggcgaagaaggacgaggatttgtcagatgaagatcttgcattaaagcaacagctcgagctgtacgtggagagagttcaggatcccgaccccaatttgcagaaggttgctctagaaagcatgaggcaagaaattcgaagtgcgacaagttctatgacttcagttcctaaaccattaaagtttcttcggccgcattatggaaccttgaaagcatactacgaatcaatggaagcttccgatctcaagccgtatttggcggacatactctcagttttggccctaacaatgtctgcagaaggcgaacgggagagtttgaagtatagattgcttgggtccgatggtgatatcggctcatggggtcatgagtatgtgagaaacttagctggtgaaattgcgcaagagtatacgaaacggcagagtgaagatgctccaattgaagacctcatggatcttgttcaacaaattgttgcctttcatatgaagcacaatgctgagccagaagctgtggatcttctaatggaggttgaagatttggacttgcttattgaaaatgtagacggtacgaatttcaagcgaacatgcctgtatcttactagtgctgcaaggtatcttccgggtccagatgatatgttagtccttgaaattgcgtacatgatatatctgaaatccgaagaatattcaaacgcattacagattgcactctttctcgacaacgtgcagtacataaaacaagtctttacatcttgtgatgatttggcgaagaagaagcaattctgctacattcttgcacgtcacggttacaatttcgaacttgatgatgaaatgatacttgatgactctgaaaggtgtgtggctcaagatatcatcaacaacgctaag
[truncated: 16,997,062 more chars]
