# Supplementary material for: Elevated mutation rates underlie the evolution of the aquatic plant family Podostemaceae
Source: Commun Biol. 2022 Jan 20;5:75. doi: 10.1038/s42003-022-03003-w (PMC8776956; doi:10.1038/s42003-022-03003-w)
Supplement: Supplementary file 15 — Supplementary Data 13 [file 42003_2022_3003_MOESM15_ESM.txt]

Supplementary Data 13. Source data for Fig. 3.
PodID	relative rate of TW to sister	relative rate of Pod to TW	p_value_H0H1	q_value_H0H1	p_value_H1H2	q_value_H1H2	AA_relative rate of TW to sister	AA_relative rate of Pod to TW	p_value_H0H1_AA	q_value_H0H1_AA	p_value_H1H2_AA	q_value_H1H2_AA
0_1	3.07156	4.72226	3.34E-85	1.37E-82	3.72E-13	2.41E-12	2.70315	3.98305	1.99E-62	1.63E-59	5.06E-08	5.10E-07
0_100	2.27824	7.54705	2.40E-38	5.79E-37	4.30E-21	8.20E-20	1.24479	2.17955	3.65E-07	8.48E-07	0.001033471	0.002537264
0_1006	1.61926	4.79237	5.36E-11	1.08E-10	3.02E-09	1.11E-08	2.20494	2.85955	0.000338316	0.000490573	0.1827879	0.224380356
0_1007	2.98023	5.79548	3.42E-33	5.15E-32	2.60E-12	1.52E-11	2.21518	4.40633	3.67E-22	8.36E-21	2.21E-09	3.45E-08
0_101	1.8279	2.78956	9.43E-15	2.59E-14	1.17E-05	2.51E-05	2.0778	3.35381	7.99E-13	4.55E-12	0.000500508	0.001384204
0_1013	3.13515	7.08345	1.13E-16	3.74E-16	8.68E-09	2.97E-08	1.99736	3.49092	7.40E-05	0.000119097	0.006735346	0.012799499
0_1014	1.78849	2.57967	3.85E-07	5.64E-07	0.0077261	0.01041926	0.95863	1.65881	0.02650388	0.030502711	0.01352028	0.02331573
0_1015	2.17243	5.50219	1.58E-32	2.23E-31	4.62E-19	6.83E-18	1.45198	3.5624	1.17E-15	1.07E-14	4.60E-11	1.11E-09
0_1019	2.89031	4.92971	1.03E-20	5.07E-20	8.23E-06	1.81E-05	1.9968	4.31557	4.17E-12	2.17E-11	1.19E-06	7.48E-06
0_102	2.18117	3.55349	4.56E-20	2.16E-19	1.77E-06	4.31E-06	1.8243	3.58372	2.05E-15	1.78E-14	2.95E-06	1.65E-05
0_1022	2.56972	3.06271	1.96E-09	3.47E-09	0.2356886	0.253794684	3.91366	3.66843	1.15E-09	4.03E-09	0.736306	0.763300784
0_1023	2.49082	7.00529	6.48E-37	1.38E-35	3.11E-21	6.15E-20	2.29981	7.78373	8.85E-24	2.46E-22	1.88E-14	8.56E-13
0_1025	2.76354	10.25365	3.70E-42	1.29E-40	1.77E-27	6.91E-26	2.62826	8.82288	1.23E-22	2.97E-21	3.36E-13	1.29E-11
0_1028	2.3338	4.54999	1.23E-12	2.89E-12	8.43E-06	1.85E-05	2.29078	4.17552	2.09E-06	4.31E-06	0.0140557	0.023983926
0_1031	1.95922	7.18349	1.27E-10	2.45E-10	3.10E-08	9.72E-08	1.37498	3.23255	0.000609251	0.000854723	0.001015681	0.002497327
0_1036	1.72625	4.51485	1.21E-10	2.34E-10	1.63E-08	5.33E-08	1.1139	4.293	3.02E-08	8.11E-08	1.09E-06	6.93E-06
0_1037	5.29209	17.55583	5.59E-24	3.79E-23	4.76E-13	3.03E-12	1.78053	3.8076	2.49E-05	4.34E-05	0.002361383	0.005191244
0_1039	4.8753	10.98828	5.90E-13	1.42E-12	3.47E-05	6.88E-05	3.21127	6.74003	5.85E-09	1.78E-08	0.000743315	0.001919743
0_104	2.07813	3.36211	2.06E-17	7.34E-17	4.55E-06	1.03E-05	1.472	2.24923	1.55E-06	3.24E-06	0.005792079	0.011254751
0_1040	3.04619	4.73492	4.82E-07	7.03E-07	0.02053779	0.025770448	1.82516	3.20276	3.19E-05	5.46E-05	0.0158753	0.026621157
0_1042	1.41772	5.99809	2.80E-34	4.69E-33	5.77E-29	2.56E-27	0.91849	3.62899	3.68E-17	4.48E-16	3.83E-16	2.86E-14
0_1043	1.99893	3.29146	2.65E-08	4.31E-08	0.000122374	0.000221761	1.79277	3.08232	3.44E-05	5.82E-05	0.003104395	0.0065693
0_1054	0.97847	3.13149	6.15E-25	4.76E-24	1.59E-25	5.32E-24	0.93802	2.28137	1.44E-09	4.95E-09	3.63E-10	7.17E-09
0_1058	3.36651	16.27101	4.65E-19	1.98E-18	4.98E-13	3.13E-12	2.03097	11.13766	4.44E-11	1.99E-10	1.56E-07	1.36E-06
0_1059	2.44838	7.9399	1.69E-14	4.55E-14	2.16E-08	6.87E-08	1.71742	3.02354	0.000154374	0.00023639	0.02251139	0.036018224
0_106	2.38793	5.02156	4.01E-27	3.78E-26	6.87E-13	4.27E-12	2.05137	3.86152	5.40E-12	2.75E-11	2.07E-05	8.79E-05
0_1062	2.03613	4.34283	2.29E-18	9.07E-18	1.74E-09	6.58E-09	1.20454	2.95074	4.13E-07	9.49E-07	7.67E-06	3.79E-05
0_1064	2.28606	7.56405	1.16E-31	1.52E-30	3.23E-20	5.64E-19	1.60871	3.92641	5.09E-11	2.24E-10	7.55E-07	5.18E-06
0_1066	3.66304	5.4985	2.49E-15	7.27E-15	0.008232803	0.01103088	2.85366	2.35072	1.15E-10	4.75E-10	0.2805313	0.327220009
0_1068	2.42746	4.23925	3.72E-07	5.46E-07	0.00080072	0.001263889	2.94011	4.15806	7.21E-06	1.38E-05	0.1001746	0.132040022
0_1071	2.24362	6.42255	4.84E-23	3.00E-22	1.38E-13	9.54E-13	2.15928	6.50684	3.41E-15	2.84E-14	1.81E-08	2.23E-07
0_1073	1.93547	6.30317	3.12E-16	1.00E-15	5.56E-13	3.48E-12	1.81072	5.99125	2.18E-08	6.01E-08	2.31E-06	1.36E-05
0_1075	3.1355	5.7379	4.22E-15	1.19E-14	5.07E-05	9.81E-05	1.99154	3.02197	5.03E-07	1.14E-06	0.01582235	0.026614004
0_1078	1.52032	4.66208	1.06E-35	2.05E-34	3.57E-30	2.05E-28	1.20753	3.61692	1.55E-30	1.21E-28	1.60E-24	8.75E-22
0_108	2.04277	4.28662	7.10E-19	2.94E-18	2.84E-10	1.21E-09	1.87528	3.76515	4.70E-12	2.43E-11	1.20E-05	5.47E-05
0_1082	4.58299	18.55091	4.31E-34	7.14E-33	8.67E-20	1.42E-18	3.1694	8.16366	7.68E-15	6.08E-14	1.77E-06	1.06E-05
0_1086	2.51097	3.62719	6.29E-09	1.07E-08	0.01218892	0.01582726	1.87831	2.22315	0.002846341	0.003593533	0.3939432	0.439501257
0_1087	2.59528	11.44435	3.02E-32	4.06E-31	1.94E-23	4.89E-22	1.71007	6.72226	2.43E-18	3.27E-17	3.51E-13	1.31E-11
0_11	2.38154	9.12673	7.08E-80	1.94E-77	1.37E-55	5.62E-53	2.03898	6.91028	3.01E-27	1.50E-25	4.46E-17	4.06E-15
0_1100	2.24269	2.78104	1.11E-09	2.00E-09	0.1008853	0.114737789	1.97437	2.77587	9.88E-09	2.90E-08	0.04887818	0.07062574
0_1104	1.99767	3.91187	4.64E-05	5.76E-05	0.003159242	0.004478096	1.37456	2.18031	0.08192968	0.089160368	0.2289639	0.274689683
0_1109	3.0038	7.14804	1.02E-13	2.60E-13	2.83E-06	6.68E-06	2.87878	9.35741	1.79E-05	3.19E-05	0.003268123	0.006850215
0_1113	1.56497	4.83114	1.77E-15	5.27E-15	8.57E-13	5.26E-12	1.10587	3.20847	1.97E-05	3.49E-05	4.46E-05	0.000169708
0_1115	2.40404	3.85881	9.74E-12	2.13E-11	0.000194218	0.000339933	1.9896	3.01633	7.46E-07	1.63E-06	0.009818892	0.017678185
0_1116	3.46616	7.83058	3.31E-15	9.51E-15	7.31E-08	2.15E-07	2.05144	3.01532	4.91E-06	9.66E-06	0.0435942	0.063663836
0_1117	1.89467	2.41456	0.001187469	0.0013266	0.2288456	0.247400649	1.88708	2.30199	0.001090844	0.00146398	0.3740457	0.418726927
0_112	2.1726	8.4326	4.27E-86	2.33E-83	3.12E-59	1.71E-56	2.10433	7.42498	2.13E-35	3.18E-33	7.24E-23	1.70E-20
0_1121	1.86875	2.89435	2.26E-07	3.38E-07	0.001456483	0.002187392	1.75871	3.76003	2.22E-09	7.38E-09	0.000134741	0.000450051
0_1122	2.70009	8.56113	4.29E-25	3.39E-24	1.65E-15	1.45E-14	1.50338	4.11297	2.78E-08	7.51E-08	4.94E-06	2.61E-05
0_1130	2.29129	2.47075	6.64E-06	8.85E-06	0.6378903	0.65180068	1.88105	1.67487	0.008493136	0.010256806	0.5953725	0.630756395
0_1131	3.12348	3.712	5.99E-08	9.45E-08	0.2723298	0.289825355	2.00067	2.47154	0.00854935	0.01030951	0.4187275	0.464937779
0_1137	2.42491	12.73106	3.00E-33	4.64E-32	1.08E-22	2.53E-21	3.05269	17.81982	1.05E-24	3.51E-23	1.31E-15	7.96E-14
0_114	2.47794	9.3868	1.07E-50	6.27E-49	1.26E-34	9.84E-33	1.89915	3.64443	3.25E-12	1.72E-11	7.51E-05	0.000267748
0_1143	2.33037	22.23286	9.13E-47	4.28E-45	8.41E-36	7.26E-34	2.40479	7.04519	1.11E-05	2.06E-05	0.00164564	0.003785203
0_1146	1.61508	2.40958	8.38E-06	1.10E-05	0.002069388	0.003014029	0.96261	1.87408	0.000144001	0.00022154	8.17E-05	0.000287528
0_1149	1.29804	2.58734	0.000526721	0.000601548	0.00055089	0.000895401	0.98521	1.49959	0.2156807	0.226016836	0.1446735	0.183641285
0_1150	1.62555	4.02346	1.98E-07	2.98E-07	3.78E-06	8.74E-06	1.2954	2.69552	0.000828664	0.001137246	0.004504164	0.009041406
0_1155	3.19446	6.16335	3.19E-07	4.69E-07	0.004063574	0.00568623	2.85347	9.70698	0.000815449	0.001121926	0.01007278	0.018073697
0_1167	2.77206	6.61534	6.42E-28	6.16E-27	1.03E-13	7.22E-13	2.16934	4.60774	5.16E-14	3.53E-13	9.95E-07	6.48E-06
0_1176	2.30156	4.0979	4.94E-13	1.20E-12	1.62E-05	3.38E-05	2.07478	3.1594	1.92E-06	3.98E-06	0.01645828	0.027458372
0_1178	1.92762	9.95398	4.02E-29	4.42E-28	1.82E-24	5.24E-23	1.76058	4.43449	6.53E-07	1.45E-06	3.06E-05	0.000121511
0_1179	2.35591	5.19064	3.43E-12	7.81E-12	1.35E-07	3.84E-07	2.51818	6.63392	2.03E-09	6.79E-09	1.25E-05	5.68E-05
0_118	2.36298	7.84049	1.42E-40	4.39E-39	3.24E-24	9.01E-23	1.91203	3.07259	5.29E-10	2.01E-09	0.00339713	0.007079153
0_1182	1.76528	3.20416	2.68E-15	7.79E-15	2.39E-09	8.89E-09	1.514	2.56819	1.04E-11	5.02E-11	2.74E-06	1.56E-05
0_1184	2.42345	8.77483	5.95E-15	1.66E-14	1.03E-09	4.07E-09	1.40126	3.4785	0.000599732	0.000842089	0.005178041	0.010206715
0_119	2.05025	2.85713	0.000102051	0.000122611	0.01864682	0.023559927	1.32111	1.42936	0.03697608	0.041878986	0.6916732	0.721537757
0_1193	1.6232	3.84723	1.78E-12	4.13E-12	1.25E-08	4.19E-08	1.05622	1.33543	0.04012619	0.045228145	0.3153935	0.360952784
0_1194	1.78541	7.41775	9.54E-34	1.52E-32	4.19E-25	1.35E-23	1.58737	3.78655	5.70E-13	3.34E-12	3.81E-08	3.93E-07
0_1197	2.24292	24.39247	6.03E-19	2.53E-18	2.26E-14	1.76E-13	2.28536	14.27771	3.65E-12	1.91E-11	1.12E-07	1.03E-06
0_1199	2.93888	5.08225	4.63E-13	1.13E-12	0.000937914	0.001460759	2.87139	4.30757	6.94E-09	2.09E-08	0.06738253	0.092863319
0_120	2.6537	6.62001	1.04E-62	1.07E-60	1.37E-28	5.62E-27	2.12623	4.54144	6.91E-27	3.06E-25	1.12E-10	2.51E-09
0_1202	2.72165	8.37821	2.86E-28	2.88E-27	1.13E-12	6.86E-12	2.70609	5.259	1.30E-18	1.79E-17	0.000224582	0.000701551
0_1205	3.35775	6.16685	5.23E-06	7.02E-06	0.01218504	0.01582726	3.40188	5.71872	0.000223609	0.00033457	0.1279232	0.164544351
0_1212	2.30288	5.80617	1.74E-19	7.84E-19	5.79E-12	3.25E-11	1.84265	3.57144	7.20E-12	3.61E-11	6.03E-06	3.11E-05
0_1214	2.10986	4.29722	3.84E-18	1.49E-17	4.99E-09	1.78E-08	2.6391	7.77625	1.05E-24	3.51E-23	3.89E-13	1.39E-11
0_1215	1.29417	2.65936	8.19E-06	1.08E-05	2.66E-05	5.37E-05	0.65908	0.83092	0.4263912	0.438146346	0.6625241	0.693831114
0_1222	2.14682	4.82167	9.56E-22	5.14E-21	1.25E-12	7.51E-12	1.86242	3.6163	1.55E-13	9.81E-13	2.96E-07	2.35E-06
0_1224	1.81824	5.20113	4.98E-14	1.30E-13	1.46E-10	6.65E-10	1.67457	3.23905	1.45E-05	2.65E-05	0.00290455	0.006218619
0_1228	1.05082	1.88312	2.03E-05	2.59E-05	1.12E-05	2.41E-05	0.61726	0.9364	0.02017797	0.023452779	0.04110483	0.060622231
0_123	1.61291	4.28791	7.15E-06	9.51E-06	5.78E-05	0.000110352	1.66716	5.72784	3.86E-05	6.48E-05	0.001233461	0.002940227
0_1230	1.53871	3.27197	3.01E-07	4.44E-07	5.58E-06	1.26E-05	1.95588	3.39459	0.000899237	0.001231009	0.03691818	0.055284849
0_1232	1.663	2.82706	3.98E-14	1.05E-13	1.04E-05	2.25E-05	1.3307	1.79395	0.00011967	0.000186913	0.01850649	0.030290063
0_1236	1.13288	2.07134	0.03119592	0.032943534	0.01306378	0.016883057	0.75993	1.98891	0.129616	0.138482241	0.04488881	0.06543791
0_124	3.29989	7.98219	5.23E-47	2.52E-45	1.16E-22	2.68E-21	2.49269	4.03632	2.45E-16	2.48E-15	0.000115308	0.000391522
0_1244	2.28182	10.36007	1.82E-38	4.45E-37	6.04E-26	2.15E-24	2.13861	4.85776	4.80E-16	4.66E-15	8.15E-08	7.91E-07
0_1245	2.37104	5.8462	2.23E-17	7.92E-17	2.21E-09	8.26E-09	1.94596	3.23693	6.82E-07	1.50E-06	0.006302931	0.012118179
0_1251	2.42914	4.15855	6.61E-10	1.21E-09	0.000477349	0.00078207	2.02706	3.19707	1.37E-06	2.88E-06	0.01744936	0.028935238
0_1253	7.69121	8.52765	0.000588369	0.000670087	0.7382779	0.74785408	2.33746	3.3971	0.009639182	0.011564198	0.1971926	0.240980525
0_1254	1.78378	4.54673	4.51E-10	8.37E-10	3.13E-07	8.60E-07	1.52841	3.24587	0.00012734	0.000198138	0.001036435	0.002540738
0_1255	3.24629	5.93756	8.70E-12	1.91E-11	0.000183446	0.000322456	2.42138	3.2089	0.000938973	0.001276879	0.3002949	0.34608829
0_1259	2.3324	5.86153	3.06E-08	4.96E-08	8.15E-06	1.79E-05	1.9564	3.43899	6.25E-05	0.000101787	0.01330114	0.023099738
0_1261	1.82521	2.71486	6.86E-08	1.08E-07	0.001257199	0.001914398	1.40788	2.30784	6.80E-08	1.74E-07	0.00027096	0.000819405
0_1264	3.05039	8.40383	1.96E-14	5.25E-14	2.31E-05	4.72E-05	3.07991	13.57361	1.51E-05	2.75E-05	0.002258907	0.00499947
0_1266	2.21665	3.21529	2.18E-06	3.01E-06	0.01924488	0.024278156	2.15164	5.73104	0.00094753	0.001286382	0.006534633	0.012461393
0_1267	1.36252	2.1573	8.52E-06	1.12E-05	0.000161056	0.000287412	1.27059	1.67335	0.001317589	0.001753933	0.05021743	0.072278149
0_1268	2.24437	7.08806	1.81E-24	1.30E-23	5.02E-16	4.79E-15	1.12124	3.2749	4.76E-10	1.82E-09	1.40E-06	8.57E-06
0_1275	2.21745	4.45152	0.000256695	0.000299417	0.006796573	0.009242438	1.60167	5.27425	0.02080252	0.024144468	0.04058201	0.059905037
0_1277	1.98236	4.76235	4.90E-11	9.96E-11	3.03E-07	8.34E-07	1.503	4.32179	6.23E-07	1.39E-06	1.58E-05	7.00E-05
0_128	2.14849	4.71518	4.68E-18	1.80E-17	7.49E-11	3.55E-10	1.63128	3.49108	7.34E-11	3.12E-10	2.86E-07	2.28E-06
0_1283	2.55034	4.05588	9.11E-08	1.41E-07	0.004797867	0.006645694	1.92886	2.69148	0.000399451	0.000574145	0.07199894	0.098645164
0_1284	3.00104	5.10367	2.70E-13	6.70E-13	0.000353026	0.000590778	1.87433	2.27546	8.76E-06	1.65E-05	0.3131223	0.358785159
0_129	1.59962	3.1547	2.31E-11	4.89E-11	2.18E-08	6.92E-08	0.95454	2.15845	1.27E-06	2.69E-06	2.41E-06	1.40E-05
0_1291	2.25985	9.66046	5.10E-09	8.77E-09	6.72E-07	1.76E-06	2.16489	6.53487	9.81E-06	1.83E-05	0.001876667	0.004233472
0_1298	2.05226	12.66989	1.03E-29	1.16E-28	6.05E-23	1.48E-21	2.96792	8.47254	1.29E-13	8.30E-13	8.69E-06	4.22E-05
0_1303	2.05544	4.21054	1.66E-09	2.96E-09	3.80E-05	7.48E-05	1.56456	2.98379	0.000465061	0.000662641	0.01182488	0.020807729
0_1306	1.84259	5.39986	1.11E-23	7.37E-23	1.17E-16	1.26E-15	1.2889	2.24794	2.90E-05	5.00E-05	0.00382493	0.007860758
0_131	1.7891	4.8735	4.82E-26	4.12E-25	1.25E-18	1.69E-17	1.5158	3.28401	1.05E-06	2.25E-06	7.40E-05	0.000264978
0_1310	2.7671	9.52656	2.48E-19	1.10E-18	7.25E-13	4.49E-12	1.67949	5.026	0.03937032	0.044498501	0.04230875	0.061952098
0_1314	3.45093	9.2441	3.13E-33	4.80E-32	2.69E-15	2.32E-14	1.99878	4.03065	1.12E-14	8.66E-14	5.08E-07	3.74E-06
0_1320	2.47	9.42865	7.12E-30	8.17E-29	3.78E-21	7.29E-20	2.22491	3.63538	2.59E-07	6.19E-07	0.00539187	0.01059002
0_1323	2.55642	7.35571	1.77E-19	7.95E-19	4.86E-11	2.40E-10	3.88212	10.89374	2.63E-13	1.60E-12	9.83E-06	4.69E-05
0_1324	2.44841	6.06583	5.19E-22	2.88E-21	1.00E-07	2.90E-07	1.46159	4.12008	3.37E-17	4.16E-16	1.63E-07	1.39E-06
0_1329	3.30586	8.90239	6.22E-17	2.11E-16	6.87E-09	2.41E-08	1.77047	4.15492	1.16E-06	2.48E-06	0.000163583	0.000534415
0_133	3.41689	6.64285	3.87E-22	2.17E-21	6.01E-07	1.60E-06	2.57801	6.31481	1.00E-08	2.93E-08	0.0002733	0.000822407
0_1330	2.06516	2.47	8.11E-05	9.82E-05	0.2326369	0.251333673	1.28469	2.67617	0.00292869	0.003683322	0.006995648	0.013202374
0_1331	2.27797	5.52263	3.20E-11	6.64E-11	8.18E-08	2.39E-07	1.13529	2.36908	0.00014084	0.00021688	0.000861723	0.002183356
0_1338	2.1177	5.68604	4.09E-15	1.16E-14	5.50E-08	1.65E-07	1.64791	2.80064	8.85E-06	1.67E-05	0.0114516	0.020237741
0_1344	1.74949	4.29683	3.30E-12	7.53E-12	7.82E-10	3.15E-09	1.14838	2.59247	0.000223795	0.00033457	0.000416387	0.001184688
0_1346	2.64061	4.25645	5.34E-11	1.08E-10	0.004587588	0.006381378	2.78705	3.30491	2.59E-09	8.51E-09	0.3784343	0.423350786
0_1347	4.0497	9.72033	4.34E-49	2.37E-47	8.37E-19	1.19E-17	2.48857	4.87177	2.66E-24	8.17E-23	4.41E-09	6.46E-08
0_1349	2.67365	3.09748	1.96E-09	3.47E-09	0.2876768	0.304773871	2.06154	3.60234	2.64E-07	6.28E-07	0.002624113	0.00570006
0_1351	4.87916	10.192	8.32E-07	1.19E-06	0.006270949	0.008563703	2.47346	99	0.01194601	0.014196708	0.01849209	0.030290063
0_1352	2.93732	4.30341	2.13E-14	5.70E-14	0.001181902	0.001804767	3.40644	4.63409	7.62E-10	2.75E-09	0.07019639	0.096417152
0_1355	2.41481	5.67115	5.05E-14	1.32E-13	7.54E-08	2.21E-07	1.48089	2.88463	0.000281711	0.000414355	0.003916919	0.00800966
0_1363	2.09889	6.38739	2.09E-30	2.47E-29	6.88E-20	1.16E-18	1.44725	3.43793	1.12E-13	7.32E-13	1.59E-09	2.63E-08
0_1365	1.53312	6.3197	1.30E-35	2.48E-34	1.03E-30	6.26E-29	1.30781	3.70381	1.74E-14	1.29E-13	2.20E-12	6.94E-11
0_1367	2.96919	6.76326	1.09E-31	1.44E-30	1.00E-14	8.04E-14	1.824	3.35207	1.00E-16	1.09E-15	3.14E-07	2.45E-06
0_137	2.65409	4.61957	1.47E-22	8.58E-22	2.31E-07	6.43E-07	1.44219	3.53817	2.73E-10	1.07E-09	7.60E-07	5.19E-06
0_1371	3.28508	3.77818	2.63E-17	9.22E-17	0.2640696	0.281582668	3.72498	4.62589	8.14E-22	1.69E-20	0.1220405	0.157719795
0_1375	2.31109	4.94003	1.12E-16	3.71E-16	1.55E-09	5.88E-09	1.61964	2.75823	5.23E-07	1.18E-06	0.001422648	0.003337829
0_1376	1.34869	3.26276	8.33E-18	3.08E-17	6.74E-15	5.55E-14	1.25527	2.99569	4.82E-12	2.48E-11	2.77E-10	5.54E-09
0_1378	2.25281	5.9593	2.90E-06	3.96E-06	0.001277821	0.001942193	2.36205	2.54659	0.01706771	0.020065265	0.8408017	0.863440694
0_138	2.31839	4.70755	8.49E-22	4.61E-21	8.23E-11	3.88E-10	1.06264	1.81026	0.003932311	0.004896727	0.006430074	0.012319301
0_1385	2.36564	5.29094	2.87E-10	5.37E-10	1.99E-06	4.78E-06	0.79038	1.07029	0.4590069	0.469894704	0.2415482	0.288101126
0_1389	3.05283	5.55348	1.05E-10	2.05E-10	0.000280549	0.000480774	3.10563	4.51659	0.03329307	0.037917108	0.4564661	0.502443278
0_1390	1.44727	4.48285	2.76E-11	5.79E-11	1.30E-09	5.03E-09	1.09027	2.40699	0.08523169	0.092508254	0.03582394	0.05390024
0_141	1.65183	6.29887	3.40E-44	1.43E-42	4.46E-39	4.30E-37	0.85502	5.18114	5.06E-16	4.88E-15	3.15E-16	2.46E-14
0_1410	2.03107	3.95532	1.34E-09	2.40E-09	4.42E-06	1.01E-05	2.37106	3.1414	2.52E-05	4.39E-05	0.1429687	0.182040891
0_1411	2.05529	10.43216	3.48E-59	3.36E-57	1.01E-45	1.66E-43	1.92762	6.48428	2.55E-30	1.90E-28	2.61E-20	3.57E-18
0_1412	3.07614	5.79333	1.04E-10	2.03E-10	0.001103138	0.001693957	1.95363	3.34087	0.001557662	0.00205186	0.04978664	0.071748761
0_1413	1.64984	2.69776	0.002818428	0.003108421	0.03845076	0.046299006	1.84496	7.43294	1.40E-06	2.94E-06	0.001061795	0.002599021
0_1416	1.57511	3.46656	7.00E-08	1.10E-07	3.03E-06	7.12E-06	1.58354	2.77298	0.02202718	0.025493702	0.05250991	0.074948871
0_1420	1.61755	2.49103	7.14E-05	8.69E-05	0.002716087	0.003883507	1.8065	3.28357	1.99E-08	5.51E-08	0.000305323	0.000905479
0_1423	1.79651	4.94951	1.53E-30	1.83E-29	1.01E-20	1.86E-19	1.29984	2.34919	8.52E-14	5.68E-13	1.07E-07	9.97E-07
0_1433	3.9279	7.28072	5.15E-09	8.84E-09	0.006872283	0.009329921	3.2475	4.08878	8.75E-05	0.000139185	0.3233743	0.369313267
0_1434	2.3372	4.74973	5.01E-13	1.21E-12	1.80E-06	4.37E-06	1.48324	2.52665	0.002363211	0.003020784	0.02781396	0.043195923
0_1435	2.65934	5.02096	1.27E-18	5.14E-18	5.67E-07	1.51E-06	1.90388	3.02862	4.36E-09	1.36E-08	0.004060227	0.008261504
0_1439	2.59126	8.98366	4.33E-22	2.41E-21	2.77E-15	2.38E-14	2.41413	22.51769	1.96E-22	4.59E-21	2.25E-17	2.17E-15
0_144	2.72436	3.45293	8.33E-10	1.51E-09	0.1021309	0.116073927	4.21219	6.35036	2.32E-12	1.25E-11	0.06556376	0.090585144
0_1443	2.11159	14.35073	2.04E-58	1.81E-56	1.07E-42	1.35E-40	2.3001	10.26177	2.40E-36	5.62E-34	3.06E-23	8.36E-21
0_1444	2.77471	6.28019	6.17E-19	2.57E-18	1.53E-09	5.85E-09	2.7457	7.27477	7.00E-13	4.04E-12	2.42E-06	1.40E-05
0_1447	2.46916	6.98805	2.38E-28	2.45E-27	3.32E-16	3.22E-15	2.75023	5.791	7.90E-24	2.23E-22	1.42E-08	1.81E-07
0_1450	1.47363	6.78951	3.48E-28	3.48E-27	2.49E-24	7.04E-23	0.94115	2.12773	1.96E-05	3.48E-05	6.86E-05	0.000248903
0_1452	3.35052	13.96207	1.32E-30	1.59E-29	2.75E-19	4.10E-18	1.44913	3.97588	1.32E-07	3.27E-07	2.70E-06	1.55E-05
0_1457	1.58415	4.11293	2.32E-23	1.49E-22	6.72E-16	6.26E-15	1.16363	2.76717	1.50E-15	1.34E-14	1.15E-10	2.51E-09
0_1460	1.93307	9.84937	7.68E-38	1.80E-36	3.69E-29	1.89E-27	1.75545	8.00828	5.48E-21	1.03E-19	1.54E-15	9.02E-14
0_1467	2.01026	4.17767	4.70E-10	8.70E-10	3.77E-05	7.43E-05	1.19898	2.39734	7.38E-05	0.000118892	0.002867104	0.006154516
0_1468	2.94991	7.29759	5.70E-16	1.79E-15	7.04E-08	2.08E-07	5.35946	11.17027	3.29E-05	5.59E-05	0.03445036	0.052072434
0_147	2.67599	4.1346	1.04E-24	7.72E-24	2.26E-05	4.63E-05	1.84943	1.82288	2.61E-07	6.22E-07	0.9199721	0.932480991
0_1472	2.23102	7.46855	6.87E-18	2.57E-17	1.85E-12	1.11E-11	1.51513	4.97849	6.01E-08	1.54E-07	5.61E-07	4.11E-06
0_1479	2.051	4.05928	6.32E-17	2.14E-16	9.14E-09	3.12E-08	1.89297	3.47025	2.00E-12	1.09E-11	1.20E-05	5.47E-05
0_1483	2.57087	6.00792	2.59E-09	4.55E-09	6.83E-06	1.52E-05	1.72315	3.47324	4.27E-05	7.10E-05	0.001674542	0.003846287
0_1484	2.28311	3.63811	3.87E-06	5.24E-06	0.02184942	0.027270205	2.6934	4.7331	0.00020766	0.000313305	0.05625922	0.079607524
0_1486	3.19647	6.90855	1.47E-26	1.31E-25	5.92E-10	2.44E-09	3.66209	4.44628	3.96E-16	3.89E-15	0.2228811	0.268570907
0_1488	2.75228	5.63737	2.72E-15	7.87E-15	3.68E-07	1.00E-06	1.77603	3.98628	9.38E-10	3.33E-09	2.64E-05	0.000108511
0_149	2.04255	3.32628	1.04E-15	3.19E-15	8.63E-07	2.22E-06	1.81975	3.75516	1.26E-13	8.14E-13	5.63E-08	5.56E-07
0_1490	3.27613	3.96279	7.16E-08	1.12E-07	0.2855024	0.302861537	3.45579	3.5718	3.18E-06	6.38E-06	0.8793895	0.896889789
0_1491	1.82168	3.18432	6.49E-09	1.11E-08	5.19E-05	0.000100136	1.45199	2.42623	4.78E-05	7.92E-05	0.007536071	0.014076488
0_1495	3.49717	11.70264	6.75E-34	1.09E-32	3.64E-16	3.51E-15	3.05215	4.18195	8.84E-12	4.37E-11	0.06318124	0.087885694
0_1497	2.79732	8.33832	4.19E-23	2.62E-22	4.74E-13	3.02E-12	2.77759	6.52497	2.37E-14	1.71E-13	2.34E-06	1.37E-05
0_15	2.0063	3.18472	3.95E-18	1.53E-17	1.23E-06	3.08E-06	1.63894	3.14348	3.94E-08	1.04E-07	0.000108149	0.000369776
0_1500	2.23653	3.49046	2.12E-07	3.18E-07	0.00374733	0.005257161	1.57977	2.89188	5.90E-06	1.15E-05	0.000374923	0.001078726
0_1502	2.48554	3.53033	1.38E-05	1.79E-05	0.05910436	0.069684508	2.41344	2.36413	0.08476784	0.092065734	0.9532976	0.960914606
0_1513	2.2893	5.88509	1.12E-10	2.18E-10	2.91E-06	6.86E-06	1.56817	99	0.001026484	0.001386683	0.001933805	0.004356374
0_1514	3.14473	6.21561	7.77E-20	3.60E-19	9.40E-07	2.40E-06	4.22519	8.85405	5.59E-15	4.47E-14	0.000142896	0.000474392
0_1523	3.21553	12.99945	5.12E-11	1.04E-10	6.10E-07	1.62E-06	1.45451	3.38039	0.01066566	0.012721224	0.01359602	0.023348139
0_1525	2.59841	4.41415	7.45E-20	3.47E-19	4.25E-07	1.15E-06	2.17321	4.56261	3.11E-17	3.86E-16	1.39E-08	1.78E-07
0_1530	3.72034	11.79378	5.23E-29	5.61E-28	1.05E-16	1.15E-15	2.50651	6.81245	2.02E-16	2.07E-15	1.88E-09	3.01E-08
0_1532	1.89987	3.3138	1.55E-07	2.36E-07	0.000380378	0.000632036	1.30147	1.76326	0.1052702	0.113431753	0.1747319	0.215621005
0_1534	2.44959	4.59259	5.62E-12	1.27E-11	0.000107252	0.000195872	1.97382	3.50318	2.18E-05	3.83E-05	0.01334743	0.023102929
0_1536	2.49497	5.71137	2.44E-17	8.61E-17	1.34E-08	4.45E-08	2.11644	3.24042	2.71E-07	6.43E-07	0.02352399	0.037315075
0_1537	1.86952	7.90196	2.89E-21	1.48E-20	2.17E-16	2.16E-15	1.05919	5.3767	3.32E-09	1.07E-08	3.22E-08	3.47E-07
0_1540	2.8053	4.87431	7.00E-12	1.55E-11	0.00015338	0.00027461	1.63769	3.62359	2.34E-07	5.64E-07	8.17E-05	0.000287528
0_1542	1.71951	5.61909	1.69E-20	8.22E-20	1.79E-16	1.82E-15	1.55709	2.69127	0.000583281	0.000821805	0.009692693	0.017506626
0_155	3.38579	5.17783	7.21E-33	1.05E-31	4.38E-06	9.99E-06	2.61323	4.0043	6.34E-25	2.35E-23	5.95E-05	0.000220769
0_1553	2.59185	6.05476	8.26E-19	3.40E-18	4.48E-08	1.36E-07	2.74657	5.2908	1.73E-10	7.02E-10	0.001276655	0.003034368
0_1557	1.64897	3.80877	6.14E-11	1.23E-10	1.70E-07	4.81E-07	1.35185	3.9988	3.46E-08	9.20E-08	9.21E-07	6.12E-06
0_156	2.81737	5.56479	3.46E-37	7.57E-36	1.11E-13	7.75E-13	1.96278	4.75812	1.26E-28	7.95E-27	2.60E-15	1.45E-13
0_1561	1.39813	3.84562	1.46E-13	3.69E-13	1.68E-11	8.97E-11	0.94294	2.53767	1.99E-06	4.11E-06	2.75E-05	0.000111634
0_1565	2.24062	4.94517	2.98E-11	6.22E-11	1.03E-06	2.62E-06	1.2749	4.62684	7.97E-08	2.02E-07	7.50E-07	5.17E-06
0_157	2.21532	3.32388	1.65E-13	4.16E-13	0.000275641	0.000472857	1.22269	2.42165	0.000489371	0.000695467	0.005671797	0.011086707
0_1570	2.99918	7.33211	1.88E-17	6.73E-17	3.80E-08	1.17E-07	1.75224	4.248	4.69E-14	3.25E-13	1.03E-05	4.81E-05
0_1574	3.11713	10.40011	1.08E-16	3.59E-16	3.19E-08	9.96E-08	1.79456	2.98106	0.009806518	0.011730627	0.1581447	0.198589057
0_1578	1.37743	3.72585	1.63E-09	2.91E-09	7.44E-09	2.59E-08	0.64424	1.84862	3.24E-05	5.53E-05	2.02E-05	8.63E-05
0_1580	2.57337	5.96356	3.82E-12	8.64E-12	1.10E-05	2.37E-05	2.97163	3.28778	5.85E-06	1.14E-05	0.6662281	0.697264891
0_1584	1.72412	2.93134	1.28E-07	1.97E-07	0.000195784	0.000342309	1.57155	2.59231	1.78E-05	3.18E-05	0.007829055	0.014545715
0_1585	1.77816	3.0734	2.00E-07	3.01E-07	0.000264291	0.000454813	1.65081	2.16485	0.003514106	0.004395983	0.1807781	0.22224594
0_1587	2.63886	4.87785	7.86E-13	1.88E-12	3.72E-05	7.35E-05	1.18602	2.24201	0.000239204	0.000355661	0.001624942	0.003742844
0_1589	1.49591	2.45659	0.000418811	0.000481662	0.005813569	0.007978455	1.03595	2.53446	0.001868125	0.0024296	0.000954973	0.002355121
0_1595	1.52923	6.58781	4.04E-26	3.47E-25	6.73E-24	1.78E-22	1.08755	4.11711	4.15E-11	1.86E-10	1.14E-10	2.51E-09
0_1597	2.44928	7.91544	4.16E-19	1.79E-18	6.14E-11	3.00E-10	1.689	6.66384	7.05E-10	2.56E-09	6.96E-07	4.90E-06
0_160	1.04848	2.52028	9.61E-25	7.16E-24	1.03E-24	3.13E-23	1.09857	2.50338	1.38E-16	1.45E-15	2.75E-15	1.45E-13
0_1601	2.52286	6.13613	2.10E-24	1.48E-23	2.25E-11	1.18E-10	2.03535	4.22322	6.33E-23	1.55E-21	7.65E-07	5.21E-06
0_1608	1.72113	3.73123	5.70E-05	7.02E-05	0.001992652	0.002915209	1.5453	2.37008	0.005393396	0.006630562	0.1531315	0.193181277
0_1621	1.80674	4.98079	1.77E-26	1.55E-25	1.18E-18	1.61E-17	1.61337	3.70783	3.86E-16	3.81E-15	4.26E-10	8.22E-09
0_1623	2.21376	6.51659	1.47E-18	5.92E-18	4.56E-13	2.92E-12	2.16649	6.2176	1.72E-13	1.07E-12	3.52E-08	3.70E-07
0_1625	2.02941	4.09775	6.02E-09	1.03E-08	2.40E-05	4.87E-05	1.92107	2.57773	0.001639541	0.0021528	0.2725802	0.31885273
0_1628	2.4184	6.57191	9.50E-20	4.36E-19	1.58E-13	1.08E-12	2.50554	5.8352	3.71E-19	5.43E-18	6.45E-09	8.89E-08
0_1632	2.76115	6.80078	6.10E-12	1.36E-11	4.58E-06	1.04E-05	1.73633	3.12153	0.00103432	0.001396119	0.0380287	0.056645838
0_1633	1.9999	4.58752	1.20E-08	2.01E-08	1.56E-05	3.26E-05	1.92264	4.67275	8.99E-06	1.69E-05	0.000356494	0.001042157
0_1641	2.23778	3.75896	6.37E-08	1.00E-07	0.00163726	0.002441006	1.01366	2.38067	0.004739266	0.005857118	0.008632101	0.015810188
0_165	2.61559	3.15801	4.51E-14	1.18E-13	0.04712231	0.056163218	1.70385	2.35255	8.19E-07	1.78E-06	0.01768668	0.029181243
0_1656	3.32325	12.51497	1.74E-25	1.42E-24	2.00E-11	1.05E-10	2.13591	7.24317	3.45E-11	1.56E-10	2.02E-07	1.66E-06
0_1660	2.70836	4.31402	2.31E-11	4.89E-11	0.000762295	0.001207888	2.51419	4.27259	2.57E-09	8.46E-09	0.00222157	0.00494094
0_1666	3.35256	10.11857	6.42E-20	3.01E-19	4.15E-11	2.07E-10	3.21577	6.07919	1.55E-08	4.37E-08	0.004849261	0.009663169
0_1668	2.65597	5.13568	1.08E-24	7.98E-24	2.68E-09	9.90E-09	2.48648	4.90322	1.70E-19	2.66E-18	3.64E-07	2.80E-06
0_1669	2.18309	2.0908	0.02219208	0.023526187	0.8389176	0.844582483	1.10574	1.092	0.9259065	0.927037033	0.971819	0.974790924
0_167	2.79491	4.20888	4.38E-19	1.88E-18	0.000125318	0.000226595	2.90905	3.23206	2.13E-10	8.48E-10	0.5091702	0.551652454
0_1676	1.48682	4.38129	1.68E-22	9.77E-22	5.68E-19	8.24E-18	1.13501	2.919	4.33E-13	2.57E-12	4.22E-10	8.22E-09
0_168	3.64574	5.38676	1.14E-07	1.76E-07	0.02637801	0.032599801	1.88441	3.02114	0.000248425	0.000368037	0.08160232	0.110327951
0_1680	1.91771	4.05416	1.02E-08	1.72E-08	1.09E-06	2.76E-06	1.6438	5.08629	1.12E-07	2.80E-07	1.10E-06	6.97E-06
0_1685	1.98242	4.92437	1.99E-10	3.77E-10	1.23E-06	3.08E-06	1.82349	3.89883	0.000288495	0.000422439	0.01415199	0.024101001
0_1687	2.67474	9.44061	3.37E-17	1.17E-16	6.85E-10	2.78E-09	1.99459	3.50896	0.000669568	0.000933751	0.05469035	0.077790264
0_169	2.14201	3.16821	4.09E-13	1.00E-12	0.000770813	0.001219029	1.79457	2.46023	8.60E-07	1.86E-06	0.0551126	0.07825512
0_1691	2.50368	2.49355	5.93E-06	7.93E-06	0.9876913	0.9876913	3.96211	5.74534	3.24E-09	1.05E-08	0.3187506	0.364540435
0_1692	2.63566	5.01312	9.36E-13	2.22E-12	1.68E-05	3.50E-05	1.79914	3.66705	2.83E-05	4.89E-05	0.001772523	0.004043029
0_1693	2.40394	19.4667	9.42E-22	5.08E-21	1.13E-15	1.03E-14	1.77003	3.43244	0.001063768	0.001433549	0.01028667	0.01843731
0_1697	1.90217	2.99356	5.92E-12	1.33E-11	1.40E-05	2.95E-05	1.66095	2.76385	5.73E-11	2.50E-10	1.03E-05	4.81E-05
0_17	1.79087	4.64194	1.00E-21	5.34E-21	3.76E-15	3.20E-14	1.23425	3.22769	0.00729492	0.008868546	0.003857824	0.007908539
0_1706	1.8815	3.24961	3.33E-08	5.39E-08	0.000165029	0.000292613	2.11986	2.94826	8.85E-05	0.000140503	0.1059788	0.138711279
0_1707	1.89317	2.63462	6.10E-05	7.49E-05	0.03959699	0.047607999	2.07996	2.92324	0.001390859	0.001843984	0.1653142	0.205858229
0_171	3.17741	7.77117	6.93E-42	2.37E-40	2.73E-19	4.10E-18	2.6932	5.57471	1.50E-22	3.57E-21	2.63E-09	3.99E-08
0_1710	3.59239	9.94126	2.27E-12	5.24E-12	3.87E-06	8.93E-06	2.00534	8.09656	2.97E-08	7.98E-08	2.77E-06	1.57E-05
0_1712	2.02035	4.87564	1.86E-10	3.53E-10	8.51E-07	2.19E-06	1.78131	4.17149	1.06E-05	1.97E-05	0.001193779	0.002858099
0_1715	2.07932	10.70857	3.14E-18	1.23E-17	3.78E-15	3.20E-14	1.81226	6.3569	9.49E-12	4.64E-11	1.82E-09	2.98E-08
0_172	2.86472	6.19832	1.26E-31	1.64E-30	7.42E-11	3.53E-10	2.49928	5.19168	3.33E-16	3.31E-15	0.000147512	0.00048676
0_1733	1.96735	4.16347	1.58E-11	3.39E-11	2.93E-06	6.89E-06	2.26971	3.63818	7.57E-09	2.26E-08	0.01768497	0.029181243
0_1739	2.18009	2.83251	3.87E-08	6.21E-08	0.04748782	0.056557752	1.66455	2.29696	6.16E-05	0.000100521	0.1028661	0.135068378
0_174	2.73377	6.02971	9.23E-27	8.55E-26	2.37E-11	1.23E-10	1.62529	3.75338	5.01E-08	1.30E-07	2.35E-05	9.81E-05
0_1740	2.12321	3.7039	5.76E-07	8.35E-07	0.001653528	0.002463021	1.5048	1.8984	0.05382496	0.060131427	0.3005406	0.346128219
0_1742	4.10396	9.79312	5.54E-16	1.75E-15	1.11E-07	3.20E-07	17.75865	58.73894	1.25E-14	9.58E-14	1.15E-05	5.28E-05
0_1747	2.64156	4.57447	1.83E-11	3.91E-11	0.000187757	0.000329328	2.01096	3.99055	1.40E-09	4.83E-09	4.53E-05	0.000171972
0_175	2.54846	2.95141	6.26E-11	1.25E-10	0.2573264	0.275287212	1.90923	1.97591	2.04E-05	3.61E-05	0.8338834	0.856872667
0_1752	1.72611	3.57223	3.12E-14	8.27E-14	5.32E-09	1.89E-08	1.61132	3.05459	4.94E-12	2.53E-11	6.28E-07	4.48E-06
0_1754	2.1718	4.30211	2.40E-10	4.51E-10	3.06E-05	6.12E-05	1.88073	3.25805	8.70E-06	1.64E-05	0.01175704	0.020710575
0_1757	1.84085	2.86859	0.000243056	0.000283912	0.01486573	0.019061608	1.18658	1.97308	0.001901527	0.002469125	0.02163322	0.03485116
0_1758	2.09526	6.82665	2.27E-18	9.01E-18	4.07E-14	2.99E-13	1.21174	2.9181	1.75E-05	3.14E-05	2.86E-05	0.000115243
0_1760	1.86401	2.68655	1.19E-06	1.68E-06	0.008023202	0.010776455	1.61715	2.40415	8.61E-05	0.000137091	0.05323572	0.075918766
0_1761	2.83854	8.22441	4.50E-19	1.92E-18	2.38E-10	1.04E-09	2.15902	3.60258	1.43E-09	4.93E-09	0.00743542	0.013936101
0_1763	2.3382	6.75635	6.87E-16	2.14E-15	2.11E-09	7.90E-09	1.64566	3.16502	1.00E-06	2.15E-06	0.001603689	0.003699086
0_1764	1.49635	6.72095	4.96E-23	3.06E-22	2.26E-18	2.97E-17	1.91668	5.46191	1.23E-09	4.28E-09	1.37E-06	8.45E-06
0_1767	3.13854	8.07246	2.59E-28	2.65E-27	9.13E-14	6.45E-13	2.11038	4.87907	2.66E-15	2.25E-14	1.95E-07	1.62E-06
0_1769	2.95002	4.02541	2.20E-05	2.80E-05	0.08419569	0.09669533	1.53458	1.40846	0.1396533	0.148625186	0.7457605	0.772613531
0_1775	1.63992	3.14369	3.02E-10	5.63E-10	2.49E-06	5.94E-06	1.36953	2.58385	1.88E-08	5.23E-08	0.000546778	0.00149204
0_1777	2.95594	15.54258	2.36E-44	1.02E-42	4.21E-29	2.09E-27	1.94303	8.8611	8.90E-20	1.45E-18	9.75E-14	4.21E-12
0_1780	2.4839	4.03108	2.50E-13	6.22E-13	0.000104683	0.000191821	2.06256	4.03298	9.90E-12	4.80E-11	2.70E-05	0.000110557
0_1787	3.21605	14.21527	3.10E-26	2.70E-25	2.05E-15	1.79E-14	2.41148	5.82706	4.79E-11	2.13E-10	6.20E-06	3.19E-05
0_1789	1.44316	2.3198	0.01314167	0.014022341	0.02868206	0.03523489	0.71023	1.63782	0.01902933	0.022196374	0.008195262	0.015101382
0_1792	1.86727	4.13646	2.99E-09	5.23E-09	5.59E-06	1.26E-05	0.56881	1.43921	0.01681335	0.019794612	0.004408486	0.008881962
0_1796	3.58654	6.02827	5.86E-17	2.01E-16	0.000312947	0.000528018	2.10168	2.63177	9.18E-06	1.73E-05	0.215705	0.260689904
0_18	2.80279	4.13214	1.66E-35	3.09E-34	1.47E-06	3.63E-06	1.97108	2.82937	5.47E-19	7.73E-18	0.001820891	0.004130375
0_180	2.84187	4.96096	7.12E-06	9.48E-06	0.02147459	0.026822793	2.35394	3.82493	0.009757959	0.011689593	0.2294715	0.275042844
0_1800	1.27769	5.19788	1.85E-22	1.07E-21	2.02E-20	3.56E-19	1.06514	2.03899	6.15E-05	0.000100458	5.05E-05	0.000189954
0_1805	2.50067	5.70417	9.61E-25	7.16E-24	5.09E-12	2.89E-11	2.28938	3.80928	5.63E-15	4.48E-14	0.000131627	0.000440845
0_1809	2.67503	4.38003	9.17E-10	1.66E-09	0.006831781	0.009282619	1.7715	2.42848	0.0290317	0.033271829	0.4227442	0.468763007
0_1812	1.95632	2.95574	5.34E-05	6.59E-05	0.008248514	0.011042909	1.85069	3.00328	1.25E-05	2.30E-05	0.007837948	0.014545715
0_182	2.94933	6.16144	5.67E-19	2.38E-18	1.28E-07	3.66E-07	3.85951	9.96104	4.20E-17	4.99E-16	6.32E-05	0.000231875
0_1825	1.70287	3.668	2.74E-07	4.06E-07	3.55E-06	8.22E-06	0.92366	2.21271	0.01876104	0.021914605	0.02631486	0.041187755
0_1828	2.70669	4.55558	2.08E-24	1.48E-23	1.13E-07	3.25E-07	2.17364	3.83086	3.12E-23	8.00E-22	1.50E-07	1.32E-06
0_1829	2.24692	3.34055	8.45E-16	2.60E-15	0.000126334	0.00022818	2.12246	2.93602	5.59E-15	4.47E-14	0.004078798	0.008289007
0_1830	1.84517	3.36586	1.73E-09	3.08E-09	5.62E-06	1.26E-05	1.98009	3.92447	2.53E-06	5.16E-06	0.000862228	0.002183356
0_1833	2.52715	3.75251	7.46E-07	1.07E-06	0.03376512	0.040988007	1.33892	2.7819	0.03264561	0.03720556	0.03434127	0.052003401
0_1837	2.50035	6.14566	2.52E-17	8.85E-17	4.64E-11	2.30E-10	2.49701	4.66802	3.46E-10	1.34E-09	0.000496103	0.001374339
0_1838	1.85452	5.1975	3.00E-16	9.67E-16	1.14E-11	6.21E-11	1.57726	2.81227	1.13E-05	2.09E-05	0.004440454	0.008935392
0_1840	1.84805	7.5626	1.87E-17	6.71E-17	1.33E-15	1.19E-14	0.91048	1.83989	0.000150243	0.000230494	0.000232558	0.000720974
0_1844	2.15762	8.77289	2.53E-48	1.30E-46	1.05E-29	5.55E-28	1.98217	5.60642	4.17E-27	2.01E-25	4.37E-14	1.94E-12
0_1846	2.92729	8.15086	3.38E-37	7.49E-36	1.95E-18	2.60E-17	2.31775	4.08631	3.30E-19	4.92E-18	2.82E-06	1.59E-05
0_1857	2.29077	11.98938	2.39E-39	6.64E-38	4.96E-29	2.39E-27	3.21988	10.90212	2.48E-14	1.78E-13	1.85E-08	2.23E-07
0_186	2.31615	3.25784	1.52E-06	2.13E-06	0.02051727	0.025764413	1.50844	2.4843	0.005353408	0.006591283	0.0255404	0.040046668
0_1862	2.99654	9.16354	1.31E-21	6.93E-21	3.39E-12	1.97E-11	2.52379	5.63469	2.60E-13	1.59E-12	9.24E-06	4.43E-05
0_1865	3.87671	13.12361	1.58E-28	1.65E-27	1.04E-11	5.69E-11	3.70392	16.42315	3.79E-18	4.97E-17	1.50E-08	1.89E-07
0_187	2.50018	3.66927	4.73E-15	1.33E-14	0.000425931	0.000702743	2.07012	2.70609	3.98E-06	7.91E-06	0.1545917	0.1947238
0_1870	1.51011	2.65516	3.65E-06	4.96E-06	0.001746765	0.002583133	1.44618	2.64253	0.01810795	0.02118191	0.06535718	0.090375864
0_1875	2.46041	4.51549	3.57E-12	8.11E-12	1.91E-05	3.94E-05	2.83339	8.0233	1.32E-15	1.20E-14	2.14E-08	2.52E-07
0_1885	1.86154	4.36679	3.12E-11	6.49E-11	1.00E-08	3.40E-08	1.45631	2.83078	0.003185331	0.003999956	0.0303121	0.046634
0_1887	2.14995	5.47849	8.46E-12	1.86E-11	6.94E-07	1.81E-06	1.85866	3.85301	6.42E-05	0.00010404	0.004513186	0.009048441
0_1890	3.08873	18.21645	6.21E-41	1.96E-39	4.64E-28	1.86E-26	2.55974	7.41729	1.39E-09	4.81E-09	8.70E-06	4.22E-05
0_1898	2.59796	7.42811	1.35E-08	2.25E-08	2.68E-06	6.36E-06	1.87748	4.6229	1.25E-06	2.66E-06	0.000131716	0.000440845
0_19	2.14382	6.94651	9.07E-70	1.24E-67	4.67E-45	6.38E-43	1.59114	5.23363	6.93E-31	5.68E-29	1.01E-21	1.84E-19
0_190	1.83762	3.84794	9.66E-18	3.55E-17	1.73E-10	7.82E-10	0.81163	1.85546	5.10E-05	8.40E-05	9.89E-06	4.70E-05
0_1901	2.11179	2.40235	1.80E-05	2.31E-05	0.4085961	0.425999748	2.2098	1.88684	0.000375965	0.000542766	0.434946	0.480668086
0_191	2.82018	11.61291	3.91E-44	1.60E-42	2.74E-26	1.02E-24	2.2886	4.69624	7.24E-16	6.82E-15	1.08E-06	6.89E-06
0_1910	3.05822	11.617	2.44E-32	3.36E-31	1.56E-15	1.39E-14	2.99605	9.83398	5.91E-24	1.70E-22	1.62E-07	1.39E-06
0_1912	2.32799	3.66425	2.50E-11	5.26E-11	0.001290947	0.001956703	2.02637	2.798	3.29E-09	1.06E-08	0.04875084	0.07050386
0_1927	1.7011	3.64976	4.79E-05	5.93E-05	0.000949708	0.00147353	1.18025	7.91141	0.00037922	0.000546984	0.000610882	0.001637004
0_193	2.85426	4.69085	4.14E-22	2.31E-21	1.87E-05	3.86E-05	2.48859	4.03534	3.28E-13	1.96E-12	0.002565234	0.005586964
0_1930	1.85658	3.32254	2.88E-14	7.64E-14	2.24E-07	6.27E-07	1.45164	2.71427	2.66E-08	7.20E-08	9.01E-06	4.33E-05
0_1931	2.3762	7.79014	2.72E-16	8.78E-16	1.85E-11	9.82E-11	2.29197	7.39498	1.54E-12	8.53E-12	1.74E-07	1.46E-06
0_1932	2.18541	3.90527	2.98E-07	4.40E-07	0.000728271	0.001158452	2.1287	2.70506	0.003552431	0.004437157	0.3593493	0.404483769
0_1937	2.44016	3.4553	0.000551352	0.000628802	0.113261	0.127574203	1.4628	1.73469	0.3068479	0.318500352	0.5795467	0.615182258
0_1938	2.5304	5.01864	1.49E-12	3.49E-12	1.09E-05	2.35E-05	1.93328	4.4733	1.54E-05	2.79E-05	0.003283265	0.006859305
0_1939	1.60349	3.38291	7.20E-08	1.12E-07	2.61E-06	6.20E-06	4.18754	7.20426	0.000149121	0.000229202	0.08921672	0.119246472
0_1944	2.07129	4.80594	4.65E-10	8.62E-10	4.04E-06	9.28E-06	1.49501	3.05153	5.20E-06	1.02E-05	0.001806373	0.00410881
0_1946	2.36368	5.33797	2.37E-15	6.93E-15	1.34E-08	4.45E-08	2.65232	3.80846	3.17E-05	5.43E-05	0.09755664	0.129444085
0_1951	2.23104	5.18644	1.08E-20	5.29E-20	1.58E-11	8.47E-11	1.77957	4.00994	3.99E-16	3.90E-15	3.95E-09	5.84E-08
0_196	1.90053	3.52642	2.27E-23	1.47E-22	5.51E-12	3.11E-11	1.50285	3.25158	4.22E-22	9.48E-21	1.38E-13	5.80E-12
0_1964	1.53876	4.72047	5.31E-27	4.98E-26	5.84E-22	1.21E-20	1.44762	3.78432	6.21E-14	4.21E-13	3.37E-11	8.25E-10
0_1965	2.99069	7.83306	2.65E-35	4.78E-34	2.85E-16	2.78E-15	2.0449	3.92446	5.90E-21	1.10E-19	1.11E-07	1.02E-06
0_1966	3.01267	6.51907	1.56E-12	3.64E-12	3.65E-05	7.22E-05	2.08763	3.33749	4.86E-06	9.58E-06	0.03014637	0.046422579
0_197	2.39228	5.61673	2.80E-34	4.69E-33	1.65E-16	1.69E-15	1.96238	3.92261	1.13E-21	2.32E-20	8.15E-09	1.10E-07
0_1972	1.34985	2.82743	3.76E-06	5.10E-06	8.28E-06	1.82E-05	0.74676	2.30212	6.27E-06	1.21E-05	2.38E-06	1.39E-05
0_1974	1.90572	3.17652	1.10E-15	3.36E-15	9.88E-06	2.14E-05	2.64577	5.77452	6.09E-36	1.11E-33	9.05E-10	1.60E-08
0_1987	1.80426	3.39931	4.86E-07	7.08E-07	0.000560125	0.00090951	1.37544	2.31014	0.002654091	0.003376811	0.047605	0.069090442
0_1988	2.64028	6.28985	1.55E-23	1.02E-22	2.50E-14	1.92E-13	1.96679	3.58106	6.03E-10	2.24E-09	4.39E-05	0.000167433
0_1991	2.95482	3.35971	1.59E-08	2.64E-08	0.317634	0.335644175	2.43905	3.94373	5.61E-13	3.30E-12	0.000576924	0.001566482
0_1994	2.74238	6.0771	5.11E-18	1.96E-17	8.61E-09	2.95E-08	2.99949	5.05879	1.39E-13	8.84E-13	0.001089034	0.002645949
0_200	1.6024	1.94435	0.000156543	0.000185633	0.0721297	0.083895538	1.2441	1.94249	0.006946419	0.008457407	0.013743	0.023551223
0_2000	4.06444	7.25807	1.47E-11	3.16E-11	0.000561212	0.000910374	2.72606	6.11848	1.34E-08	3.82E-08	0.000878019	0.00220176
0_2005	3.0189	4.52244	1.20E-10	2.32E-10	0.01999524	0.025166687	3.28936	3.71142	0.000139839	0.000215541	0.6513503	0.683438575
0_2006	2.25768	4.08637	1.57E-10	3.00E-10	0.000143513	0.000258072	1.60884	2.09157	0.01464363	0.017327239	0.230253	0.275430284
0_2008	3.36147	4.1707	2.07E-06	2.87E-06	0.2733605	0.290733606	1.62258	1.60532	0.03645287	0.041314932	0.9630169	0.967144958
0_2009	2.89821	8.95571	2.90E-18	1.14E-17	4.27E-10	1.78E-09	2.31073	5.90527	3.78E-09	1.20E-08	5.10E-05	0.000191396
0_201	2.92264	7.78933	1.79E-33	2.82E-32	4.66E-14	3.41E-13	1.72396	3.87206	1.11E-11	5.34E-11	1.18E-05	5.41E-05
0_2010	4.85043	7.53683	3.08E-21	1.56E-20	0.000314804	0.000530605	3.28942	6.64776	7.16E-16	6.79E-15	3.16E-05	0.000124278
0_2016	3.23272	4.37054	1.52E-24	1.09E-23	0.001434942	0.002158995	2.28167	3.31322	1.95E-18	2.64E-17	0.000206865	0.000658403
0_2022	1.60352	2.60044	4.15E-05	5.18E-05	0.001656892	0.002465792	1.83527	3.00628	2.40E-07	5.77E-07	0.00415779	0.008428647
0_2023	2.18406	7.38153	1.95E-15	5.75E-15	7.42E-11	3.53E-10	0.87669	2.62119	2.10E-09	7.00E-09	1.06E-08	1.40E-07
0_2028	1.60778	1.92734	0.008096932	0.008701814	0.2442851	0.262652663	1.8423	2.65002	2.11E-05	3.71E-05	0.03772208	0.056393994
0_203	3.15562	5.06695	8.45E-21	4.20E-20	2.86E-05	5.73E-05	2.31543	2.72546	1.97E-10	7.86E-10	0.3416276	0.386926287
0_2034	2.45603	4.40926	6.44E-17	2.18E-16	5.55E-06	1.25E-05	1.80131	2.9027	4.46E-09	1.39E-08	0.001338059	0.003161984
0_2037	3.22362	7.80026	2.02E-21	1.06E-20	1.28E-09	4.97E-09	3.48847	6.82641	1.79E-16	1.85E-15	2.28E-05	9.59E-05
0_204	1.79837	3.19046	1.84E-07	2.78E-07	0.00011289	0.000205939	1.13331	1.54138	0.09593964	0.103581968	0.1359438	0.173714318
0_2041	2.1443	4.03004	3.75E-05	4.69E-05	0.000328312	0.000552238	1.67979	4.28913	5.56E-05	9.14E-05	0.000282869	0.00084809
0_2042	4.66791	7.45313	1.36E-10	2.62E-10	0.008211734	0.011011647	4.07036	7.86775	2.08E-07	5.05E-07	0.01273297	0.022214969
0_2044	2.29139	3.58393	1.69E-08	2.80E-08	0.003361017	0.004751783	1.77008	2.91785	3.73E-07	8.64E-07	0.00320216	0.006750054
0_2046	2.51389	6.69764	8.54E-22	4.62E-21	4.52E-13	2.91E-12	2.32476	5.03079	1.41E-14	1.07E-13	7.27E-07	5.07E-06
0_2048	2.01976	4.22156	8.42E-15	2.32E-14	8.10E-08	2.37E-07	2.19725	4.88848	9.10E-15	7.11E-14	3.76E-07	2.87E-06
0_205	1.70868	6.45681	4.54E-32	6.05E-31	4.33E-24	1.16E-22	1.3492	3.36243	5.87E-07	1.31E-06	2.75E-05	0.000111634
0_2050	1.56211	2.82682	0.000236972	0.000277002	0.002236735	0.003240499	0.56185	0.81551	0.5786115	0.587568334	0.4631323	0.508391548
0_2052	2.18144	6.55663	5.30E-17	1.82E-16	1.63E-13	1.11E-12	1.81881	5.63485	5.12E-11	2.25E-10	1.05E-07	9.90E-07
0_2053	2.08832	3.37827	8.66E-17	2.92E-16	3.50E-06	8.13E-06	1.52039	2.3465	3.57E-12	1.88E-11	0.000319968	0.000943791
0_2055	2.06602	5.99322	4.78E-17	1.65E-16	1.45E-11	7.82E-11	2.4453	7.88167	6.32E-10	2.34E-09	8.93E-06	4.32E-05
0_2056	1.94435	3.33408	7.21E-08	1.12E-07	0.00036683	0.000612005	0.79095	1.04642	0.1274967	0.136306772	0.1617349	0.202322834
0_2059	2.25614	3.15818	8.85E-06	1.16E-05	0.0795132	0.091832146	1.76054	2.95645	0.000450961	0.00064423	0.03153631	0.048200884
0_2060	3.47767	10.67148	6.92E-39	1.86E-37	1.71E-19	2.65E-18	2.78749	5.37948	6.77E-26	2.78E-24	3.96E-07	3.01E-06
0_2062	2.81459	6.78782	6.85E-18	2.56E-17	1.15E-09	4.50E-09	2.99343	6.9848	2.13E-15	1.84E-14	2.69E-06	1.55E-05
0_2064	1.98356	2.93292	1.84E-07	2.78E-07	0.004408477	0.006142653	2.34699	3.67076	5.01E-09	1.54E-08	0.002456167	0.005370819
0_207	2.96004	7.4129	6.54E-31	8.31E-30	4.17E-16	4.00E-15	1.44785	3.2565	4.81E-11	2.13E-10	1.29E-07	1.15E-06
0_2088	4.12988	9.01501	5.56E-10	1.02E-09	0.000643956	0.001032344	2.68407	6.77529	6.04E-05	9.89E-05	0.003619103	0.007475225
0_2090	2.47478	12.61798	5.96E-17	2.04E-16	8.70E-12	4.77E-11	2.9507	8.79574	8.08E-10	2.89E-09	3.38E-05	0.000131981
0_2095	1.91307	5.76908	1.43E-14	3.87E-14	6.61E-11	3.18E-10	1.49076	5.09256	2.08E-09	6.95E-09	8.97E-08	8.60E-07
0_2096	3.52767	9.78487	6.46E-21	3.23E-20	2.30E-10	1.01E-09	2.43335	6.98144	6.34E-10	2.34E-09	1.52E-06	9.27E-06
0_2097	3.37249	3.79598	3.30E-09	5.76E-09	0.5028435	0.519964275	3.42047	2.76374	5.40E-07	1.21E-06	0.2879034	0.333683093
0_2098	1.69566	2.8887	2.93E-06	3.99E-06	6.35E-05	0.000120952	1.27955	2.35857	0.000123497	0.000192524	0.001385914	0.003256302
0_211	1.48996	3.68091	8.25E-11	1.62E-10	4.35E-09	1.57E-08	1.139	2.35452	1.43E-05	2.61E-05	9.74E-05	0.000337708
0_2114	2.93833	4.48297	9.56E-17	3.21E-16	0.000338018	0.0005674	2.47232	3.42146	2.40E-11	1.11E-10	0.01449534	0.024507585
0_2124	3.11295	4.27695	1.78E-07	2.70E-07	0.08645333	0.099079987	2.11601	3.41564	0.000822996	0.001131361	0.05684429	0.080296844
0_2125	2.11703	4.34812	6.09E-06	8.14E-06	0.000632637	0.001017181	1.63674	2.33372	0.01586102	0.018713721	0.2452494	0.291667162
0_213	1.93549	4.24999	1.98E-24	1.41E-23	4.29E-15	3.59E-14	1.13376	2.74891	7.88E-11	3.31E-10	4.86E-09	7.05E-08
0_2132	1.62986	3.05167	7.12E-08	1.11E-07	9.60E-06	2.09E-05	1.68804	2.81608	7.31E-06	1.40E-05	0.004009557	0.008178698
0_2133	2.94199	6.19573	1.35E-10	2.60E-10	4.70E-05	9.13E-05	7.17276	10.78271	7.27E-10	2.64E-09	0.05436488	0.077394447
0_2135	2.51039	6.25097	3.20E-14	8.46E-14	1.36E-06	3.38E-06	2.21326	2.94241	1.22E-06	2.60E-06	0.1606701	0.20129791
0_2137	1.69487	5.14409	1.46E-15	4.37E-15	9.90E-13	6.04E-12	1.61231	4.07533	1.31E-08	3.75E-08	3.01E-06	1.67E-05
0_2138	1.72299	2.30941	9.47E-05	0.000114029	0.02828021	0.034767275	1.49673	2.14404	0.000167081	0.000254186	0.01959083	0.031747985
0_2143	3.07058	5.81228	2.43E-13	6.07E-13	0.000254849	0.00043995	2.18541	4.20493	0.002731894	0.00346237	0.087917	0.117828694
0_215	3.10822	2.8538	6.03E-11	1.21E-10	0.5034797	0.520294082	2.86296	3.46484	5.70E-07	1.28E-06	0.2716917	0.318040248
0_2152	1.6771	3.23439	3.15E-07	4.64E-07	1.39E-05	2.93E-05	1.44199	2.83366	4.17E-05	6.95E-05	0.000250262	0.000765727
0_2153	2.75824	3.88574	7.29E-07	1.05E-06	0.05046317	0.059883935	2.3793	5.50138	3.76E-05	6.32E-05	0.000885134	0.002216213
0_2156	2.24195	5.00289	1.32E-15	3.99E-15	5.75E-07	1.53E-06	1.93561	4.11909	2.07E-11	9.70E-11	0.000283869	0.000849535
0_2163	2.96799	12.39649	4.69E-24	3.20E-23	1.30E-14	1.03E-13	1.49645	2.82919	0.000720664	0.001000753	0.02742847	0.042718605
0_2166	2.51365	3.77978	1.36E-06	1.91E-06	0.01702813	0.021614654	2.28521	3.77029	8.08E-08	2.04E-07	0.004339539	0.008764586
0_2168	1.93608	7.41354	9.60E-23	5.77E-22	9.38E-16	8.69E-15	2.16198	6.3684	2.32E-14	1.68E-13	3.92E-08	4.02E-07
0_2171	2.73975	5.60819	3.19E-16	1.02E-15	3.42E-06	7.97E-06	2.57168	5.95745	5.53E-10	2.09E-09	0.000196654	0.000627456
0_2173	2.13521	5.37023	1.67E-14	4.50E-14	5.41E-10	2.23E-09	1.39177	3.29544	1.62E-05	2.92E-05	7.43E-05	0.000265473
0_2175	0.76492	1.10767	0.09276619	0.095657561	0.06358226	0.074530679	1.16197	1.50202	0.2889432	0.300105667	0.3052433	0.351051201
0_2176	2.03006	4.79137	1.23E-14	3.34E-14	7.13E-11	3.41E-10	2.38853	4.61764	2.54E-12	1.36E-11	1.65E-05	7.27E-05
0_2182	2.34811	4.38643	8.81E-06	1.16E-05	0.002405873	0.003470213	1.64286	2.58986	0.02034698	0.02363247	0.1353821	0.17318771
0_2183	2.03667	5.06112	1.72E-15	5.13E-15	3.30E-09	1.20E-08	1.86085	4.1496	4.85E-10	1.85E-09	4.96E-06	2.61E-05
0_2184	1.62768	4.31023	5.53E-08	8.78E-08	2.43E-06	5.80E-06	0.75759	0.79954	0.287334	0.298812784	0.8960444	0.91274088
0_219	3.18192	9.82185	4.46E-41	1.43E-39	3.55E-22	7.66E-21	3.2535	8.30459	1.58E-27	8.64E-26	4.40E-10	8.39E-09
0_2191	2.23242	3.45198	6.64E-07	9.56E-07	0.008311042	0.011108483	2.00157	2.6463	9.84E-05	0.000155618	0.1695079	0.20964778
0_2195	3.02617	10.32364	1.40E-07	2.14E-07	0.000144783	0.00026007	3.4597	7.29875	5.79E-05	9.51E-05	0.01773832	0.02923703
0_2198	2.15547	6.08615	4.00E-20	1.91E-19	1.68E-13	1.14E-12	1.59592	3.66729	1.55E-09	5.28E-09	2.64E-06	1.52E-05
0_22	2.37846	3.12733	4.74E-05	5.88E-05	0.1717819	0.189456837	1.23886	1.62425	0.05174487	0.058005186	0.2311697	0.276124041
0_2201	2.02254	3.23933	0.000216695	0.000254206	0.04115182	0.049298017	3.1848	4.43127	6.37E-05	0.000103434	0.295344	0.341582623
0_2205	2.37033	4.3217	4.62E-09	7.96E-09	0.000155956	0.000278918	1.1144	1.63121	0.008457226	0.010220966	0.07890205	0.107118677
0_222	2.56531	5.90879	2.97E-11	6.20E-11	1.21E-05	2.58E-05	1.67369	4.52681	3.78E-05	6.35E-05	0.000889048	0.00222262
0_2226	3.38265	16.26583	5.02E-33	7.35E-32	9.64E-23	2.29E-21	3.63292	13.28083	5.25E-16	5.04E-15	6.12E-09	8.55E-08
0_2228	2.48136	4.30867	4.74E-15	1.33E-14	4.31E-05	8.40E-05	5.2565	8.25163	3.80E-17	4.55E-16	0.01086089	0.019339696
0_2232	3.01983	5.15506	6.00E-11	1.21E-10	0.001052465	0.001617659	4.66609	8.99003	6.03E-09	1.83E-08	0.006522141	0.012456827
0_2233	2.38907	7.04912	9.73E-13	2.29E-12	1.53E-07	4.35E-07	2.50381	9.12283	1.74E-11	8.18E-11	2.83E-05	0.000114315
0_2238	2.2315	4.89596	3.58E-16	1.14E-15	4.27E-09	1.55E-08	2.41	4.30644	2.19E-15	1.88E-14	6.11E-05	0.000225178
0_224	2.69541	3.89914	7.30E-16	2.27E-15	0.001855834	0.002729339	1.92453	3.37599	7.09E-09	2.13E-08	0.001368016	0.003218861
0_2240	1.5206	3.43232	1.13E-06	1.60E-06	5.97E-06	1.34E-05	1.57072	3.97389	3.81E-07	8.81E-07	1.43E-05	6.41E-05
0_2242	2.88683	3.6338	2.58E-14	6.88E-14	0.07677487	0.089045818	1.83422	2.69496	1.36E-07	3.35E-07	0.01037884	0.018582203
0_2247	2.00104	2.30373	8.62E-05	0.000104024	0.3883143	0.405886203	2.64594	3.24141	4.90E-07	1.12E-06	0.2680521	0.314903613
0_2249	1.87469	4.91409	2.75E-32	3.76E-31	1.72E-22	3.86E-21	1.41782	2.97272	8.57E-17	9.56E-16	1.15E-11	3.14E-10
0_225	2.24637	3.5259	1.29E-24	9.40E-24	6.85E-08	2.03E-07	1.95384	3.33066	4.31E-22	9.55E-21	8.41E-07	5.62E-06
0_2251	2.36578	4.91151	6.76E-12	1.50E-11	1.26E-06	3.15E-06	1.52673	3.68603	1.02E-06	2.19E-06	3.69E-05	0.000143743
0_2252	2.23185	3.30504	2.52E-08	4.12E-08	0.002413935	0.003478782	1.60618	1.72541	8.10E-05	0.000129348	0.6018625	0.637220465
0_2253	2.87728	5.56339	8.49E-14	2.18E-13	1.72E-05	3.57E-05	2.98751	5.73267	3.90E-09	1.24E-08	0.003985332	0.008139408
0_2256	20.17469	99	2.70E-25	2.16E-24	5.83E-15	4.85E-14	1.26087	10.89329	0.000180264	0.000273481	0.000254829	0.000778249
0_2259	2.62903	6.28549	4.67E-11	9.50E-11	7.62E-05	0.000142984	1.91469	2.76794	0.01679771	0.019790405	0.3552346	0.400677265
0_226	2.69215	5.51228	5.99E-25	4.66E-24	1.21E-09	4.72E-09	2.44855	4.47829	1.51E-09	5.16E-09	0.001329403	0.003146062
0_2260	2.08786	2.35803	0.000109491	0.000131261	0.4255906	0.443436203	1.79359	2.16758	4.97E-05	8.22E-05	0.2605222	0.307477347
0_2266	2.85139	5.68481	4.59E-13	1.12E-12	1.33E-05	2.82E-05	1.75343	3.69291	1.01E-07	2.53E-07	0.000367146	0.00106379
0_2267	2.98238	8.76168	4.83E-19	2.04E-18	9.80E-10	3.91E-09	2.54732	2.78828	7.48E-08	1.90E-07	0.6372173	0.671617206
0_2268	3.82654	4.93599	1.83E-07	2.77E-07	0.2176032	0.236024635	6.12976	10.11546	8.22E-06	1.56E-05	0.1958206	0.239482315
0_227	1.86869	5.14256	1.42E-23	9.39E-23	8.57E-17	9.63E-16	1.97266	3.18168	5.71E-10	2.14E-09	0.006818716	0.01292797
0_2277	3.67675	4.66863	8.67E-14	2.22E-13	0.04780011	0.056847454	3.81758	5.64753	1.48E-08	4.19E-08	0.03272123	0.049779979
0_2287	2.82347	6.58254	5.77E-12	1.30E-11	2.07E-06	4.96E-06	1.73619	5.27366	6.67E-07	1.47E-06	2.14E-05	9.05E-05
0_2294	1.16306	3.09475	6.97E-09	1.18E-08	8.10E-09	2.80E-08	1.62475	2.28459	0.0299303	0.034253798	0.2425262	0.28905739
0_2295	2.06592	4.6385	3.94E-11	8.11E-11	5.28E-05	0.000101634	1.38652	3.58487	6.43E-08	1.65E-07	0.000654432	0.00173668
0_2300	1.81856	2.97591	0.000132312	0.000157697	0.01857151	0.023482865	1.10115	1.17715	0.05642895	0.062698833	0.8568868	0.87776037
0_2302	2.95882	9.77912	6.56E-25	5.05E-24	1.09E-15	9.99E-15	2.3716	6.7811	4.68E-14	3.25E-13	3.62E-08	3.78E-07
0_2306	2.92457	6.52767	1.03E-13	2.62E-13	3.39E-06	7.91E-06	1.54667	2.98342	3.14E-06	6.30E-06	0.004154432	0.008428647
0_2307	2.90388	8.48678	4.51E-20	2.14E-19	7.17E-10	2.90E-09	2.57379	4.16129	3.90E-08	1.03E-07	0.007559044	0.014103336
0_2308	1.85552	2.65101	2.72E-08	4.42E-08	0.001448634	0.002177598	1.69941	2.52027	8.01E-09	2.38E-08	0.001767592	0.004037397
0_2310	2.74249	3.64983	2.58E-06	3.53E-06	0.06826423	0.079568825	2.38048	4.67126	2.24E-05	3.93E-05	0.01359592	0.023348139
0_2313	2.04721	2.17982	2.41E-06	3.31E-06	0.5676384	0.584019433	1.82523	2.18107	7.36E-07	1.61E-06	0.1825726	0.224283943
0_2321	2.76533	6.02949	1.33E-11	2.89E-11	2.75E-05	5.53E-05	2.49817	3.22111	1.42E-05	2.60E-05	0.2527974	0.298909687
0_2324	3.47006	5.90746	4.95E-15	1.39E-14	0.001012458	0.001560556	4.02853	7.64941	3.54E-12	1.87E-11	0.001827922	0.004140597
0_2325	2.1778	4.86854	4.01E-25	3.19E-24	1.97E-14	1.54E-13	1.8456	3.37495	1.60E-16	1.67E-15	1.55E-07	1.36E-06
0_2332	1.92662	7.21545	3.27E-14	8.64E-14	3.08E-11	1.56E-10	1.70497	4.65187	3.72E-07	8.63E-07	2.34E-05	9.79E-05
0_2333	2.27126	3.93897	1.19E-10	2.31E-10	0.000311536	0.000526178	2.06077	3.23562	9.05E-08	2.27E-07	0.01445842	0.024470391
0_2336	2.91425	4.28371	5.76E-08	9.11E-08	0.02138452	0.02673065	3.1262	4.88665	2.74E-09	8.97E-09	0.02471593	0.038863016
0_2338	3.20292	6.56	5.51E-34	9.04E-33	1.97E-10	8.80E-10	2.67496	4.99726	9.62E-25	3.36E-23	6.25E-07	4.48E-06
0_2339	2.06162	4.68178	3.62E-08	5.84E-08	1.86E-05	3.84E-05	1.59211	2.72135	0.001106991	0.001484436	0.03106538	0.04760332
0_234	1.65104	2.52035	0.000230603	0.000270135	0.009591212	0.012685265	1.04461	2.18836	0.01086119	0.012935622	0.006161607	0.01186037
0_2340	1.39134	1.79251	0.1824185	0.185357088	0.2328029	0.251335826	0.42223	0.0001	0.04326324	0.048663727	0.07133898	0.097822682
0_2342	1.82556	5.93896	5.27E-21	2.66E-20	1.62E-16	1.67E-15	1.38878	3.88692	2.19E-11	1.02E-10	2.76E-08	3.09E-07
0_2345	2.72795	9.65761	4.30E-25	3.39E-24	3.47E-17	4.04E-16	2.64365	7.45784	2.53E-19	3.81E-18	2.71E-10	5.49E-09
0_2348	4.04538	8.97491	2.25E-10	4.25E-10	6.79E-05	0.000128884	2.32036	3.28998	0.000108373	0.000170404	0.1157429	0.150490143
0_235	2.62616	6.38702	5.55E-23	3.40E-22	3.29E-11	1.66E-10	1.86019	2.54706	1.97E-06	4.07E-06	0.05709958	0.080588048
0_2351	2.82878	4.81047	2.63E-08	4.29E-08	0.004248891	0.005930367	2.01679	3.96756	3.00E-06	6.04E-06	0.003302707	0.006891144
0_2352	2.83603	7.65823	3.83E-26	3.31E-25	2.84E-13	1.86E-12	1.85806	4.52331	1.32E-12	7.41E-12	3.29E-07	2.55E-06
0_2355	2.2777	4.15821	5.30E-11	1.07E-10	0.000176263	0.000310829	1.87502	3.05811	2.64E-06	5.38E-06	0.0245534	0.038681629
0_2356	7.28486	14.84712	2.63E-16	8.51E-16	4.37E-06	9.98E-06	3.84029	8.28711	5.51E-09	1.69E-08	0.000544211	0.001489993
0_2357	2.42061	6.07019	1.01E-23	6.73E-23	4.41E-12	2.54E-11	2.39676	4.88176	2.96E-20	5.22E-19	1.04E-05	4.85E-05
0_2361	1.07334	5.43821	2.32E-17	8.20E-17	1.66E-17	2.02E-16	1.01993	1.77774	0.001214881	0.001623802	0.000604817	0.001624362
0_2362	1.88935	4.45794	8.66E-08	1.35E-07	3.95E-05	7.76E-05	1.60628	6.08439	6.04E-05	9.89E-05	0.00035951	0.00104724
0_2369	1.95748	3.67915	1.79E-11	3.83E-11	7.46E-07	1.93E-06	1.52239	2.71034	6.02E-06	1.17E-05	0.000694332	0.001813224
0_238	1.78608	4.22128	6.17E-28	5.95E-27	4.69E-19	6.87E-18	1.36507	2.14589	3.04E-08	8.13E-08	3.00E-05	0.000120293
0_2383	3.34316	15.01524	1.61E-23	1.06E-22	1.70E-13	1.15E-12	2.87302	8.55724	1.06E-08	3.09E-08	0.000143748	0.000476256
0_2387	1.98304	7.2366	4.65E-11	9.49E-11	1.50E-09	5.75E-09	1.42091	5.64743	5.18E-08	1.34E-07	1.25E-06	7.82E-06
0_239	2.65102	6.65843	1.82E-36	3.73E-35	1.77E-17	2.13E-16	3.40115	5.10135	9.57E-17	1.05E-15	0.004587877	0.009175754
0_2391	2.55705	5.30814	1.04E-16	3.47E-16	2.69E-06	6.38E-06	2.70903	6.43948	2.80E-13	1.69E-12	0.000174429	0.000563117
0_24	2.33056	3.40234	8.90E-25	6.70E-24	2.52E-06	6.00E-06	2.14957	3.07211	1.64E-24	5.38E-23	4.87E-05	0.000184028
0_240	3.4613	6.69162	1.36E-54	1.06E-52	9.24E-20	1.50E-18	2.59441	5.04249	7.47E-36	1.23E-33	2.52E-13	1.01E-11
0_2406	3.42782	9.41598	6.05E-19	2.53E-18	2.49E-09	9.24E-09	1.72209	2.89434	0.00076736	0.001060211	0.04122388	0.060688656
0_2408	2.61391	3.61319	2.59E-06	3.54E-06	0.06283937	0.073717144	1.59519	2.03506	0.0316837	0.036159546	0.2485236	0.295346887
0_241	3.22222	4.16866	2.22E-22	1.26E-21	0.01674667	0.021306857	2.15577	3.3764	6.82E-09	2.06E-08	0.006843393	0.012944826
0_2413	1.20363	2.42997	8.30E-05	0.00010031	0.000165041	0.000292613	0.91961	1.74744	0.1347776	0.143809541	0.05082472	0.072924358
0_2415	1.46112	2.99231	0.003403074	0.003733138	0.006040174	0.008275593	1.40282	4.94987	0.000598984	0.00084176	0.001200616	0.002870277
0_2416	1.7728	5.039	5.55E-18	2.11E-17	3.36E-13	2.19E-12	1.47727	3.13919	3.70E-09	1.18E-08	2.75E-06	1.56E-05
0_2418	3.42133	6.89583	1.92E-07	2.89E-07	0.008275439	0.011069918	3.46346	4.82983	2.75E-06	5.57E-06	0.289267	0.335026751
0_2419	3.51964	7.77258	2.69E-19	1.18E-18	5.29E-09	1.88E-08	4.52984	8.41319	1.59E-13	1.00E-12	0.000215796	0.000676683
0_242	1.3618	1.75578	0.009659591	0.010347308	0.04780039	0.056847454	0.85555	1.45062	0.08629997	0.093482134	0.02761832	0.042973477
0_2422	2.54859	7.14506	1.65E-17	5.97E-17	1.11E-08	3.74E-08	2.5574	4.90753	7.74E-09	2.31E-08	0.003534296	0.007327744
0_2423	1.80497	2.81763	2.33E-05	2.97E-05	0.001857282	0.002729339	1.34197	2.36962	9.88E-05	0.0001561	0.000373009	0.001075105
0_2426	5.26249	11.1472	5.60E-12	1.26E-11	0.000628419	0.001011391	2.40892	4.69881	1.42E-06	2.97E-06	0.0131501	0.022894017
0_2427	2.52393	6.60032	8.01E-20	3.69E-19	3.96E-10	1.66E-09	2.39196	4.2086	5.89E-12	2.99E-11	0.002192957	0.004893129
0_2432	3.09177	4.19788	2.78E-17	9.72E-17	0.01700635	0.021603729	5.82912	8.28813	2.54E-27	1.34E-25	0.01443307	0.024452722
0_2433	2.88856	5.77746	6.85E-10	1.25E-09	5.63E-05	0.000107613	2.90899	5.46902	7.41E-07	1.62E-06	0.008368656	0.015386318
0_2434	1.86016	2.60799	0.003001891	0.003301879	0.1631808	0.180456178	2.46076	2.93801	0.02708836	0.031131682	0.5676716	0.604926201
0_2437	2.80403	3.26384	4.07E-05	5.08E-05	0.4350862	0.452467576	2.25726	2.7953	0.00075135	0.001040721	0.3558235	0.401065663
0_244	2.47949	4.65953	2.15E-28	2.23E-27	7.56E-12	4.16E-11	1.64335	2.10487	2.27E-08	6.22E-08	0.05501946	0.078190567
0_2440	2.12435	3.5415	7.61E-14	1.96E-13	0.000851352	0.001333657	2.66935	5.6432	2.07E-19	3.17E-18	1.42E-05	6.40E-05
0_2441	3.18256	7.47824	5.01E-08	7.98E-08	4.05E-05	7.94E-05	1.04569	3.73582	0.00011498	0.000179759	0.000169157	0.000549342
0_2444	1.09242	3.24732	1.92E-09	3.41E-09	8.47E-10	3.40E-09	0.94723	2.16822	0.002760849	0.003493667	0.000724277	0.001879453
0_2445	2.08246	3.4092	2.90E-10	5.42E-10	0.000117241	0.000213165	2.24152	3.18799	2.26E-08	6.20E-08	0.01810048	0.02977411
0_245	1.97302	3.14836	4.83E-06	6.50E-06	0.003961078	0.00555228	1.38894	2.59079	0.000201631	0.000304769	0.004934464	0.009774776
0_2456	2.5967	7.67235	1.71E-34	2.98E-33	5.11E-22	1.07E-20	2.18994	5.82528	1.87E-24	5.90E-23	3.62E-13	1.32E-11
0_2468	2.97207	7.96078	2.38E-30	2.79E-29	5.71E-16	5.41E-15	2.21448	6.41992	4.77E-22	1.04E-20	3.39E-13	1.29E-11
0_2474	1.72958	4.58784	4.05E-19	1.74E-18	4.96E-13	3.13E-12	2.71545	4.78318	2.69E-17	3.39E-16	0.000159842	0.000525332
0_2475	1.1428	5.15156	0.000168833	0.000199486	4.40E-05	8.56E-05	0.99041	1.41871	0.778192	0.783446826	0.4845552	0.527319528
0_2476	3.50343	9.616	9.73E-30	1.10E-28	2.79E-11	1.43E-10	2.57456	7.61507	4.59E-15	3.71E-14	4.15E-06	2.25E-05
0_2479	1.80734	5.18085	3.66E-15	1.05E-14	7.51E-11	3.55E-10	1.55889	2.85717	1.90E-05	3.38E-05	0.006104526	0.011784592
0_2482	2.85994	6.78388	8.66E-14	2.22E-13	3.36E-06	7.86E-06	1.98049	3.74857	4.68E-06	9.25E-06	0.004823881	0.009636011
0_2488	1.56937	6.97858	9.49E-11	1.86E-10	1.57E-08	5.15E-08	2.22268	5.37077	1.68E-06	3.50E-06	0.000864023	0.002183356
0_2495	1.57635	4.27723	3.55E-11	7.34E-11	2.78E-10	1.19E-09	1.28544	3.28465	4.57E-09	1.42E-08	1.67E-08	2.07E-07
0_2496	2.26849	5.58841	1.17E-25	9.79E-25	3.91E-15	3.29E-14	1.946	4.36554	1.18E-20	2.15E-19	3.20E-11	7.95E-10
0_2502	2.15105	3.29275	5.85E-10	1.08E-09	0.00103914	0.001598677	1.77223	2.11355	0.000100511	0.000158631	0.2428534	0.289237165
0_2503	3.05618	8.53485	2.55E-21	1.32E-20	1.31E-11	7.11E-11	2.84054	8.41983	4.79E-20	8.18E-19	6.51E-10	1.17E-08
0_2505	2.10633	4.45939	1.40E-06	1.96E-06	0.000295316	0.000504498	2.94954	2.81791	0.006772642	0.008258091	0.900882	0.91596186
0_2513	2.68824	2.5421	0.000411406	0.00047381	0.7987034	0.805632248	1.85794	99	0.00075738	0.001048188	0.001502641	0.00350545
0_2518	1.72655	7.34693	4.31E-15	1.21E-14	4.57E-12	2.62E-11	2.08474	9.77323	9.00E-09	2.65E-08	4.28E-07	3.21E-06
0_2519	1.33843	4.46399	1.37E-10	2.63E-10	6.13E-10	2.51E-09	2.26637	8.8428	4.11E-13	2.45E-12	2.28E-09	3.53E-08
0_2521	3.63102	4.65426	1.33E-05	1.72E-05	0.4028946	0.420322611	4.14379	3.30598	0.002342091	0.002996123	0.4176402	0.464359273
0_2524	2.8008	5.37331	2.65E-10	4.97E-10	0.000818483	0.001288207	1.70107	3.93983	3.42E-05	5.79E-05	0.000907186	0.002264513
0_2525	2.4096	3.76793	4.23E-09	7.31E-09	0.006541364	0.008910164	1.78581	2.94548	2.87E-06	5.80E-06	0.006145829	0.011843901
0_2528	2.9006	8.61116	1.45E-15	4.35E-15	1.67E-08	5.44E-08	2.13786	3.52444	0.000565853	0.000798622	0.1395239	0.177930946
0_2545	2.70245	7.86852	5.94E-16	1.86E-15	1.02E-08	3.46E-08	3.06488	7.70401	7.15E-11	3.05E-10	3.01E-05	0.0001204
0_2546	2.8472	6.24062	6.26E-19	2.61E-18	1.66E-07	4.70E-07	3.34846	7.2784	1.84E-15	1.63E-14	3.91E-05	0.000151236
0_255	2.48039	5.94409	4.02E-33	5.94E-32	1.97E-18	2.61E-17	1.54435	3.43225	8.05E-15	6.35E-14	9.77E-09	1.31E-07
0_2553	1.00959	1.23454	0.5781268	0.58167359	0.3067888	0.324602343	0.72072	0.69398	0.8511831	0.854308619	0.9057459	0.920336602
0_2557	2.62536	3.06423	6.20E-07	8.95E-07	0.2443951	0.262652663	2.38259	4.23186	8.35E-10	2.97E-09	0.001481897	0.003461982
0_2560	1.2974	4.51008	7.15E-15	1.98E-14	4.76E-14	3.45E-13	1.08093	2.96941	7.15E-07	1.57E-06	6.56E-07	4.64E-06
0_2566	3.25028	6.64941	3.37E-18	1.31E-17	3.90E-07	1.06E-06	3.795	9.30681	1.72E-10	7.00E-10	0.000108534	0.000370054
0_2567	2.15919	6.31534	8.40E-12	1.85E-11	1.33E-08	4.43E-08	1.66444	4.21208	6.97E-06	1.34E-05	0.000754716	0.001946123
0_258	2.11194	3.44788	1.40E-12	3.28E-12	8.61E-05	0.000160277	2.22807	4.39381	1.97E-10	7.86E-10	0.000663551	0.001752373
0_2582	1.45093	1.59081	0.06562418	0.068030123	0.6185562	0.633228569	1.09828	1.05531	0.1676101	0.177456788	0.8908607	0.908024579
0_2593	2.6866	3.60705	2.95E-05	3.72E-05	0.1324192	0.148237193	1.43158	2.13944	0.008192026	0.009915072	0.2507385	0.297332711
0_2597	15.40791	99	9.95E-77	2.04E-74	6.46E-49	1.51E-46	4.62593	15.39222	2.87E-15	2.41E-14	1.27E-08	1.64E-07
0_260	3.55774	6.26031	3.22E-36	6.44E-35	5.00E-10	2.07E-09	2.44085	4.44326	5.20E-22	1.12E-20	1.15E-07	1.04E-06
0_2601	3.52145	3.84103	9.20E-08	1.42E-07	0.5970987	0.612408923	2.68114	3.15699	0.002922929	0.003678898	0.6280957	0.662855179
0_2605	3.95774	5.91383	2.31E-07	3.45E-07	0.08537054	0.097907472	1.73086	3.18004	0.000125505	0.000195468	0.03172685	0.048446959
0_2611	1.84401	3.21212	6.78E-12	1.51E-11	9.37E-06	2.05E-05	1.57331	3.18356	2.04E-14	1.49E-13	1.30E-05	5.89E-05
0_2613	2.1097	5.44655	6.82E-22	3.74E-21	5.94E-14	4.27E-13	1.93465	3.61029	9.17E-14	6.09E-13	7.49E-06	3.71E-05
0_2614	2.84712	4.22275	1.92E-14	5.15E-14	0.000888359	0.001388855	2.6988	3.51634	1.58E-09	5.35E-09	0.06165278	0.08605154
0_2616	2.88611	5.15812	8.37E-11	1.65E-10	0.000308455	0.000521512	1.44227	2.20311	0.000961404	0.001304138	0.01882773	0.030723858
0_2621	2.62041	8.00935	1.49E-11	3.20E-11	5.12E-07	1.37E-06	1.9961	4.56875	0.000114597	0.000179331	0.007143666	0.013435335
0_2624	2.42172	5.01544	1.65E-08	2.74E-08	0.000507162	0.000828432	3.42926	5.19658	0.006477504	0.007915877	0.3299021	0.375982935
0_2629	2.33355	5.46903	1.62E-14	4.38E-14	7.45E-08	2.19E-07	1.71762	5.19063	5.55E-10	2.09E-09	4.11E-07	3.09E-06
0_263	3.1084	4.0103	4.40E-24	3.04E-23	0.004183096	0.005843507	2.37833	3.49976	5.24E-19	7.47E-18	0.000327722	0.000964927
0_2630	2.58525	4.22882	8.03E-13	1.91E-12	0.000219209	0.00038013	2.3558	3.63784	2.41E-09	7.97E-09	0.008446545	0.015512132
0_2636	1.27618	7.21668	2.33E-13	5.83E-13	6.34E-13	3.95E-12	1.99659	9.51877	7.68E-10	2.76E-09	1.39E-07	1.23E-06
0_2638	3.17841	4.23144	5.31E-09	9.10E-09	0.05991767	0.070592657	2.79498	5.10329	2.69E-06	5.47E-06	0.0130097	0.022673654
0_2640	2.10148	3.9796	1.03E-09	1.86E-09	1.27E-05	2.70E-05	1.31974	2.21096	0.004450326	0.005512488	0.02339377	0.037176146
0_2641	1.56491	3.4529	0.001106306	0.001239305	0.002076536	0.003019656	1.25521	5.7104	9.32E-06	1.75E-05	8.48E-06	4.14E-05
0_2644	1.97706	3.92156	7.94E-09	1.35E-08	0.000102369	0.000188001	1.60175	3.58696	8.50E-08	2.14E-07	9.71E-05	0.000337381
0_2649	1.94481	5.84804	3.02E-11	6.29E-11	3.41E-09	1.24E-08	1.50316	6.19314	3.86E-10	1.49E-09	2.03E-08	2.41E-07
0_2653	2.70855	10.00524	1.09E-51	6.88E-50	9.12E-32	5.98E-30	2.11114	5.89488	6.63E-27	3.02E-25	1.02E-14	4.92E-13
0_2657	3.21168	7.57004	8.08E-19	3.33E-18	3.99E-08	1.22E-07	3.83319	6.37941	7.78E-10	2.79E-09	0.01652216	0.027536933
0_2662	3.57877	8.87801	1.77E-25	1.44E-24	9.98E-10	3.97E-09	1.66335	3.28496	7.72E-10	2.77E-09	8.12E-05	0.000287
0_2663	2.12606	6.48836	9.37E-21	4.63E-20	2.81E-14	2.11E-13	1.53359	4.19541	1.16E-09	4.06E-09	2.76E-07	2.21E-06
0_2664	2.55704	11.24331	2.24E-21	1.16E-20	1.29E-15	1.16E-14	2.17184	6.28468	5.44E-13	3.21E-12	8.72E-08	8.41E-07
0_2667	2.65776	4.28921	3.42E-05	4.29E-05	0.01209912	0.015748061	2.35995	5.1232	0.001362429	0.001809217	0.02052508	0.033196382
0_267	2.30536	4.11988	2.32E-16	7.52E-16	1.15E-06	2.91E-06	2.43455	3.47732	5.25E-08	1.35E-07	0.02876532	0.044504835
0_2675	1.71919	5.19433	1.41E-11	3.05E-11	1.77E-08	5.75E-08	1.78731	5.72357	2.47E-06	5.06E-06	0.000256976	0.000783347
0_2681	2.28106	2.49801	0.000163891	0.000193926	0.6829859	0.696144733	1.75096	1.86879	0.04224062	0.047546065	0.8314497	0.854907529
0_2685	2.00435	6.93925	2.12E-19	9.45E-19	1.06E-14	8.44E-14	1.87197	7.82727	1.13E-16	1.21E-15	2.31E-11	5.92E-10
0_2689	1.46213	4.22081	8.57E-15	2.36E-14	1.23E-12	7.42E-12	1.5156	3.2631	1.63E-08	4.59E-08	1.85E-05	7.96E-05
0_2693	2.0841	5.83075	1.43E-11	3.09E-11	4.68E-08	1.41E-07	3.2231	7.29915	1.68E-12	9.28E-12	7.56E-05	0.000268364
0_2694	2.97841	5.48534	3.88E-11	8.00E-11	0.000576534	0.000932461	2.77747	3.42047	0.000176055	0.000267343	0.4181056	0.464561778
0_2697	3.44812	6.89005	6.09E-17	2.08E-16	3.37E-06	7.87E-06	2.20381	4.41224	1.47E-09	5.04E-09	0.000376796	0.001080324
0_2698	3.24827	8.48051	5.19E-16	1.64E-15	1.91E-08	6.15E-08	2.15493	2.43209	0.006464717	0.007906142	0.587237	0.622859703
0_270	3.51285	6.24869	2.00E-19	8.96E-19	1.79E-05	3.70E-05	3.83142	6.19313	1.07E-09	3.76E-09	0.02199104	0.035392842
0_2700	2.04091	6.08919	3.87E-15	1.10E-14	1.57E-10	7.13E-10	1.81943	5.18563	7.01E-11	3.01E-10	1.26E-07	1.14E-06
0_2704	2.29069	7.34877	4.62E-11	9.44E-11	2.05E-08	6.57E-08	1.6614	4.43749	8.81E-05	0.000140004	0.001093142	0.002648084
0_2707	1.82358	2.90699	5.60E-06	7.51E-06	0.009859306	0.013018729	1.5671	2.59678	7.96E-05	0.000127484	0.01231911	0.021584765
0_2716	1.94168	2.81493	3.85E-07	5.64E-07	0.01221089	0.015843243	1.32478	2.21197	2.63E-05	4.55E-05	0.003849557	0.007901469
0_2717	1.77691	5.20329	3.27E-20	1.57E-19	7.53E-15	6.17E-14	1.83651	3.11651	6.36E-08	1.63E-07	0.002778003	0.006002536
0_2725	1.52087	3.4592	0.000169655	0.000200313	0.000578676	0.000935004	1.20827	1.37311	0.6928969	0.699292871	0.6920603	0.721537757
0_2731	4.56177	7.80198	1.24E-16	4.07E-16	0.000387174	0.000642028	2.7879	4.15977	2.32E-06	4.76E-06	0.1230706	0.158925814
0_2746	2.00918	3.22101	0.000215497	0.000252981	0.0491707	0.058434745	1.29976	3.04726	0.001993423	0.002578244	0.002826876	0.00608409
0_2748	2.39808	4.48804	1.26E-15	3.83E-15	6.87E-07	1.79E-06	1.84627	3.59707	4.35E-08	1.14E-07	0.000375696	0.001079057
0_275	2.71206	3.50784	1.00E-11	2.18E-11	0.02514672	0.031101524	2.54848	2.12487	1.46E-05	2.66E-05	0.2816523	0.328060918
0_2756	2.59109	4.1814	2.33E-12	5.37E-12	0.000841221	0.001321458	1.8174	3.32972	2.22E-08	6.10E-08	0.00078097	0.002004367
0_276	2.98739	3.83337	4.32E-11	8.86E-11	0.06049929	0.071175635	2.56926	3.42705	7.54E-07	1.64E-06	0.08851726	0.118412923
0_2761	3.93629	6.81928	7.64E-11	1.51E-10	0.000572587	0.000926992	2.57753	3.82568	4.98E-07	1.13E-06	0.04165528	0.061213852
0_2765	1.74093	4.19958	1.50E-10	2.87E-10	2.60E-08	8.22E-08	1.30735	3.73403	3.27E-07	7.64E-07	1.88E-06	1.12E-05
0_2769	1.88956	5.75013	1.37E-15	4.12E-15	1.36E-11	7.36E-11	2.38869	5.99435	1.02E-11	4.93E-11	7.20E-07	5.05E-06
0_2777	2.23847	3.35491	1.25E-07	1.92E-07	0.01184199	0.015425626	1.92589	3.28786	1.60E-06	3.34E-06	0.01584188	0.026617385
0_2779	2.05386	3.41027	1.08E-09	1.95E-09	8.99E-05	0.000166594	1.77018	3.01499	1.42E-06	2.97E-06	0.001556694	0.003611002
0_2781	2.97826	6.13197	8.13E-13	1.93E-12	9.98E-05	0.000183489	3.1257	9.49704	1.70E-12	9.36E-12	2.71E-05	0.000110557
0_2783	1.17489	3.07324	5.30E-08	8.43E-08	2.82E-08	8.88E-08	1.15009	2.59111	0.000932284	0.001268835	0.000505117	0.001394599
0_28	3.0948	10.26099	2.10E-58	1.81E-56	5.46E-29	2.49E-27	3.35031	10.5214	2.51E-33	2.94E-31	4.42E-15	2.27E-13
0_2800	3.50278	13.1855	2.96E-32	4.01E-31	1.61E-15	1.43E-14	4.53708	13.28977	4.58E-25	1.79E-23	2.61E-08	2.98E-07
0_2812	2.82561	6.8202	3.85E-11	7.95E-11	1.29E-06	3.22E-06	4.02884	7.71359	1.71E-08	4.77E-08	0.009820016	0.017678185
0_2814	2.7068	6.37494	6.90E-13	1.66E-12	3.49E-06	8.12E-06	2.23492	3.03211	0.002005141	0.002591356	0.2711452	0.317627234
0_2818	1.97642	5.5874	1.73E-11	3.70E-11	2.16E-08	6.87E-08	2.04572	4.93292	1.58E-09	5.35E-09	4.76E-06	2.53E-05
0_2823	2.34202	2.9687	0.000633005	0.000719424	0.2685505	0.285988844	4.19109	5.87647	0.006013995	0.007365909	0.3481294	0.393474994
0_283	2.3894	3.56147	1.77E-10	3.37E-10	0.003717491	0.005219765	1.66432	2.46741	4.09E-05	6.84E-05	0.02914307	0.045046781
0_2831	2.93315	7.73491	8.21E-18	3.05E-17	1.12E-09	4.39E-09	2.51119	5.02863	7.66E-11	3.25E-10	5.21E-05	0.000195078
0_2832	3.2604	9.75574	7.05E-23	4.27E-22	4.42E-12	2.54E-11	1.62806	3.25618	2.29E-09	7.59E-09	9.98E-05	0.0003453
0_2836	1.96683	3.16193	5.73E-07	8.32E-07	0.001010566	0.001559105	2.03636	3.32526	7.15E-07	1.57E-06	0.001983004	0.004461079
0_2842	2.07633	3.34567	1.06E-08	1.78E-08	0.00229304	0.00331914	1.86636	3.17812	3.92E-07	9.04E-07	0.006876468	0.012992405
0_2848	2.33527	9.76808	6.68E-18	2.51E-17	1.20E-13	8.34E-13	2.15345	5.63664	1.04E-08	3.04E-08	1.80E-05	7.87E-05
0_2851	1.96682	5.07101	7.59E-05	9.22E-05	0.001683756	0.002503499	1.0669	1.37104	0.1503101	0.159552469	0.5232167	0.564152129
0_2854	1.27446	6.07336	7.52E-25	5.76E-24	7.45E-23	1.80E-21	1.42897	4.24772	9.11E-12	4.47E-11	5.05E-10	9.52E-09
0_2857	2.23984	3.39205	1.29E-06	1.82E-06	0.02459642	0.030518032	4.22948	7.92369	9.94E-07	2.14E-06	0.03622605	0.054355647
0_2869	2.83304	5.13752	1.85E-15	5.48E-15	2.81E-05	5.64E-05	3.49032	7.38814	1.32E-12	7.41E-12	0.000473272	0.00132001
0_2870	1.56819	1.84793	0.05289878	0.055222151	0.3546195	0.372566291	0.96125	1.25186	0.1546333	0.164035325	0.2627358	0.309767586
0_2878	2.74499	6.091	1.40E-21	7.38E-21	4.65E-10	1.93E-09	2.05833	4.3902	1.10E-16	1.19E-15	5.89E-07	4.26E-06
0_2883	1.32557	5.27423	8.79E-13	2.08E-12	2.52E-12	1.48E-11	0.68399	2.16142	0.000925895	0.001261186	0.00021674	0.000678347
0_2886	1.63113	3.11705	2.60E-05	3.30E-05	0.000301159	0.000511814	1.75355	4.38696	8.91E-05	0.000141319	0.002273313	0.005024573
0_2890	1.58165	6.61997	4.17E-24	2.90E-23	1.02E-21	2.09E-20	1.3673	6.18854	3.44E-15	2.85E-14	1.94E-13	7.95E-12
0_2891	1.58213	3.86649	3.25E-07	4.78E-07	8.49E-06	1.86E-05	1.42281	4.27004	2.77E-05	4.79E-05	7.80E-05	0.000276285
0_2893	2.31767	9.06946	4.20E-16	1.34E-15	7.04E-12	3.90E-11	2.76004	7.3643	1.18E-07	2.94E-07	0.000482339	0.001340739
0_2896	1.08094	1.48702	0.05721947	0.059580908	0.02486428	0.030798655	0.97253	1.56052	0.01453703	0.01722596	0.008734082	0.015949447
0_29	3.08739	4.25536	4.18E-20	1.99E-19	0.002866516	0.004095023	1.90908	4.5829	1.88E-12	1.03E-11	8.96E-06	4.32E-05
0_290	2.1864	7.32438	1.69E-43	6.76E-42	7.90E-30	4.32E-28	2.02053	4.98491	1.06E-20	1.95E-19	2.38E-12	7.19E-11
0_2901	1.78584	2.56111	0.000555652	0.000633266	0.03276214	0.039799933	2.48315	2.21646	0.02413076	0.027830131	0.6527056	0.684422752
0_2903	2.35245	6.13344	3.87E-08	6.21E-08	2.81E-05	5.64E-05	1.87273	7.33643	0.000100595	0.000158631	0.000362501	0.001052215
0_2904	1.52178	2.27331	0.001388296	0.001543597	0.01137178	0.014860334	0.81011	1.63036	0.01722191	0.020232043	0.006107868	0.011784592
0_291	2.31359	3.80584	1.30E-17	4.74E-17	1.66E-06	4.06E-06	1.46097	2.42021	3.34E-09	1.07E-08	0.000182875	0.000588069
0_2914	2.3891	5.43985	2.75E-18	1.08E-17	8.23E-10	3.31E-09	1.70224	2.7373	1.15E-08	3.33E-08	0.002059055	0.004619494
0_2916	2.88058	4.35257	1.69E-08	2.80E-08	0.03545424	0.042911405	3.4058	5.29575	7.38E-10	2.67E-09	0.02840347	0.043986488
0_292	2.2415	3.07489	7.45E-16	2.31E-15	0.002201402	0.003194955	1.66486	2.8598	1.74E-10	7.05E-10	0.000265008	0.000806332
0_2921	3.0583	13.77125	4.43E-29	4.78E-28	5.78E-17	6.58E-16	1.991	4.82924	2.88E-11	1.32E-10	2.02E-06	1.20E-05
0_2928	2.36666	5.07263	6.53E-08	1.03E-07	9.51E-05	0.000175438	1.4976	3.37673	0.004774199	0.005895848	0.01154095	0.02037369
0_293	2.29668	10.15102	6.68E-73	9.96E-71	1.73E-51	5.67E-49	1.45909	4.24534	4.16E-32	4.01E-30	1.42E-20	2.12E-18
0_2931	2.63378	3.77793	3.13E-08	5.07E-08	0.02274927	0.028350154	2.6578	4.45016	1.85E-08	5.15E-08	0.002893874	0.006203861
0_2938	3.67799	8.55866	2.14E-15	6.27E-15	1.06E-07	3.07E-07	2.41595	3.80563	3.52E-05	5.94E-05	0.03979363	0.058847208
0_2939	4.59168	9.98762	1.59E-13	4.01E-13	2.48E-05	5.02E-05	3.46244	5.58269	1.86E-05	3.32E-05	0.08295544	0.111972775
0_294	2.51168	4.45177	2.17E-12	5.02E-12	0.000104151	0.00019106	2.28383	4.48393	7.84E-09	2.33E-08	0.00117159	0.002813188
0_2944	2.63335	4.59507	2.96E-12	6.78E-12	0.000633704	0.001017581	2.16465	4.32886	2.58E-05	4.47E-05	0.007884706	0.014611207
0_2947	2.53025	3.38216	5.68E-08	9.00E-08	0.05793731	0.068456188	1.5971	3.26912	6.30E-06	1.22E-05	0.001569888	0.003631335
0_2963	2.97413	6.90604	2.58E-23	1.65E-22	1.00E-09	3.97E-09	2.14856	4.93899	2.53E-13	1.55E-12	1.38E-06	8.48E-06
0_2965	1.0844	1.98081	0.001991608	0.002205427	0.000913808	0.001424568	0.84952	2.02354	5.52E-05	9.08E-05	7.13E-05	0.000256993
0_2966	1.00158	2.14674	0.000746205	0.000842241	0.000469978	0.000771535	1.57711	3.77562	0.001275597	0.001699414	0.005040116	0.009946799
0_2967	1.7083	5.50689	7.35E-11	1.46E-10	1.50E-09	5.75E-09	0.96152	2.41938	0.00177363	0.002314044	0.001065232	0.002603548
0_2971	1.92636	3.73211	7.02E-05	8.56E-05	0.002690273	0.003853317	3.40916	10.18311	0.000164796	0.000250943	0.03591597	0.053989176
0_2975	2.07703	6.76869	7.92E-23	4.78E-22	1.16E-15	1.05E-14	1.90518	3.94178	1.41E-10	5.78E-10	5.92E-05	0.000220154
0_2977	2.28548	5.40843	1.34E-10	2.59E-10	3.66E-07	1.00E-06	1.33903	2.38935	0.000238423	0.000354822	0.01437752	0.024383798
0_2982	3.65376	11.09801	1.24E-34	2.21E-33	2.85E-16	2.78E-15	2.88229	5.98139	2.18E-19	3.31E-18	5.12E-06	2.66E-05
0_2986	1.65879	2.73057	7.84E-05	9.51E-05	0.001512332	0.002258857	1.28555	2.17152	0.000623576	0.000873326	0.008047793	0.014863041
0_2994	3.71927	6.10298	2.83E-15	8.17E-15	0.001497041	0.002238056	2.52174	4.09487	1.22E-09	4.26E-09	0.00880785	0.01604986
0_2997	2.63424	5.28581	3.62E-19	1.58E-18	1.57E-07	4.45E-07	2.65025	4.62462	7.55E-13	4.33E-12	0.000604982	0.001624362
0_2999	1.73459	5.56594	6.06E-18	2.30E-17	2.32E-13	1.56E-12	1.38628	3.36404	3.88E-09	1.23E-08	3.11E-06	1.72E-05
0_3	3.016	5.34663	1.04E-38	2.71E-37	2.08E-10	9.27E-10	3.21756	6.56652	4.28E-36	8.77E-34	6.15E-09	8.55E-08
0_30	2.30331	5.03157	2.60E-19	1.15E-18	2.66E-10	1.15E-09	1.81271	2.29871	0.002014569	0.002599444	0.2835977	0.329624541
0_300	2.83908	7.12586	1.76E-44	7.80E-43	1.77E-19	2.71E-18	2.52689	6.24262	1.57E-19	2.48E-18	2.69E-08	3.04E-07
0_3002	2.25883	5.76564	9.16E-18	3.38E-17	1.54E-09	5.86E-09	1.72396	3.52248	4.95E-08	1.29E-07	0.000158815	0.000523005
0_3003	3.14944	6.14166	6.58E-20	3.07E-19	1.06E-06	2.70E-06	1.96017	2.87194	3.60E-10	1.39E-09	0.007840495	0.014545715
0_3009	2.41024	4.07683	7.99E-12	1.77E-11	0.000175594	0.000309983	2.09975	2.93925	4.02E-08	1.05E-07	0.05398309	0.076917696
0_3010	3.35665	9.1128	5.76E-23	3.50E-22	2.15E-10	9.53E-10	2.04204	6.67164	1.07E-16	1.16E-15	6.27E-10	1.14E-08
0_3012	1.57395	4.48575	9.74E-08	1.50E-07	5.99E-06	1.34E-05	0.72892	1.82027	0.007487255	0.009088896	0.001855864	0.004198092
0_3013	1.2201	2.50518	3.92E-05	4.90E-05	8.38E-05	0.000156707	0.75306	1.29432	0.07465715	0.0818434	0.0227961	0.036367319
0_302	2.13872	6.21112	9.65E-40	2.73E-38	5.06E-25	1.60E-23	2.04731	4.09762	7.38E-16	6.92E-15	5.81E-07	4.22E-06
0_3021	3.54848	5.95063	0.000180187	0.000211985	0.02023906	0.025434528	93.99593	99	0.04665132	0.052366985	0.9167431	0.930358097
0_3023	2.02751	5.21538	8.45E-15	2.33E-14	1.90E-09	7.15E-09	1.31407	4.08228	4.21E-09	1.31E-08	8.43E-07	5.62E-06
0_3032	3.77816	20.39116	2.43E-08	3.97E-08	1.17E-06	2.94E-06	4.96915	35.60955	0.000137518	0.000212363	0.006316026	0.012129137
0_3036	2.34542	5.43133	7.75E-17	2.62E-16	2.26E-09	8.42E-09	1.72885	2.88248	2.16E-06	4.44E-06	0.002306518	0.00508426
0_3038	1.88314	4.40028	2.97E-13	7.36E-13	4.12E-09	1.49E-08	1.23307	2.38729	1.52E-05	2.76E-05	0.000116461	0.000394134
0_304	2.43139	8.55543	1.16E-37	2.64E-36	1.21E-24	3.61E-23	2.65964	6.09116	4.01E-14	2.81E-13	1.17E-06	7.38E-06
0_3051	2.02219	3.28692	2.58E-07	3.84E-07	0.003966106	0.005554581	2.62181	2.9092	0.008362005	0.010113339	0.7154685	0.744523058
0_3052	5.69496	17.90456	1.59E-10	3.04E-10	3.20E-05	6.37E-05	4.72396	20.83058	0.000157204	0.000240009	0.03424776	0.051909729
0_3053	4.12502	11.16644	3.16E-20	1.52E-19	4.87E-08	1.47E-07	3.01806	8.00762	3.81E-10	1.47E-09	9.21E-05	0.000320688
0_3056	1.77782	4.93212	2.56E-13	6.36E-13	8.54E-09	2.94E-08	1.45714	3.49125	7.62E-06	1.45E-05	0.0002672	0.000809996
0_3069	2.35723	4.31426	1.23E-08	2.05E-08	0.000216249	0.000375687	2.40524	5.00046	4.11E-06	8.16E-06	0.00431702	0.008729855
0_3076	2.52794	4.60418	5.33E-07	7.76E-07	0.001774077	0.002621159	1.4814	2.08394	0.000281969	0.000414363	0.0977869	0.129644718
0_3077	2.51445	3.47941	0.000282362	0.000328188	0.08758411	0.100305824	3.45937	4.24135	1.08E-05	2.01E-05	0.3533299	0.399077848
0_3081	1.41307	6.08992	2.06E-35	3.80E-34	8.01E-27	3.05E-25	2.45371	9.4807	5.35E-37	1.46E-34	6.95E-18	7.12E-16
0_3085	1.84901	6.20188	1.69E-17	6.10E-17	4.12E-13	2.66E-12	2.3	5.51176	1.59E-14	1.19E-13	2.16E-07	1.76E-06
0_3088	1.90019	3.95547	1.94E-13	4.86E-13	5.27E-08	1.58E-07	1.41175	2.34388	5.82E-07	1.30E-06	0.001077445	0.002624343
0_309	1.24531	2.60834	1.47E-07	2.24E-07	2.58E-07	7.15E-07	1.101	1.38307	0.4037683	0.416203653	0.2764783	0.322722001
0_3090	2.18828	7.66417	2.64E-09	4.63E-09	2.94E-07	8.10E-07	1.73143	6.05274	0.000173023	0.000262982	0.000917194	0.002286015
0_3091	3.91609	6.71695	2.04E-08	3.36E-08	0.01645316	0.020982257	1.23373	1.5862	0.4132473	0.425439782	0.5759244	0.612281299
0_3092	1.90299	3.60732	3.11E-06	4.23E-06	0.000527487	0.000859065	1.57695	1.97969	0.1187255	0.127178197	0.424261	0.470127054
0_3094	2.13015	5.74244	3.13E-17	1.09E-16	5.02E-11	2.47E-10	1.68505	2.80286	4.75E-09	1.47E-08	0.000462185	0.001297917
0_3098	1.14552	2.57001	0.000505308	0.000577898	0.00019936	0.00034782	1.62568	2.51485	0.03577171	0.04062715	0.1681493	0.208439042
0_3109	2.64358	12.57943	1.97E-23	1.28E-22	6.67E-15	5.52E-14	2.7116	7.5711	5.16E-17	5.98E-16	7.47E-09	1.02E-07
0_311	2.3428	3.98566	8.71E-12	1.91E-11	0.000117729	0.000213816	2.5228	3.11393	1.37E-08	3.89E-08	0.2231291	0.268672338
0_3111	2.14285	4.80156	3.31E-10	6.17E-10	7.04E-06	1.56E-05	3.4027	5.44162	6.72E-10	2.45E-09	0.05968105	0.08372705
0_3115	2.57018	5.43039	1.15E-10	2.24E-10	1.29E-05	2.74E-05	1.86058	2.48465	0.002863734	0.003612711	0.1489	0.18842284
0_3116	0.82311	0.84767	0.8303018	0.831823428	0.907632	0.910407633	0.92203	0.45444	0.7324091	0.738715205	0.4683628	0.512076661
0_3118	1.27071	2.77017	2.85E-05	3.60E-05	0.000104827	0.000191871	1.29124	2.03062	0.02776892	0.031846873	0.0583303	0.08211304
0_312	2.4429	4.63243	4.32E-18	1.66E-17	5.53E-09	1.95E-08	1.40468	3.98677	8.44E-15	6.62E-14	3.19E-12	9.18E-11
0_3121	1.46875	2.16458	4.58E-05	5.69E-05	0.003039711	0.004331126	1.19836	3.75993	3.44E-08	9.16E-08	3.08E-07	2.42E-06
0_313	2.82577	5.30427	4.84E-28	4.75E-27	7.06E-09	2.46E-08	1.85164	3.59482	1.14E-15	1.04E-14	4.61E-07	3.42E-06
0_3131	2.98503	16.47979	9.84E-24	6.59E-23	1.67E-19	2.61E-18	0.92775	99	3.25E-12	1.72E-11	1.95E-12	6.27E-11
0_3143	1.35094	2.48509	0.000135853	0.000161683	0.000381429	0.000633141	0.97579	1.57141	0.2659242	0.277427282	0.1101939	0.143769289
0_3144	3.08163	5.43092	1.83E-15	5.43E-15	2.70E-05	5.44E-05	3.16016	4.84149	2.31E-10	9.15E-10	0.02234196	0.035817023
0_3146	2.9214	5.64559	4.56E-11	9.32E-11	7.43E-05	0.000139578	1.38305	2.26163	0.000246953	0.000366187	0.006524643	0.012456827
0_3147	3.35711	8.93261	1.19E-16	3.92E-16	6.25E-08	1.86E-07	1.55045	3.93867	4.79E-08	1.25E-07	0.000229646	0.000714648
0_3148	0.97074	2.59724	1.79E-07	2.71E-07	3.64E-08	1.13E-07	0.69464	1.71462	0.01927431	0.022450191	0.005434981	0.010661924
0_3153	2.24674	7.37138	5.87E-21	2.95E-20	2.54E-13	1.68E-12	2.40722	5.6545	3.14E-11	1.43E-10	7.41E-06	3.68E-05
0_3156	1.72609	4.00623	2.24E-08	3.67E-08	1.54E-06	3.79E-06	1.8545	2.98919	4.28E-06	8.48E-06	0.01125007	0.019967657
0_3159	2.84369	8.48787	6.76E-31	8.53E-30	1.98E-16	1.99E-15	2.32471	7.35249	8.79E-25	3.13E-23	2.58E-12	7.56E-11
0_316	2.77999	3.26262	1.15E-14	3.14E-14	0.1982275	0.216008704	2.08674	3.12829	5.64E-11	2.47E-10	0.005361692	0.010556032
0_3160	1.77458	2.53186	0.003182962	0.003496355	0.07621165	0.08851778	1.86788	3.04053	0.001459746	0.001929076	0.0502862	0.072278149
0_3161	1.96313	10.7343	7.86E-20	3.63E-19	7.78E-15	6.35E-14	2.17379	8.45257	8.49E-12	4.21E-11	3.12E-08	3.43E-07
0_3164	2.47922	7.02118	1.43E-17	5.20E-17	2.91E-11	1.48E-10	2.11353	3.82778	2.84E-07	6.71E-07	0.002909942	0.00622204
0_3165	4.65185	8.33518	2.48E-05	3.15E-05	0.01248165	0.0161562	4.82508	4.3126	0.000798267	0.001101058	0.7253608	0.752906147
0_3169	1.34938	5.00309	2.22E-11	4.71E-11	6.36E-11	3.07E-10	1.51033	3.51901	0.001650038	0.00216485	0.003770407	0.007768175
0_318	2.44969	6.60808	3.00E-18	1.17E-17	6.31E-10	2.58E-09	2.31902	6.48892	1.38E-10	5.67E-10	1.11E-05	5.13E-05
0_3184	2.54136	5.45918	3.35E-17	1.16E-16	1.96E-08	6.30E-08	1.96776	4.02215	3.74E-15	3.08E-14	2.99E-07	2.36E-06
0_3189	3.55233	6.98186	2.79E-21	1.43E-20	1.78E-06	4.32E-06	2.67107	5.82814	6.03E-17	6.82E-16	3.30E-06	1.82E-05
0_319	2.72584	4.09602	5.56E-22	3.07E-21	7.21E-05	0.000135757	2.69642	4.26701	7.50E-16	6.99E-15	0.000775976	0.001994672
0_3190	3.11715	3.9319	9.93E-09	1.67E-08	0.1727026	0.19032591	2.33249	3.02115	0.001863457	0.002425452	0.2674012	0.314364135
0_3200	3.85394	13.12439	2.36E-13	5.90E-13	4.59E-07	1.23E-06	1.66142	4.84887	2.39E-07	5.76E-07	4.22E-05	0.00016246
0_3202	1.91763	4.09616	0.000104065	0.000124939	0.004077733	0.005701178	1.72634	3.33202	0.05589044	0.06218475	0.2150213	0.260247182
0_3206	1.32549	2.22484	2.88E-06	3.93E-06	1.98E-05	4.06E-05	1.47191	2.44871	1.97E-06	4.07E-06	0.000272793	0.000822391
0_3208	1.09631	1.2211	0.801594	0.803553888	0.7114913	0.722505097	1.14269	2.69111	0.1023352	0.110414295	0.05828335	0.08211304
0_3214	2.4676	5.13958	1.94E-06	2.70E-06	0.000671368	0.001072097	4.60292	9.62236	1.14E-10	4.72E-10	0.001091914	0.002648084
0_3215	1.62644	3.30986	9.22E-09	1.55E-08	6.70E-07	1.76E-06	1.95908	4.3985	5.22E-10	1.99E-09	5.09E-06	2.66E-05
0_322	2.94573	4.77202	3.84E-30	4.43E-29	1.09E-07	3.15E-07	2.25539	4.09848	3.48E-21	6.64E-20	6.18E-07	4.45E-06
0_3226	4.22867	12.52631	4.83E-19	2.04E-18	4.82E-09	1.72E-08	8.54319	18.86978	2.10E-11	9.81E-11	0.000492896	0.001367766
0_3227	4.33512	8.72163	2.34E-11	4.95E-11	0.000754725	0.001198208	6.67857	11.50116	2.05E-08	5.66E-08	0.06069738	0.0849349
0_3232	1.80922	2.07154	0.01208192	0.012908371	0.4313008	0.449100516	0.95875	2.23126	0.000596468	0.000839663	0.000358678	0.001046676
0_3233	1.74484	2.57953	0.000257379	0.000300001	0.01502937	0.01925638	1.83462	3.28871	0.001471469	0.001943003	0.03987799	0.058918832
0_3237	2.32193	3.94485	6.38E-05	7.81E-05	0.002875205	0.004103861	1.69199	3.22361	3.95E-05	6.61E-05	0.003219739	0.006777725
0_3238	2.45383	5.22681	3.31E-05	4.16E-05	0.004680852	0.006505591	2.91763	4.70497	0.000703759	0.000978935	0.07592194	0.103415267
0_3241	1.40411	1.78956	0.1027192	0.105353026	0.2134892	0.231715611	1.53352	2.01738	0.04186953	0.047160734	0.3097306	0.355215513
0_3250	3.20166	7.75965	2.19E-07	3.28E-07	0.001126954	0.00172891	2.89069	3.37714	0.002439359	0.003115692	0.6262998	0.661385494
0_3251	3.15916	13.61957	1.20E-26	1.10E-25	1.63E-19	2.57E-18	3.01819	13.47617	1.32E-14	1.01E-13	8.37E-11	1.93E-09
0_3252	2.30356	7.45668	6.63E-26	5.63E-25	2.60E-17	3.05E-16	1.57832	3.16521	8.57E-07	1.86E-06	6.83E-05	0.000248364
0_3254	3.50198	5.78769	3.55E-16	1.14E-15	0.000803476	0.00126702	3.7664	5.78144	1.90E-10	7.62E-10	0.01094553	0.019448179
0_3255	1.76218	2.73501	0.00124782	0.001390234	0.03644484	0.044045348	1.00583	1.29269	0.09206504	0.099464207	0.2856536	0.331778969
0_3271	1.86719	4.12281	1.38E-07	2.11E-07	1.68E-05	3.50E-05	1.96675	3.26922	2.73E-07	6.47E-07	0.01318338	0.022927617
0_3274	2.55594	6.17636	1.05E-09	1.90E-09	0.000157876	0.000282044	2.29986	2.75105	0.002007956	0.002592951	0.5583989	0.595819256
0_3279	1.88395	3.01749	0.000251297	0.000293329	0.0199828	0.025166687	3.00411	2.38333	0.000424788	0.000608962	0.4113159	0.457637772
0_328	2.6744	4.52435	1.56E-12	3.64E-12	0.000296177	0.000505443	2.52533	4.42547	1.65E-08	4.62E-08	0.002521561	0.005506471
0_3282	2.53724	9.7874	5.53E-14	1.44E-13	3.67E-10	1.55E-09	2.39174	12.70007	1.12E-12	6.33E-12	2.75E-09	4.14E-08
0_3287	2.25107	6.81992	1.11E-06	1.57E-06	9.48E-05	0.000175278	1.54477	2.48496	0.192875	0.203026316	0.2822975	0.328579063
0_3295	1.89693	3.14249	8.09E-05	9.80E-05	0.01103376	0.014453168	1.53761	2.70908	0.000558503	0.000788928	0.005924455	0.011484759
0_3296	2.79287	12.47134	2.23E-35	4.06E-34	2.77E-22	6.06E-21	3.96576	15.12997	6.27E-31	5.41E-29	1.05E-15	6.62E-14
0_3297	3.72679	8.08433	1.23E-16	4.04E-16	1.18E-05	2.53E-05	4.12692	12.38066	1.78E-16	1.85E-15	1.26E-06	7.86E-06
0_3298	3.22522	8.38971	1.63E-17	5.91E-17	1.97E-07	5.54E-07	2.65086	5.53238	2.55E-10	1.01E-09	0.000549252	0.001496301
0_3311	2.51096	4.50839	6.16E-11	1.24E-10	0.000166342	0.000294284	2.7295	4.15216	2.05E-05	3.62E-05	0.04769893	0.069104457
0_3313	3.46828	6.9444	6.27E-15	1.74E-14	2.60E-05	5.25E-05	2.43549	4.12964	0.00010964	0.000172231	0.03953751	0.058574089
0_3318	3.34889	6.7224	1.12E-21	5.94E-21	1.73E-06	4.22E-06	2.80713	6.69351	6.98E-22	1.47E-20	4.89E-06	2.60E-05
0_3319	2.04969	3.04599	2.04E-06	2.83E-06	0.01598987	0.020423198	1.96129	4.05174	6.52E-07	1.44E-06	0.001134618	0.002740462
0_332	1.61653	3.38609	3.90E-09	6.75E-09	6.33E-07	1.67E-06	2.12669	3.41524	1.37E-05	2.51E-05	0.01778559	0.02928551
0_3326	3.14704	6.80343	2.82E-14	7.50E-14	3.82E-06	8.82E-06	2.51546	5.6799	6.37E-10	2.35E-09	6.39E-05	0.000233764
0_3332	2.42269	5.50341	3.12E-12	7.14E-12	4.86E-06	1.10E-05	2.83117	3.00021	0.004088905	0.005084006	0.8728122	0.892958208
0_3335	1.47099	1.73334	0.05178556	0.05409447	0.3861788	0.4039115	1.05017	1.2501	0.353849	0.366127672	0.4671101	0.511388895
0_3342	2.00715	23.76582	2.13E-22	1.22E-21	1.27E-17	1.59E-16	2.04503	8.33947	3.28E-13	1.96E-12	1.31E-09	2.24E-08
0_3345	1.98121	3.50684	0.04614586	0.048357323	0.06763014	0.078885796	1.76396	2.1448	0.3401692	0.35241787	0.765437	0.792497904
0_3347	1.84573	3.70313	4.59E-08	7.33E-08	1.27E-05	2.70E-05	1.46842	3.24274	3.21E-06	6.43E-06	5.64E-05	0.000210218
0_3351	2.99803	2.52779	0.00068989	0.000781907	0.450073	0.46716438	2.54004	2.03921	0.007027663	0.008549976	0.4248349	0.470152588
0_3358	1.85376	2.80843	4.16E-06	5.62E-06	0.006682156	0.009094387	1.4854	2.10522	0.002064292	0.002655246	0.07527686	0.102707197
0_3368	2.09462	6.16028	2.03E-10	3.84E-10	7.59E-07	1.96E-06	1.34763	4.62972	8.51E-06	1.61E-05	0.000330118	0.000970239
0_337	2.08788	4.17533	3.60E-23	2.28E-22	6.36E-12	3.56E-11	2.35432	4.33508	3.36E-10	1.31E-09	0.000563489	0.001532541
0_3370	4.23152	7.6226	2.59E-18	1.02E-17	1.95E-05	4.01E-05	3.50834	4.9435	1.42E-11	6.77E-11	0.03607038	0.054171633
0_3371	2.51037	3.08365	6.92E-05	8.44E-05	0.1847111	0.202626223	2.63574	4.50811	4.17E-06	8.27E-06	0.0181538	0.029831896
0_3373	1.62587	3.25343	6.06E-12	1.36E-11	2.33E-08	7.38E-08	1.6269	2.86839	4.04E-09	1.26E-08	2.58E-05	0.000106579
0_339	2.15846	4.64818	1.11E-17	4.05E-17	2.09E-09	7.84E-09	1.17558	2.40185	0.001079009	0.001451661	0.003038518	0.006438204
0_3391	3.5318	6.92927	2.90E-05	3.66E-05	0.01148232	0.014992838	2.59444	3.34015	0.000683938	0.000952172	0.3544157	0.400028732
0_3393	3.03786	6.93933	1.44E-08	2.40E-08	0.000146262	0.000262439	2.34378	3.12427	0.001126303	0.001509099	0.2495659	0.296370801
0_34	1.97145	3.59667	8.06E-25	6.09E-24	8.10E-13	4.99E-12	2.02912	4.05027	4.59E-19	6.66E-18	2.02E-08	2.41E-07
0_3406	1.81359	3.17109	0.000724655	0.000820682	0.009935782	0.013109157	5.04787	8.25617	6.54E-06	1.26E-05	0.09906412	0.130809305
0_3407	1.99827	3.37696	2.74E-07	4.06E-07	0.002179486	0.00316595	1.67094	1.90476	0.000921151	0.001255767	0.5492046	0.587154853
0_3408	2.32774	7.50253	3.91E-23	2.47E-22	2.71E-16	2.68E-15	3.30348	10.43757	6.05E-18	7.81E-17	1.49E-10	3.09E-09
0_342	1.61367	3.94839	3.34E-22	1.89E-21	1.17E-16	1.26E-15	1.18668	2.54836	1.25E-07	3.10E-07	4.55E-07	3.39E-06
0_3421	1.47648	3.08495	9.09E-06	1.19E-05	0.00034652	0.000581076	1.24198	3.26238	1.21E-05	2.23E-05	0.000101012	0.000348757
0_3423	4.22484	8.51718	6.12E-11	1.23E-10	0.000969971	0.001502127	2.23182	3.39982	0.001882912	0.00244689	0.1337635	0.171518483
0_3425	1.90999	3.05766	3.78E-05	4.73E-05	0.01026935	0.01351664	1.50849	2.28776	0.01978492	0.02302858	0.1432591	0.182269142
0_3426	3.32866	5.02234	5.77E-08	9.12E-08	0.02684873	0.033131616	4.09391	7.07436	2.01E-05	3.56E-05	0.05984099	0.083879678
0_3435	2.44676	5.2693	9.04E-09	1.53E-08	3.38E-05	6.71E-05	1.85002	5.82149	3.65E-06	7.28E-06	5.34E-05	0.00019949
0_344	2.21062	3.24749	3.22E-18	1.25E-17	6.99E-05	0.000132374	2.00907	2.58538	3.04E-12	1.62E-11	0.03108729	0.04760332
0_345	2.37677	2.75129	1.11E-13	2.82E-13	0.173968	0.191481557	1.45716	1.72244	1.76E-05	3.16E-05	0.2875306	0.333486693
0_3454	19.62367	99	5.63E-43	2.10E-41	1.62E-21	3.28E-20	9.48998	38.40797	2.52E-07	6.03E-07	0.000308115	0.000910466
0_346	3.5023	17.83901	8.44E-22	4.60E-21	4.13E-18	5.25E-17	2.15392	6.79474	6.26E-12	3.15E-11	1.07E-08	1.40E-07
0_3463	1.85793	2.06443	0.05410893	0.05644952	0.6542724	0.667707988	2.19797	2.16239	0.08001461	0.087249974	0.9604264	0.965726116
0_3469	1.17691	3.6984	4.47E-05	5.56E-05	4.28E-05	8.36E-05	0.71564	2.13671	0.02494213	0.028745673	0.008835864	0.016072851
0_3473	3.13734	9.71945	1.90E-13	4.77E-13	8.61E-08	2.51E-07	2.28067	4.36986	3.27E-07	7.64E-07	0.01392717	0.023814594
0_3475	2.5047	4.74365	3.28E-11	6.80E-11	5.36E-05	0.000102932	2.44307	4.56565	6.93E-09	2.09E-08	0.001325765	0.003141986
0_3481	2.38418	6.71226	4.19E-14	1.10E-13	1.18E-07	3.38E-07	2.23269	2.68848	0.004360271	0.005405022	0.5161189	0.55833443
0_3486	3.67936	12.5129	9.93E-58	8.14E-56	4.24E-32	2.90E-30	3.03211	9.60826	3.82E-38	1.57E-35	1.29E-20	2.12E-18
0_3492	1.42109	3.34967	2.62E-07	3.89E-07	1.21E-06	3.04E-06	1.16531	2.32247	0.06226835	0.06876774	0.03343069	0.050765122
0_3495	1.95991	2.51474	0.000131577	0.000156935	0.1591618	0.176368481	2.48671	5.70008	9.65E-09	2.84E-08	0.000635238	0.001696727
0_3497	1.28163	3.0471	0.001036523	0.001162721	0.000991558	0.00153122	1.90992	4.94563	0.002201263	0.002824782	0.01236146	0.021612787
0_3499	2.49906	4.54624	3.08E-11	6.41E-11	0.000288128	0.000492732	2.92329	6.69376	2.69E-11	1.24E-10	8.32E-05	0.00029218
0_350	2.12974	3.6101	4.61E-23	2.86E-22	5.89E-09	2.07E-08	1.63968	2.44	6.30E-14	4.25E-13	0.000592535	0.001606211
0_3502	3.04932	4.23572	5.43E-14	1.41E-13	0.02800957	0.034486257	3.22547	4.77603	1.81E-13	1.12E-12	0.03307695	0.050274512
0_3505	2.76802	10.23293	1.16E-15	3.54E-15	2.56E-10	1.11E-09	3.33036	5.19862	0.000282694	0.000415057	0.1985804	0.242135209
0_3513	2.09007	3.77632	1.85E-08	3.06E-08	8.86E-05	0.000164371	1.99284	4.06451	1.26E-08	3.63E-08	0.000617906	0.001653125
0_3515	1.47744	4.38756	1.30E-15	3.94E-15	2.81E-13	1.84E-12	1.23785	2.81238	3.26E-08	8.69E-08	4.09E-07	3.09E-06
0_3519	2.28556	2.75936	4.32E-05	5.38E-05	0.2589922	0.276888662	2.48555	3.97449	1.27E-06	2.69E-06	0.0229248	0.036501623
0_3520	3.75474	11.47635	2.82E-28	2.85E-27	2.60E-13	1.71E-12	4.26225	12.97131	3.21E-18	4.25E-17	5.74E-09	8.17E-08
0_3521	2.88616	5.21989	1.58E-10	3.02E-10	0.000649695	0.001039552	1.67614	2.55144	3.00E-05	5.16E-05	0.02793462	0.043342268
0_3528	2.93452	4.01546	5.92E-10	1.09E-09	0.03156081	0.038425931	2.30522	2.41694	2.46E-08	6.69E-08	0.8090269	0.833943505
0_3529	2.49997	11.58535	2.50E-24	1.75E-23	1.33E-16	1.40E-15	3.88242	17.46539	3.58E-20	6.18E-19	2.34E-12	7.19E-11
0_3533	1.9661	3.97119	2.11E-08	3.47E-08	3.96E-05	7.77E-05	1.48821	3.81635	3.09E-07	7.25E-07	4.55E-06	2.43E-05
0_3539	2.88665	5.42639	1.34E-18	5.41E-18	1.98E-06	4.77E-06	1.76206	2.33938	3.29E-05	5.59E-05	0.1200582	0.155280322
0_3542	2.91762	5.27476	5.01E-09	8.62E-09	0.002962944	0.004225416	4.72997	8.32196	7.99E-07	1.74E-06	0.06781167	0.093376271
0_3549	3.29032	6.82336	7.33E-16	2.27E-15	1.13E-06	2.86E-06	1.77091	3.51928	6.95E-07	1.53E-06	0.001464767	0.003426844
0_355	2.29813	5.77941	5.25E-40	1.54E-38	2.07E-19	3.14E-18	1.53517	3.41128	1.51E-18	2.06E-17	2.60E-09	3.99E-08
0_3550	2.20386	6.20472	7.23E-11	1.44E-10	4.33E-07	1.17E-06	1.73227	4.68341	4.74E-06	9.35E-06	6.28E-05	0.000230924
0_3555	2.48313	3.72376	3.49E-09	6.08E-09	0.01229771	0.015943276	1.47601	2.59679	8.83E-08	2.22E-07	0.005731422	0.01116334
0_3557	3.20654	7.22439	1.08E-15	3.30E-15	1.00E-06	2.55E-06	1.99929	3.25513	2.42E-08	6.60E-08	0.00683553	0.012944826
0_3561	1.52144	4.84366	2.65E-11	5.57E-11	2.05E-08	6.57E-08	2.10266	5.26998	1.94E-12	1.06E-11	2.71E-05	0.000110557
0_3564	2.35417	4.917	4.03E-14	1.06E-13	5.98E-08	1.78E-07	2.71975	3.9404	1.02E-09	3.61E-09	0.02073718	0.03350638
0_3565	1.567	3.7869	1.18E-06	1.67E-06	1.99E-06	4.78E-06	1.49415	4.67795	4.12E-07	9.48E-07	4.95E-06	2.61E-05
0_3570	3.72846	10.88703	1.78E-34	3.07E-33	1.94E-16	1.96E-15	1.90582	3.88116	4.42E-17	5.18E-16	3.71E-07	2.84E-06
0_3577	2.59739	7.2804	1.06E-18	4.32E-18	2.41E-11	1.25E-10	2.37002	3.45162	1.26E-06	2.68E-06	0.0630863	0.087828126
0_3578	2.32762	8.87309	6.69E-14	1.73E-13	9.81E-11	4.56E-10	1.44919	3.15173	7.58E-05	0.000121755	0.001576049	0.003640451
0_359	1.92844	3.99632	1.68E-15	5.02E-15	5.49E-09	1.94E-08	1.67374	3.37404	5.67E-09	1.73E-08	2.36E-05	9.82E-05
0_3592	0.95722	2.41768	0.000444825	0.000510506	9.14E-05	0.000169183	0.96938	2.46437	0.000234791	0.000350052	7.01E-05	0.000253784
0_3593	3.115	6.20556	3.28E-17	1.14E-16	1.35E-06	3.36E-06	1.99295	4.85442	5.73E-13	3.34E-12	2.02E-07	1.66E-06
0_3596	1.59101	3.73461	2.40E-07	3.58E-07	2.79E-06	6.59E-06	1.63002	4.31375	0.000422156	0.000605718	0.002236303	0.004956131
0_36	2.70585	4.71385	4.60E-31	5.94E-30	6.20E-11	3.02E-10	2.12346	4.46551	1.30E-21	2.60E-20	6.82E-10	1.22E-08
0_360	2.81015	9.37876	2.71E-43	1.06E-41	3.65E-24	9.98E-23	1.95939	3.90869	1.27E-08	3.65E-08	0.000233189	0.000721566
0_3602	2.18752	3.94037	8.45E-07	1.21E-06	0.003256364	0.004611776	1.69365	2.60418	0.00106728	0.00143706	0.09789527	0.129683556
0_3612	2.32761	4.03377	2.54E-09	4.46E-09	0.000739374	0.001174974	1.85563	2.89997	2.65E-07	6.30E-07	0.0195087	0.03164616
0_3622	2.89291	5.98731	1.51E-18	6.07E-18	4.96E-08	1.49E-07	1.90983	3.46587	6.25E-10	2.32E-09	0.000924774	0.00230141
0_3636	2.56035	8.25512	1.86E-17	6.70E-17	6.56E-10	2.67E-09	5.01465	12.80605	2.70E-16	2.72E-15	0.000826761	0.002111975
0_3643	2.20645	4.17005	1.56E-09	2.79E-09	2.48E-05	5.02E-05	2.2889	4.63136	7.85E-11	3.31E-10	4.81E-05	0.00018218
0_3648	1.18702	1.96019	0.00713712	0.007700577	0.007731853	0.01041926	1.04734	2.87285	0.01017869	0.012166947	0.004380681	0.008836798
0_3654	2.75848	4.95608	3.46E-13	8.53E-13	8.86E-05	0.000164371	2.12752	3.68158	3.98E-08	1.05E-07	0.00493507	0.009774776
0_3656	1.73188	2.86484	0.000932584	0.00104756	0.01117972	0.014621005	1.56121	3.07085	0.00024184	0.000359255	0.004920305	0.009769129
0_3670	2.3532	4.99081	8.23E-07	1.18E-06	0.000378106	0.000628898	1.91459	3.20473	0.01571485	0.018562037	0.1326377	0.170208003
0_3678	2.48907	6.30355	2.18E-06	3.01E-06	0.000945297	0.001469466	3.25972	5.37129	1.77E-05	3.17E-05	0.1236756	0.159581419
0_3679	1.84629	3.53058	4.47E-09	7.71E-09	8.32E-05	0.000155763	2.39923	3.14448	4.41E-05	7.31E-05	0.1978793	0.241523801
0_3685	0.99898	1.04444	0.9724107	0.9724107	0.8145509	0.821059297	1.17096	1.07958	0.7762893	0.782011334	0.7236672	0.751778181
0_3695	2.23954	6.34867	2.76E-07	4.09E-07	0.000268262	0.00046068	1.89147	3.84886	0.04603939	0.051715479	0.3368859	0.382805643
0_3699	1.99055	4.70927	4.67E-11	9.50E-11	4.27E-08	1.30E-07	1.73124	3.20822	6.93E-05	0.000111972	0.002702601	0.00585504
0_370	5.27329	18.1269	4.15E-29	4.54E-28	9.98E-16	9.20E-15	23.69261	40.00466	1.72E-13	1.07E-12	0.02549984	0.040046668
0_3702	2.34979	4.82724	6.22E-14	1.61E-13	0.000369803	0.000615818	3.76914	8.42076	4.05E-15	3.30E-14	0.000962275	0.002369566
0_3706	4.34177	12.07194	9.67E-23	5.79E-22	8.28E-11	3.89E-10	3.1421	5.32186	6.65E-07	1.47E-06	0.01458922	0.024615556
0_371	4.57709	5.58557	6.92E-15	1.92E-14	0.162806	0.180163185	3.01867	3.2229	4.21E-08	1.10E-07	0.7238157	0.751778181
0_3713	2.76631	2.97821	4.39E-06	5.93E-06	0.7391694	0.748294948	2.55676	3.24543	4.29E-05	7.13E-05	0.365193	0.409655622
0_3715	4.59642	8.21858	2.34E-09	4.13E-09	0.009591298	0.012685265	5.39069	10.66036	1.96E-07	4.78E-07	0.01585682	0.026617385
0_3721	2.52559	7.09278	7.68E-18	2.86E-17	3.72E-10	1.57E-09	2.17513	4.64991	1.51E-12	8.45E-12	0.000409848	0.001170994
0_3733	2.03372	8.69764	5.22E-11	1.06E-10	3.11E-08	9.73E-08	1.01519	2.22244	0.008548444	0.01030951	0.005694006	0.01110365
0_3734	1.51683	2.30275	0.005806972	0.006302736	0.08873444	0.101410789	1.42064	1.9114	0.009497316	0.011410695	0.2863974	0.332407456
0_374	2.81499	4.53569	1.08E-15	3.30E-15	2.36E-05	4.80E-05	2.85996	4.10737	2.65E-08	7.18E-08	0.0214911	0.034656248
0_3741	1.61762	5.35985	6.00E-13	1.44E-12	2.65E-10	1.15E-09	1.59975	6.18656	2.93E-16	2.93E-15	5.31E-10	9.90E-09
0_3753	3.65645	4.77833	1.33E-09	2.39E-09	0.2275469	0.246321397	2.20661	4.51237	0.001343309	0.001785273	0.02241467	0.035898495
0_3755	2.41867	4.09916	0.000175118	0.000206466	0.02460389	0.030518032	3.32038	4.18647	0.001331253	0.001770685	0.4004369	0.446138938
0_3760	2.24832	6.53479	9.88E-05	0.000118879	0.000365705	0.00061075	1.82825	10.55038	0.000800682	0.001103461	0.000869715	0.002187627
0_3770	2.55333	3.8961	2.05E-12	4.76E-12	0.001131584	0.00173439	2.37131	2.92861	3.97E-09	1.25E-08	0.14669	0.185769575
0_3772	1.25366	2.81569	0.000353607	0.000409256	0.00024668	0.000426746	0.72496	2.08676	0.003261177	0.004092066	0.00083492	0.0021295
0_3774	3.42182	3.80883	2.00E-11	4.25E-11	0.489981	0.507944905	2.99136	4.66021	1.72E-11	8.11E-11	0.0133943	0.023122792
0_3775	1.53554	3.4579	6.33E-05	7.76E-05	0.000203053	0.000353886	0.56945	2.29266	0.06451052	0.071148119	0.0226182	0.036153848
0_3778	1.16332	5.915	2.52E-17	8.85E-17	1.04E-16	1.14E-15	0.60213	1.19921	0.05688873	0.063166904	0.01737866	0.028847168
0_3779	2.51724	5.65013	4.94E-19	2.08E-18	2.25E-10	9.95E-10	2.08715	4.40202	2.32E-12	1.25E-11	1.34E-06	8.29E-06
0_3781	2.7361	5.74492	5.45E-07	7.92E-07	0.000304124	0.000516318	2.36867	4.42257	4.30E-06	8.51E-06	0.007908527	0.014638808
0_3785	2.44129	3.96338	6.55E-12	1.46E-11	0.000305988	0.000518816	2.19768	4.54842	7.15E-11	3.05E-10	3.89E-05	0.000150818
0_379	1.97175	4.24934	4.71E-13	1.15E-12	1.78E-08	5.77E-08	1.69527	2.63217	0.00179061	0.002334341	0.0294361	0.045456878
0_3792	3.66709	6.18315	6.58E-18	2.48E-17	0.000258686	0.000446104	1.70314	2.60735	1.26E-05	2.31E-05	0.01000328	0.017968652
0_3799	2.30341	4.47924	2.93E-11	6.13E-11	4.42E-06	1.01E-05	1.61826	2.66201	7.86E-05	0.000126006	0.009556177	0.017279085
0_38	4.0813	8.65577	2.06E-76	3.75E-74	6.05E-20	1.03E-18	2.87548	4.16714	9.59E-38	3.15E-35	0.000416808	0.001184688
0_380	2.17449	4.45796	9.24E-15	2.54E-14	1.32E-07	3.76E-07	1.69358	2.3065	0.000196502	0.000297565	0.09842935	0.130180753
0_3809	2.80806	11.76319	1.34E-16	4.39E-16	3.27E-10	1.39E-09	3.40534	15.60701	3.02E-06	6.07E-06	0.002995745	0.006388845
0_3817	1.75739	3.19448	1.18E-08	1.97E-08	0.000113369	0.000206584	2.69753	5.74488	1.50E-11	7.11E-11	3.06E-05	0.000121511
0_3820	2.47826	4.96464	1.92E-10	3.64E-10	0.000123539	0.000223625	2.91338	3.30107	6.08E-07	1.35E-06	0.5204073	0.561861733
0_3821	1.43983	3.34552	3.70E-08	5.96E-08	4.37E-07	1.18E-06	1.10656	2.23963	3.07E-05	5.27E-05	0.000207742	0.000658988
0_3822	1.9213	2.60115	0.000422439	0.000485494	0.08334628	0.095921333	1.5791	2.66773	2.05E-05	3.62E-05	0.005957252	0.011534703
0_3823	2.44739	4.65599	9.28E-08	1.44E-07	0.000588239	0.000948586	2.20947	3.34671	3.71E-05	6.25E-05	0.05669065	0.08014885
0_3826	5.772	7.24122	2.66E-09	4.66E-09	0.2819314	0.299266988	2.91861	5.14388	1.62E-05	2.92E-05	0.03857229	0.057403408
0_3834	2.44065	3.99593	1.20E-05	1.56E-05	0.01342013	0.017316297	1.89695	2.68196	0.000270171	0.000398812	0.1599033	0.200490376
0_3838	3.25747	11.77697	1.06E-20	5.20E-20	1.05E-10	4.84E-10	2.84555	4.46956	6.03E-10	2.24E-09	0.05235814	0.074797343
0_3840	1.63605	2.86217	0.002903629	0.003200236	0.007698905	0.010400498	1.56851	2.86473	0.02099172	0.024343117	0.05517465	0.078275455
0_3843	1.88787	3.22984	9.94E-10	1.80E-09	7.03E-05	0.000132978	1.90028	3.08355	3.12E-09	1.01E-08	0.000678636	0.001783595
0_3849	2.61407	5.1137	3.79E-10	7.06E-10	4.14E-05	8.10E-05	2.61269	4.45285	5.13E-08	1.33E-07	0.004558551	0.009128234
0_3850	2.72915	3.56048	6.00E-09	1.03E-08	0.07977881	0.092074066	2.60664	3.26288	8.88E-08	2.23E-07	0.2065592	0.250931176
0_3851	2.23833	10.12242	2.10E-15	6.16E-15	6.84E-12	3.80E-11	1.81664	5.29329	1.09E-08	3.16E-08	1.13E-05	5.21E-05
0_3855	1.52001	2.67647	3.93E-06	5.31E-06	0.00017968	0.000316515	1.42113	2.54259	0.000157321	0.000240009	0.007385075	0.013857578
0_3856	7.03177	28.97371	6.22E-18	2.35E-17	8.36E-09	2.88E-08	5.93238	16.71145	2.90E-09	9.46E-09	0.000656735	0.001739976
0_3868	1.69133	3.47662	2.09E-06	2.90E-06	2.35E-05	4.79E-05	1.28056	3.06225	0.001206449	0.001613847	0.001356312	0.003195908
0_3870	2.24264	4.42828	1.39E-07	2.12E-07	6.16E-05	0.00011747	2.29674	2.96279	0.000275146	0.000405791	0.2405097	0.287071258
0_3871	1.70766	4.46358	1.08E-17	3.95E-17	2.16E-11	1.13E-10	1.33311	2.96337	9.76E-11	4.06E-10	1.05E-06	6.75E-06
0_3872	1.815	4.05008	7.06E-08	1.10E-07	1.83E-06	4.43E-06	2.17567	3.09036	0.000160858	0.000245174	0.07380796	0.100961423
0_3873	1.98045	3.96307	2.67E-12	6.14E-12	6.59E-07	1.73E-06	1.88791	4.14405	3.35E-14	2.38E-13	1.06E-06	6.79E-06
0_3877	2.4691	4.17544	2.81E-07	4.16E-07	0.001496797	0.002238056	1.65433	4.33257	1.20E-05	2.22E-05	0.000128488	0.000431804
0_3881	1.38118	2.18061	0.000407275	0.000470043	0.004722672	0.006552608	2.05941	3.42344	9.32E-07	2.01E-06	0.005786698	0.011254751
0_3883	2.64212	3.39671	5.18E-10	9.58E-10	0.0238772	0.029688103	1.82512	1.71554	6.83E-06	1.32E-05	0.6429877	0.676110921
0_3886	2.29295	4.82382	2.50E-13	6.22E-13	8.91E-08	2.59E-07	1.86823	4.0785	4.78E-12	2.47E-11	4.05E-06	2.20E-05
0_3888	1.18328	2.56957	0.005087931	0.005529627	0.001920384	0.002814504	1.29416	2.05008	0.002113439	0.002716332	0.03575478	0.053845582
0_3896	1.87467	3.20885	0.000235103	0.000275013	0.0136761	0.017631971	1.92929	3.24364	2.55E-05	4.43E-05	0.04226521	0.06194365
0_39	2.47816	3.6223	3.67E-33	5.47E-32	3.84E-07	1.05E-06	1.66165	3.41338	5.66E-24	1.66E-22	2.41E-12	7.19E-11
0_390	2.62875	8.7651	1.86E-42	6.63E-41	1.70E-24	4.98E-23	1.56611	5.35955	1.26E-19	2.01E-18	1.02E-14	4.92E-13
0_3915	1.49105	2.46376	0.007090191	0.007654979	0.02761582	0.03405259	1.26892	1.30172	0.6599066	0.667229855	0.9445358	0.953841571
0_3917	2.34668	3.28665	0.008062489	0.00867048	0.1561259	0.173355773	69.62372	99	0.000626447	0.000876598	0.5193741	0.561115628
0_3918	1.42443	2.61055	0.003486956	0.003822599	0.007036696	0.00953734	1.23082	1.78738	0.1916436	0.201859669	0.1660773	0.206651572
0_392	2.7043	3.20233	4.29E-16	1.36E-15	0.156827	0.174016428	2.88211	3.63068	1.61E-15	1.44E-14	0.1344665	0.17215071
0_3922	2.35866	4.5985	1.16E-10	2.25E-10	5.22E-05	0.000100597	2.99019	5.43114	5.65E-10	2.13E-09	0.002303196	0.00508377
0_3924	3.45766	10.59941	2.20E-18	8.78E-18	1.25E-09	4.87E-09	7.28584	17.51572	2.49E-13	1.54E-12	3.03E-05	0.000120905
0_3936	2.72972	4.77237	1.33E-06	1.87E-06	0.006271346	0.008563703	2.58908	3.39874	0.006508938	0.007948368	0.4664597	0.511017975
0_3939	1.09439	1.57576	0.23242	0.235580222	0.140032	0.156439019	0.8228	0.48988	0.5617255	0.570774362	0.4516347	0.497769427
0_3943	3.98232	8.19984	1.08E-16	3.59E-16	3.28E-06	7.68E-06	2.7993	5.5118	1.35E-09	4.69E-09	0.00095108	0.002352596
0_3944	2.57373	6.23181	5.37E-14	1.40E-13	5.51E-08	1.65E-07	1.82226	2.55205	0.000490384	0.000696303	0.1026514	0.134894468
0_3946	3.21146	10.0023	9.47E-14	2.42E-13	5.03E-07	1.35E-06	2.3487	3.57893	0.000207903	0.000313383	0.1360056	0.173714318
0_3949	2.48251	4.49333	3.84E-08	6.17E-08	0.001189619	0.001814861	2.41596	4.39745	2.87E-07	6.76E-07	0.006713277	0.01277236
0_3958	0.72268	2.28524	0.000725103	0.000820682	0.000162609	0.000289239	0.68667	2.87646	0.02216721	0.025637676	0.007101537	0.013371436
0_3969	2.12747	3.17438	1.49E-06	2.09E-06	0.01176518	0.015349956	2.19522	3.0004	1.04E-05	1.94E-05	0.115804	0.150490143
0_397	2.4168	8.95855	3.86E-36	7.63E-35	1.45E-22	3.30E-21	1.53462	5.22513	1.01E-13	6.65E-13	1.47E-10	3.09E-09
0_3970	1.78066	2.45044	0.000642625	0.000729346	0.06048273	0.071175635	1.4754	2.52841	2.75E-05	4.76E-05	0.008589121	0.015756329
0_3972	2.71182	6.41055	3.71E-19	1.61E-18	1.26E-08	4.21E-08	3.63164	8.51206	1.87E-14	1.38E-13	1.98E-05	8.48E-05
0_3978	2.25374	3.82435	8.46E-09	1.43E-08	0.000783879	0.001238499	1.98235	2.72785	4.39E-07	1.01E-06	0.09566764	0.127143379
0_398	1.64601	4.10037	1.15E-18	4.67E-18	2.51E-14	1.92E-13	1.28281	3.24904	2.96E-11	1.36E-10	1.55E-09	2.59E-08
0_399	2.23293	6.16249	2.61E-25	2.10E-24	4.94E-13	3.13E-12	2.95476	6.54077	3.90E-15	3.20E-14	1.98E-05	8.48E-05
0_3992	3.07667	7.38374	9.05E-11	1.77E-10	1.76E-05	3.64E-05	2.98594	4.35206	5.21E-08	1.35E-07	0.0653037	0.090375864
0_3994	2.76971	4.22217	2.21E-07	3.31E-07	0.01612878	0.020584591	2.9746	4.09467	6.65E-07	1.47E-06	0.1688606	0.209162677
0_3998	2.38299	5.04998	4.14E-08	6.63E-08	4.99E-05	9.66E-05	2.32993	3.45603	0.005439425	0.00668214	0.1564847	0.196655102
0_4	2.66482	3.39396	3.41E-47	1.69E-45	0.000183182	0.000322337	2.37572	3.0131	4.54E-32	4.14E-30	0.00538379	0.010586829
0_4001	2.65502	7.07415	1.12E-19	5.12E-19	1.81E-10	8.15E-10	2.0954	5.08628	2.82E-14	2.01E-13	1.59E-07	1.38E-06
0_401	2.33185	4.5715	1.46E-21	7.67E-21	3.75E-08	1.16E-07	2.30194	3.15122	2.47E-14	1.78E-13	0.01927077	0.031353237
0_4011	2.31815	3.74903	0.000270471	0.00031459	0.03098095	0.037747963	1.90125	4.06984	0.003335175	0.004178523	0.01356245	0.023348139
0_402	2.14044	7.65947	1.25E-26	1.14E-25	7.00E-19	1.01E-17	2.50766	6.07841	1.94E-09	6.52E-09	2.09E-05	8.86E-05
0_4020	2.5941	5.22325	1.94E-10	3.68E-10	5.49E-05	0.00010506	2.27029	6.12848	1.01E-08	2.96E-08	1.52E-05	6.76E-05
0_4024	3.30961	8.51982	1.11E-08	1.86E-08	0.000262141	0.000451587	2.1809	3.51914	0.002820475	0.003566368	0.0922145	0.12305271
0_403	2.18787	3.45742	4.23E-08	6.77E-08	0.002053147	0.002995695	1.85765	2.71774	0.000434376	0.00062162	0.07591682	0.103415267
0_4032	1.81896	3.82178	9.47E-08	1.46E-07	9.43E-06	2.06E-05	1.32218	1.92778	0.01569102	0.018553189	0.08612824	0.115969059
0_4044	2.69841	8.01201	1.92E-18	7.68E-18	3.90E-11	1.96E-10	1.67393	2.37725	2.47E-06	5.06E-06	0.0506258	0.07270255
0_4059	1.29113	1.83221	0.1131013	0.115784102	0.1921884	0.209846189	0.56968	0.69416	0.7525032	0.758515825	0.6104336	0.645461705
0_406	2.44824	3.62988	1.90E-15	5.61E-15	0.00090736	0.001415861	1.59724	2.64513	4.42E-07	1.01E-06	0.002229397	0.004947512
0_4065	1.87439	5.31474	1.90E-08	3.13E-08	2.10E-06	5.02E-06	2.21919	4.92859	1.22E-05	2.25E-05	0.004028371	0.008206868
0_4069	2.11573	6.30189	1.20E-14	3.27E-14	3.96E-10	1.66E-09	1.63888	4.31519	1.96E-08	5.44E-08	1.74E-06	1.05E-05
0_407	1.79521	3.99357	5.78E-13	1.40E-12	3.83E-08	1.18E-07	1.02088	2.57117	2.73E-06	5.54E-06	5.00E-06	2.62E-05
0_4071	1.97147	2.06995	1.58E-05	2.03E-05	0.7077567	0.719603836	1.53143	2.03103	0.000213786	0.000320777	0.06099298	0.085275778
0_4077	1.75032	5.4164	7.73E-31	9.60E-30	1.36E-23	3.54E-22	1.33476	3.369	2.40E-17	3.05E-16	4.32E-13	1.51E-11
0_4087	2.63735	11.29141	3.74E-15	1.06E-14	5.20E-11	2.55E-10	2.95063	7.49793	1.05E-08	3.06E-08	0.000598785	0.001617805
0_41	3.07319	9.48928	3.33E-125	5.46E-122	5.02E-64	4.12E-61	2.35098	6.73907	4.37E-80	7.17E-77	1.68E-39	2.76E-36
0_410	1.90226	5.72292	7.23E-19	2.99E-18	1.20E-12	7.26E-12	1.64071	3.69002	5.83E-05	9.56E-05	0.001352359	0.003191178
0_4107	2.11114	3.92235	2.18E-08	3.58E-08	0.000190478	0.000333744	1.87604	4.48048	2.98E-09	9.70E-09	3.09E-05	0.000122406
0_4108	1.32872	2.67529	6.71E-05	8.19E-05	0.000115322	0.000209909	1.75145	3.0405	8.33E-06	1.58E-05	0.007979034	0.014752667
0_4112	3.28929	4.6922	9.30E-06	1.21E-05	0.1115651	0.126010168	2.41563	1.87099	0.2769526	0.288565606	0.5404837	0.579342005
0_4115	2.80482	5.87081	1.87E-06	2.60E-06	0.001172413	0.001791945	2.36863	3.79367	0.0004396	0.000628548	0.05894346	0.082763077
0_4120	2.5628	3.94669	5.35E-10	9.88E-10	0.006391123	0.008712753	1.48877	2.2915	2.53E-05	4.40E-05	0.02704462	0.042241121
0_4122	2.26663	8.90242	3.65E-13	8.97E-13	2.99E-09	1.10E-08	2.36469	10.14209	1.37E-08	3.89E-08	7.16E-06	3.58E-05
0_4126	2.3184	6.89108	9.38E-13	2.22E-12	6.98E-09	2.44E-08	3.12361	9.02088	2.61E-09	8.56E-09	2.62E-05	0.00010796
0_4128	2.63771	4.24802	1.09E-18	4.44E-18	3.54E-05	7.01E-05	3.00717	4.4754	5.62E-17	6.40E-16	0.002807419	0.006050154
0_4130	2.37557	6.01041	2.46E-22	1.40E-21	1.40E-10	6.40E-10	1.81788	3.56903	1.15E-14	8.85E-14	9.99E-07	6.48E-06
0_4133	2.78194	5.08388	0.00018872	0.000221864	0.01183979	0.015425626	1.71334	2.02352	0.08258527	0.089814219	0.52835	0.568565617
0_414	2.39468	4.56136	1.38E-13	3.49E-13	6.34E-06	1.41E-05	2.04539	3.96936	3.97E-09	1.25E-08	0.001231908	0.002940227
0_4141	1.81843	5.36419	4.27E-05	5.32E-05	0.00039408	0.000652819	2.30323	4.84638	0.005289625	0.006517645	0.1934236	0.236854185
0_4144	2.58209	9.09851	7.86E-18	2.92E-17	6.54E-12	3.65E-11	2.78611	7.56817	2.38E-10	9.41E-10	6.33E-06	3.23E-05
0_415	3.2017	6.87923	1.49E-26	1.32E-25	8.35E-11	3.91E-10	2.42006	3.87555	2.52E-13	1.55E-12	0.000728412	0.001887197
0_4150	2.35406	4.36821	2.16E-05	2.75E-05	0.003606682	0.005077218	3.33722	5.34013	9.55E-06	1.79E-05	0.08794044	0.117828694
0_4152	2.06445	3.34049	7.71E-10	1.40E-09	4.15E-05	8.11E-05	2.22436	3.55469	8.90E-12	4.38E-11	0.000209679	0.000662569
0_4157	2.86114	4.28933	1.64E-05	2.11E-05	0.03776321	0.045571497	3.81592	4.48524	2.31E-05	4.04E-05	0.502776	0.546061351
0_4176	1.6455	5.97366	3.46E-12	7.87E-12	1.04E-10	4.80E-10	1.53204	6.2022	9.60E-11	4.01E-10	1.89E-09	3.01E-08
0_4184	2.51517	3.85032	0.000532778	0.000608042	0.09359795	0.106671743	1.50562	1.14619	0.5943809	0.603208339	0.640887	0.675051175
0_419	1.99296	6.47913	4.95E-25	3.87E-24	1.32E-17	1.64E-16	1.26408	4.17254	3.99E-09	1.25E-08	9.60E-07	6.32E-06
0_4192	3.21977	6.37541	2.62E-09	4.60E-09	0.001782223	0.002628117	2.59736	4.55019	2.65E-06	5.39E-06	0.0343808	0.052015232
0_4195	4.256	7.036	1.18E-06	1.67E-06	0.01668803	0.021248734	1.62653	2.02527	0.03761468	0.042572861	0.4615364	0.506979033
0_4197	1.61367	1.67237	0.1080207	0.11065206	0.8445662	0.849747588	1.80326	1.74631	0.00161377	0.002120659	0.8783699	0.896407365
0_42	2.27407	7.37975	6.86E-75	1.13E-72	9.36E-48	1.92E-45	1.79413	4.92086	2.58E-29	1.76E-27	6.48E-17	5.31E-15
0_4202	3.11336	5.29456	1.44E-05	1.86E-05	0.02428467	0.030171863	0.73924	0.67058	0.6663435	0.673323068	0.8451463	0.866816718
0_4203	1.37497	2.3895	6.04E-05	7.43E-05	0.000140982	0.000253799	1.15536	1.60432	0.001481143	0.001954203	0.03268613	0.049772751
0_4207	1.74413	2.06586	0.0498619	0.052118238	0.4341064	0.451735086	0.96713	1.61456	0.4653721	0.47581686	0.2197777	0.265221065
0_4208	1.24136	1.60188	0.07756864	0.080209691	0.1547407	0.171934111	1.30234	1.84437	0.003550382	0.004437157	0.09895087	0.13076505
0_4214	1.96801	4.72558	2.64E-20	1.27E-19	9.36E-13	5.73E-12	1.91217	4.39571	1.01E-19	1.62E-18	1.18E-10	2.55E-09
0_4219	2.18355	5.60972	2.28E-10	4.30E-10	1.51E-06	3.72E-06	3.43056	5.84626	2.92E-08	7.88E-08	0.03532637	0.053298295
0_4220	1.57155	2.79997	1.16E-06	1.64E-06	0.000136267	0.00024558	1.69867	2.53622	9.17E-07	1.98E-06	0.008637761	0.015810188
0_4223	3.03306	6.94662	7.22E-12	1.60E-11	2.91E-05	5.83E-05	4.63629	8.35766	1.39E-09	4.81E-09	0.01381798	0.023654997
0_4224	1.73678	3.01614	2.19E-07	3.28E-07	0.000186744	0.000327902	1.63422	2.49834	0.000236651	0.000352505	0.02726859	0.042509969
0_4226	3.02227	5.71303	1.83E-09	3.26E-09	0.00126103	0.00191845	4.93931	9.11368	3.79E-06	7.54E-06	0.03088204	0.047421859
0_4227	1.34331	2.5047	0.000177514	0.00020914	0.000939166	0.001461321	0.82072	1.73953	0.1362478	0.14528374	0.0599891	0.084015477
0_4239	1.53016	2.13024	0.0562201	0.058577487	0.1367876	0.152918653	0.67084	2.04678	0.007435496	0.009032751	0.003754985	0.007746133
0_4240	2.06329	3.83219	2.22E-18	8.84E-18	4.44E-09	1.60E-08	1.7042	2.49317	6.73E-11	2.90E-10	0.000931123	0.002310199
0_4241	1.73985	5.15491	5.97E-10	1.09E-09	3.74E-08	1.16E-07	1.86945	3.55101	0.000312009	0.000454436	0.01897487	0.030933188
0_4246	3.47488	7.69877	1.62E-07	2.46E-07	0.000206631	0.00035974	2.38005	3.98442	8.11E-05	0.000129381	0.04315066	0.063072266
0_4247	1.4004	3.88518	7.35E-10	1.34E-09	1.06E-08	3.58E-08	1.33206	3.16097	1.64E-07	4.02E-07	3.96E-06	2.16E-05
0_4248	2.41961	4.97633	2.44E-06	3.35E-06	0.001729663	0.002562464	1.46842	2.23702	0.05744691	0.063743527	0.227988	0.273919648
0_4259	2.18864	2.68954	4.67E-06	6.29E-06	0.2329454	0.251335826	1.94469	2.39307	0.00015063	0.000230872	0.2256125	0.271264296
0_4272	1.29271	3.46037	0.000409559	0.000472347	0.000506816	0.000828432	1.03344	2.05365	0.605561	0.614174422	0.3324662	0.378642061
0_4281	1.68419	4.68515	6.68E-14	1.73E-13	8.54E-11	3.98E-10	1.58397	3.71903	7.30E-11	3.11E-10	2.09E-07	1.71E-06
0_4286	1.73189	3.08172	6.49E-05	7.93E-05	0.002392371	0.003456818	1.63773	2.88384	0.00191426	0.002481728	0.0272679	0.042509969
0_4289	1.70856	4.72036	1.94E-11	4.13E-11	2.61E-09	9.66E-09	1.31337	2.21185	0.000246547	0.000365916	0.001761463	0.004029009
0_4291	2.18452	3.44149	5.79E-07	8.39E-07	0.007910461	0.010633734	1.2431	1.90942	0.000366087	0.000529438	0.02964637	0.04573852
0_4292	2.22434	4.82801	5.90E-12	1.32E-11	1.41E-06	3.49E-06	2.58047	4.67647	1.77E-10	7.15E-10	0.001127368	0.002726967
0_431	2.55367	4.99588	2.10E-19	9.38E-19	1.17E-06	2.94E-06	1.86895	3.97817	1.34E-08	3.82E-08	0.000232224	0.000720974
0_4313	2.32541	3.14516	6.34E-06	8.47E-06	0.04545105	0.054289674	2.87005	4.52082	3.75E-08	9.90E-08	0.01406862	0.023983926
0_4322	2.75905	3.65709	7.51E-06	9.95E-06	0.09026708	0.103090537	1.59809	1.91338	0.1070097	0.115058682	0.4823373	0.52525443
0_4323	2.40247	3.51462	6.69E-08	1.05E-07	0.0174733	0.022128349	2.46027	2.96094	1.03E-05	1.92E-05	0.3283035	0.374421238
0_433	1.4278	4.81815	1.28E-26	1.16E-25	5.93E-23	1.47E-21	0.90169	1.62088	0.004732371	0.005853008	0.002424304	0.005308222
0_4333	1.15118	1.80306	0.03083065	0.03257878	0.02978969	0.036377581	1.15119	2.8733	0.000207483	0.000313305	0.000211219	0.000666152
0_4340	4.07416	8.93267	4.71E-19	2.00E-18	6.97E-06	1.55E-05	2.11093	3.51785	2.32E-08	6.34E-08	0.009261208	0.016764218
0_4351	2.90423	3.59379	1.19E-05	1.55E-05	0.3646305	0.381617116	1.78117	3.2545	0.00197212	0.002552705	0.1256244	0.161968566
0_4358	2.61484	10.226	6.59E-11	1.31E-10	7.84E-07	2.02E-06	2.49326	4.45399	1.14E-05	2.11E-05	0.07953707	0.10780231
0_4364	3.09094	3.80225	4.69E-13	1.14E-12	0.2538584	0.272109658	3.3276	2.62489	1.92E-15	1.67E-14	0.2647818	0.311955569
0_437	0.95147	2.52468	0.002748299	0.003033116	0.000810353	0.001276637	0.74112	2.15795	0.168982	0.178793858	0.06133904	0.085686564
0_4378	4.48189	7.83448	3.58E-09	6.21E-09	0.003065802	0.004356946	2.81038	4.7688	2.41E-07	5.79E-07	0.005817542	0.011290851
0_4386	2.78341	8.92765	4.80E-13	1.17E-12	2.85E-07	7.87E-07	1.82611	4.98274	2.60E-07	6.21E-07	0.000237024	0.000730675
0_4395	1.95378	2.79327	7.87E-08	1.22E-07	0.008868961	0.011779845	1.7524	1.99467	6.14E-09	1.86E-08	0.4341687	0.480132615
0_4399	1.72488	3.70983	1.98E-15	5.83E-15	1.60E-10	7.25E-10	1.44717	2.28396	1.22E-06	2.60E-06	0.001145769	0.002759267
0_44	1.566	3.29888	1.34E-15	4.04E-15	3.69E-11	1.86E-10	0.40413	1.29236	0.002451496	0.003128758	0.000527261	0.001448422
0_4400	1.82027	1.99905	0.00096898	0.001087698	0.5352801	0.552112808	2.12896	1.89777	0.001220175	0.001628224	0.5576176	0.595372958
0_4406	1.94498	4.01004	1.79E-13	4.50E-13	5.64E-09	1.99E-08	1.8419	2.94032	5.35E-09	1.64E-08	0.000295093	0.000879914
0_4410	2.47541	5.44036	2.40E-09	4.23E-09	8.14E-06	1.79E-05	1.76478	4.32203	1.88E-07	4.59E-07	2.05E-05	8.73E-05
0_4412	1.87705	3.03211	3.81E-05	4.76E-05	0.004779135	0.006625344	1.49226	2.33499	0.000119878	0.00018706	0.0120971	0.021241161
0_4417	1.54676	1.90835	0.1165297	0.119070846	0.3245381	0.342718921	0.94072	1.33306	0.4335466	0.444663179	0.2708067	0.317627234
0_4428	3.2734	13.30183	2.02E-09	3.57E-09	9.54E-07	2.44E-06	2.71674	11.54855	3.78E-06	7.53E-06	0.000207156	0.000658403
0_4430	2.52756	9.18095	8.13E-14	2.09E-13	2.11E-10	9.38E-10	1.59738	3.25447	1.93E-05	3.43E-05	0.000861723	0.002183356
0_4432	2.10479	5.05804	3.85E-06	5.21E-06	0.000300061	0.000511007	1.84556	6.65803	0.000138966	0.000214397	0.001137471	0.002743312
0_4435	2.34447	3.07952	3.45E-05	4.33E-05	0.1062302	0.120399121	1.80433	1.94875	0.007738565	0.009387017	0.6961557	0.725346473
0_444	2.70153	5.86341	3.16E-26	2.74E-25	3.14E-09	1.15E-08	2.57555	5.64937	1.90E-12	1.04E-11	0.000368517	0.001064028
0_445	3.0463	7.93645	3.23E-39	8.83E-38	3.54E-18	4.54E-17	2.12751	4.28543	2.90E-22	6.70E-21	2.23E-08	2.61E-07
0_4456	1.81557	3.05537	0.007693003	0.008289438	0.01888657	0.023844476	1.09862	1.51985	0.2716309	0.283200684	0.2510772	0.297349999
0_4459	2.9493	7.70302	6.17E-17	2.10E-16	1.12E-09	4.39E-09	1.64235	3.93603	1.18E-10	4.86E-10	7.37E-07	5.12E-06
0_4464	2.51979	5.99529	2.38E-11	5.02E-11	4.36E-06	9.97E-06	1.38188	2.42895	0.000278224	0.000409962	0.01263963	0.022075605
0_4467	2.56062	2.26827	3.24E-05	4.08E-05	0.5450083	0.561440711	2.18492	3.9267	0.000453952	0.000647375	0.06474082	0.089842197
0_447	1.93011	5.93771	1.59E-32	2.23E-31	7.29E-20	1.22E-18	1.60048	6.70365	5.52E-23	1.37E-21	1.38E-14	6.47E-13
0_4473	3.28735	4.26165	5.77E-10	1.06E-09	0.2058463	0.223716323	2.22761	2.67481	4.24E-05	7.06E-05	0.4660466	0.510906701
0_4477	2.42565	7.2825	1.94E-17	6.93E-17	2.45E-10	1.07E-09	1.66509	2.95111	6.81E-06	1.31E-05	0.005611404	0.010981745
0_4486	2.98252	6.31159	3.66E-12	8.30E-12	6.63E-05	0.000126139	2.767	6.64211	5.08E-05	8.37E-05	0.003903711	0.007992617
0_4493	2.43167	7.15649	2.37E-10	4.46E-10	1.16E-06	2.93E-06	2.5056	5.14599	1.64E-06	3.42E-06	0.006029838	0.011661479
0_4494	3.2638	6.55303	1.22E-08	2.04E-08	0.000682545	0.001088885	1.49675	2.60787	0.000731977	0.001014744	0.04768004	0.069104457
0_45	3.30438	4.81645	7.78E-15	2.15E-14	0.007773225	0.010457825	2.54354	3.72983	5.30E-07	1.20E-06	0.04870313	0.070497028
0_450	2.26321	3.80723	2.76E-10	5.17E-10	0.000162852	0.000289358	1.61042	2.7207	1.29E-06	2.73E-06	0.001754188	0.004017973
0_4500	4.96586	5.31088	0.000464282	0.000532091	0.7882088	0.795974404	1.66377	1.90026	0.0887728	0.095970595	0.6363678	0.671153178
0_4506	2.20702	3.76947	1.43E-06	2.00E-06	0.001783594	0.002628117	1.90479	2.37281	0.01146649	0.013646621	0.3714105	0.416060943
0_451	2.37566	4.9574	1.15E-24	8.42E-24	6.26E-11	3.03E-10	1.81924	4.38254	3.73E-17	4.50E-16	9.49E-10	1.66E-08
0_4518	1.61706	3.55835	3.62E-05	4.54E-05	0.000582275	0.000939893	1.58913	3.29802	0.001216336	0.001624423	0.01940414	0.031538939
0_4540	2.99504	6.15838	7.64E-13	1.83E-12	8.60E-05	0.000160273	1.92284	3.78017	3.49E-08	9.25E-08	0.000700116	0.001825422
0_455	2.10916	2.92538	7.08E-08	1.11E-07	0.00982028	0.012977646	1.80669	2.77035	5.27E-06	1.03E-05	0.0122639	0.021511012
0_4561	1.73238	2.42645	0.1019	0.104578223	0.1974948	0.215353372	2.43164	7.72071	0.000994329	0.001345462	0.007312166	0.013736486
0_4564	2.74784	7.59107	5.78E-16	1.82E-15	4.55E-07	1.23E-06	2.64891	7.23763	2.28E-15	1.95E-14	4.36E-05	0.000166676
0_4572	2.09692	7.20453	4.19E-11	8.61E-11	4.58E-08	1.38E-07	1.19442	2.79721	0.000494834	0.000701407	0.000710935	0.001850688
0_4573	2.43958	7.2983	5.85E-15	1.63E-14	1.44E-09	5.54E-09	2.20621	5.89357	1.80E-10	7.25E-10	1.35E-05	6.10E-05
0_4575	4.42187	7.24181	4.48E-10	8.32E-10	0.008418306	0.011242689	3.7394	4.6876	7.05E-06	1.35E-05	0.3642579	0.408886349
0_458	2.25378	3.93731	2.03E-15	5.97E-15	1.07E-07	3.09E-07	1.65501	2.55498	5.61E-06	1.10E-05	0.01043633	0.018664756
0_4586	2.51561	4.54325	1.36E-07	2.08E-07	0.002236688	0.003240499	1.9783	4.64328	1.70E-08	4.75E-08	7.08E-05	0.000255753
0_4588	2.64454	6.66971	1.96E-09	3.47E-09	7.22E-06	1.60E-05	1.9578	3.46533	0.00021688	0.000325122	0.01080299	0.019278459
0_4598	1.57436	4.34969	1.38E-13	3.49E-13	3.09E-11	1.56E-10	1.43859	3.38567	1.56E-09	5.31E-09	5.74E-07	4.18E-06
0_46	2.72269	4.64242	2.79E-21	1.43E-20	1.33E-06	3.31E-06	3.5774	7.02318	1.31E-11	6.26E-11	0.000290579	0.000868032
0_460	1.89898	3.30631	2.58E-15	7.52E-15	6.83E-08	2.03E-07	1.83708	2.82701	5.84E-11	2.54E-10	0.000241547	0.00074183
0_461	1.98836	4.96537	1.42E-19	6.42E-19	5.34E-12	3.02E-11	1.36679	3.28123	4.47E-11	2.00E-10	1.07E-08	1.40E-07
0_4610	2.42497	3.11148	1.70E-05	2.18E-05	0.1485949	0.165666646	2.91842	3.80259	1.06E-06	2.27E-06	0.1533035	0.193249608
0_4612	3.01663	5.27526	7.97E-11	1.58E-10	0.00070073	0.001115725	2.02004	4.54381	1.97E-07	4.80E-07	0.00019258	0.000615655
0_4614	2.91516	4.64566	0.003345972	0.003672955	0.1356363	0.151735015	2.35584	3.66278	0.002058763	0.002650213	0.1665732	0.206797917
0_462	3.0262	3.47687	5.19E-16	1.64E-15	0.1573397	0.174467281	2.62241	3.26791	5.35E-17	6.14E-16	0.05206416	0.074442217
0_4623	3.68541	8.75882	7.69E-16	2.38E-15	7.42E-07	1.93E-06	4.50815	9.47064	1.15E-11	5.51E-11	0.000525384	0.001445688
0_4631	2.31388	4.32555	1.97E-06	2.74E-06	0.000981509	0.001518561	1.84217	2.92693	3.32E-05	5.64E-05	0.02229535	0.035777274
0_4634	2.85172	3.73236	9.12E-06	1.19E-05	0.1497763	0.166870334	1.83174	2.23868	0.01698156	0.019978306	0.4205048	0.466595313
0_4637	2.04049	3.23961	9.75E-06	1.27E-05	0.02299276	0.028631835	1.40873	3.30173	0.000132538	0.000205348	0.000791702	0.002028736
0_464	2.09531	3.95169	1.22E-19	5.56E-19	1.99E-07	5.59E-07	1.35376	2.78313	1.49E-09	5.10E-09	0.000186389	0.000598196
0_465	3.39994	10.52057	1.02E-42	3.72E-41	2.01E-20	3.56E-19	3.4159	8.13171	5.25E-25	2.00E-23	2.46E-08	2.86E-07
0_4656	2.4817	3.6166	0.002339339	0.002586997	0.1221769	0.137239805	2.181	2.13734	0.07563342	0.082802943	0.9462678	0.95500258
0_4658	3.16736	4.29707	2.06E-10	3.89E-10	0.07722572	0.089379097	2.57767	3.45818	3.52E-07	8.20E-07	0.1381586	0.176326929
0_4660	1.56045	3.26787	0.001294777	0.001441571	0.001995305	0.002916489	1.06437	1.07851	0.8068544	0.811306693	0.964526	0.968067711
0_4661	2.31664	9.60754	2.04E-21	1.06E-20	2.92E-14	2.18E-13	2.09035	5.93502	8.06E-12	4.02E-11	1.77E-06	1.06E-05
0_4667	4.25557	7.20346	5.56E-10	1.02E-09	0.008523335	0.011364447	7.43721	14.44689	0.000477833	0.000679658	0.1301148	0.167101231
0_4669	2.91136	5.55604	1.58E-12	3.68E-12	2.19E-05	4.49E-05	1.91524	3.96134	2.54E-09	8.38E-09	3.70E-05	0.000143791
0_4673	2.4504	3.18118	0.000125834	0.000150414	0.2813805	0.298875661	1.13694	1.17418	0.525209	0.534663414	0.9293458	0.940238811
0_4684	2.33809	5.86953	3.28E-08	5.31E-08	1.97E-05	4.05E-05	1.36385	2.76627	0.001560395	0.00205381	0.01750733	0.029002042
0_4686	3.58353	7.44984	1.81E-06	2.52E-06	0.000956424	0.001482548	5.59116	11.05772	0.000900013	0.001231044	0.07984343	0.108128179
0_469	3.1546	7.79126	1.00E-28	1.06E-27	1.89E-11	1.00E-10	2.62328	6.03625	2.69E-24	8.17E-23	3.20E-08	3.47E-07
0_4695	3.45183	7.53319	2.57E-10	4.83E-10	9.51E-05	0.000175438	3.80756	7.31639	6.72E-11	2.90E-10	0.00547165	0.010721035
0_4699	1.1597	2.89453	8.51E-13	2.02E-12	1.91E-12	1.14E-11	1.35653	2.66107	3.23E-08	8.63E-08	2.71E-06	1.55E-05
0_471	1.34122	2.73357	7.00E-10	1.28E-09	3.77E-08	1.16E-07	1.2243	2.49588	6.47E-07	1.44E-06	6.22E-06	3.19E-05
0_4716	2.55563	3.01331	1.91E-07	2.88E-07	0.1878482	0.20551771	1.54923	1.69467	0.000472516	0.000672679	0.5144348	0.556879916
0_4719	2.37375	2.87683	6.32E-05	7.75E-05	0.3385243	0.357258592	2.12988	5.59443	1.23E-07	3.06E-07	0.000146703	0.000485066
0_4724	2.61318	5.71123	4.33E-11	8.87E-11	3.14E-05	6.26E-05	1.95558	5.22188	6.49E-10	2.38E-09	0.000106046	0.00036384
0_4725	1.13549	1.97423	0.005917791	0.006418768	0.003472184	0.004900501	1.88699	2.96375	0.01897295	0.022146362	0.1278109	0.164528945
0_4732	8.16519	7.98337	2.90E-12	6.65E-12	0.9033806	0.906697787	3.42659	3.47552	2.51E-06	5.13E-06	0.952851	0.960914606
0_4735	2.8445	11.44166	1.41E-22	8.26E-22	2.70E-14	2.04E-13	3.2813	9.36148	2.61E-15	2.22E-14	2.48E-07	2.00E-06
0_4743	3.22254	5.87577	1.58E-05	2.03E-05	0.02023866	0.025434528	2.46357	4.1438	0.05288312	0.059200216	0.3132807	0.358785159
0_4745	2.33616	7.03883	2.10E-17	7.47E-17	2.73E-10	1.18E-09	1.33713	2.75889	1.63E-05	2.94E-05	0.000933741	0.002313195
0_4746	1.60761	4.13296	3.96E-08	6.35E-08	6.44E-07	1.70E-06	1.29153	4.00684	1.39E-06	2.92E-06	6.77E-06	3.42E-05
0_4750	2.10978	3.52685	2.52E-07	3.75E-07	0.003641081	0.005121246	2.18014	3.86553	7.60E-05	0.000121957	0.0123554	0.021612787
0_4754	4.13915	12.22061	1.68E-36	3.49E-35	1.45E-19	2.31E-18	3.27084	8.63795	1.10E-28	7.22E-27	1.03E-12	3.45E-11
0_4755	1.70362	2.43385	5.19E-05	6.41E-05	0.01485729	0.019061608	1.42632	1.91172	0.02201987	0.025493702	0.1704519	0.210656455
0_4757	2.43914	3.36978	5.41E-08	8.60E-08	0.04612105	0.055009834	2.13751	4.12437	3.02E-06	6.07E-06	0.00152074	0.003532597
0_4758	2.17431	6.04723	1.70E-12	3.95E-12	2.75E-08	8.67E-08	1.34566	2.86629	8.45E-06	1.60E-05	0.00046698	0.001306906
0_476	1.97094	3.24346	2.70E-05	3.42E-05	0.005080519	0.007031267	1.34254	2.03447	0.08186915	0.089153656	0.09601173	0.127497358
0_4760	2.55978	3.78262	8.63E-05	0.000104068	0.04518771	0.054053862	1.94295	2.89873	0.001063798	0.001433549	0.07659362	0.104157162
0_4765	2.76144	7.08274	3.57E-17	1.24E-16	1.55E-08	5.10E-08	2.27954	6.37714	2.99E-11	1.36E-10	3.18E-06	1.76E-05
0_4787	1.47349	2.41933	0.0714011	0.073925381	0.09181419	0.104784462	0.62632	0.77421	0.5575445	0.566877235	0.5704429	0.607484647
0_479	2.70864	5.45762	4.32E-23	2.69E-22	4.68E-09	1.68E-08	1.59074	2.57557	2.29E-07	5.53E-07	0.004839843	0.009656134
0_4791	1.67754	3.27815	0.000285091	0.000331126	0.002395242	0.00345792	1.38624	1.94498	0.2405253	0.251249358	0.307141	0.352738964
0_4794	2.23238	2.79085	0.007734658	0.00832885	0.2952342	0.312578495	2.23537	3.07076	0.001426655	0.001889915	0.2019921	0.245929506
0_4795	2.28986	3.66967	3.68E-08	5.93E-08	0.006355858	0.008671886	1.49824	2.07058	0.000127819	0.000198695	0.07626418	0.103795233
0_48	2.87051	8.8162	1.74E-78	4.08E-76	2.52E-39	2.76E-37	2.05099	3.873	6.45E-25	2.35E-23	1.82E-08	2.23E-07
0_4800	2.52408	4.12325	6.11E-16	1.91E-15	0.000165863	0.000293753	2.33253	4.23656	4.17E-15	3.39E-14	6.70E-05	0.000244178
0_4804	2.69695	3.79948	1.43E-09	2.56E-09	0.0222895	0.027798312	3.05309	5.66252	2.98E-13	1.80E-12	0.000873242	0.002193135
0_4805	1.67256	4.84138	5.13E-18	1.96E-17	5.08E-14	3.67E-13	2.00038	5.9521	6.75E-19	9.46E-18	1.85E-12	6.07E-11
0_4807	2.31334	4.40824	1.50E-09	2.69E-09	1.54E-05	3.23E-05	1.76884	3.88015	2.86E-09	9.34E-09	1.81E-05	7.87E-05
0_4812	3.36975	7.098	8.26E-06	1.09E-05	0.01032393	0.013577582	2.60508	2.31159	0.02590985	0.029839996	0.7742284	0.800084799
0_4814	2.11676	3.43077	0.001231996	0.001374472	0.02511241	0.03108253	1.45853	1.8039	0.1762114	0.186202768	0.4818993	0.525126148
0_4817	0.72784	0.93496	0.4494143	0.453283796	0.3552334	0.372972328	0.95331	1.4176	0.283268	0.294958425	0.1196789	0.154911915
0_483	2.51278	3.92769	6.18E-11	1.24E-10	0.007716657	0.010415899	2.57506	3.96381	1.08E-08	3.13E-08	0.05095944	0.073053743
0_4832	2.14666	3.5369	2.15E-06	2.98E-06	0.005371914	0.007397094	2.04188	2.83763	0.000157323	0.000240009	0.09479115	0.126183024
0_4835	2.19874	4.44281	7.26E-06	9.64E-06	0.001369145	0.002067585	2.1038	3.96385	0.000260927	0.000385861	0.02419089	0.038220674
0_4838	2.64666	4.7403	1.02E-17	3.74E-17	6.86E-06	1.52E-05	1.97282	3.41024	3.52E-11	1.59E-10	0.000170573	0.000552845
0_484	3.82147	6.46352	8.84E-42	2.96E-40	1.59E-08	5.20E-08	2.90039	5.17394	2.26E-34	3.09E-32	7.55E-08	7.41E-07
0_485	2.23782	4.06475	8.11E-13	1.93E-12	7.39E-06	1.63E-05	2.02757	4.12163	2.94E-08	7.92E-08	0.000307497	0.00091028
0_4852	1.9423	5.83586	1.30E-09	2.34E-09	3.49E-07	9.57E-07	1.17169	4.1701	1.37E-06	2.88E-06	1.01E-05	4.76E-05
0_4853	1.75876	2.02107	0.08466305	0.087435392	0.4481092	0.465420575	1.34039	1.418	0.4166795	0.428704128	0.8193499	0.842994878
0_4856	1.71414	3.17927	0.004500004	0.004906919	0.01665114	0.021218236	0.98096	1.96265	0.2142137	0.224623061	0.08641255	0.116256425
0_4857	1.28015	2.05975	0.2089072	0.211878669	0.1149843	0.129426391	1.65981	4.63437	0.008970481	0.01080146	0.01358431	0.023348139
0_487	2.45883	3.63358	1.33E-22	7.85E-22	6.97E-05	0.000132148	2.21939	3.43003	2.92E-18	3.89E-17	0.000333842	0.000979429
0_4872	2.1538	3.4696	3.52E-05	4.41E-05	0.02069593	0.025949025	1.5423	2.94661	0.000344501	0.0004991	0.01394025	0.023814594
0_4879	2.06906	3.97507	1.09E-07	1.68E-07	0.000428143	0.000705683	1.52872	3.32155	0.000212499	0.000319138	0.002399288	0.005260471
0_488	3.62622	20.29103	4.82E-49	2.55E-47	9.36E-29	4.04E-27	3.35005	8.30245	1.88E-15	1.66E-14	1.82E-05	7.90E-05
0_4885	1.9022	3.07252	0.001965291	0.002177755	0.05237468	0.062062482	0.35991	0.77384	0.4939139	0.504370359	0.336338	0.382520333
0_489	2.0172	3.19361	1.03E-09	1.86E-09	0.000329069	0.000552944	1.51144	2.54752	2.90E-06	5.86E-06	0.003280023	0.006859305
0_4893	1.5864	2.17116	0.05953035	0.061908544	0.172802	0.19032591	1.68301	2.62926	0.005467023	0.006711016	0.06607299	0.091211872
0_4898	1.29542	7.23646	1.72E-10	3.28E-10	1.97E-10	8.80E-10	1.48322	6.11634	9.54E-06	1.79E-05	4.25E-05	0.000163232
0_49	2.3399	3.38399	3.93E-11	8.10E-11	0.001688995	0.002506824	2.47648	3.55029	1.19E-08	3.44E-08	0.02358085	0.037339096
0_4900	1.56472	2.38071	0.02145194	0.022756262	0.07834493	0.090610497	1.81067	2.25463	0.1369505	0.145938155	0.5379877	0.577043707
0_4909	1.26834	4.06837	0.0001799	0.000211799	0.000168374	0.000297558	1.36433	2.63317	0.0712318	0.078297689	0.1448812	0.183762698
0_491	3.49922	6.46753	6.01E-22	3.31E-21	4.19E-06	9.60E-06	2.49159	3.85237	2.30E-11	1.07E-10	0.01092708	0.019436455
0_4911	3.56083	11.01587	1.26E-22	7.46E-22	6.25E-11	3.03E-10	2.31842	5.11584	1.06E-07	2.65E-07	0.000802037	0.002052014
0_4915	2.42441	4.54668	0.000122557	0.000146604	0.01039053	0.013654222	3.49969	6.62547	7.42E-05	0.000119302	0.01822514	0.029919149
0_4917	2.08843	5.22013	2.29E-06	3.15E-06	0.000474143	0.000777595	0.82569	2.77099	0.02224961	0.025714842	0.01877124	0.030662185
0_492	2.04756	8.62402	6.48E-51	3.94E-49	1.45E-39	1.70E-37	1.2312	5.60458	2.96E-27	1.50E-25	6.23E-24	2.35E-21
0_4921	1.93409	7.13018	5.90E-10	1.08E-09	7.95E-09	2.75E-08	1.31556	3.16291	0.00062816	0.000878246	0.00177869	0.004051461
0_493	2.57365	4.15455	7.70E-22	4.21E-21	6.36E-06	1.42E-05	1.61997	3.76932	5.08E-13	3.01E-12	2.97E-08	3.29E-07
0_494	2.59904	5.21884	2.28E-33	3.56E-32	8.01E-15	6.50E-14	2.17431	3.61086	2.20E-25	8.80E-24	5.25E-08	5.22E-07
0_4956	1.77013	5.99517	8.86E-06	1.16E-05	5.40E-05	0.000103579	0.40593	0.94677	0.2875358	0.298833151	0.1463751	0.185514037
0_4957	2.05541	4.24961	1.36E-07	2.08E-07	0.000409584	0.000677135	2.04229	2.82284	0.001698934	0.002225441	0.1839584	0.225648299
0_4960	2.26388	4.07814	8.91E-08	1.38E-07	0.000253648	0.000438338	1.55494	2.23049	0.004124902	0.005122781	0.05871707	0.082586616
0_4968	1.7094	2.24412	0.000926494	0.001041433	0.09354347	0.106671743	1.30263	2.14416	0.001168578	0.001564464	0.008840068	0.016072851
0_4971	2.27052	3.68121	1.72E-08	2.85E-08	0.001383856	0.002085959	2.86323	5.57988	1.17E-07	2.92E-07	0.00126285	0.003005913
0_4987	2.32132	4.37551	2.37E-08	3.88E-08	0.000360872	0.000603293	1.8263	2.55412	8.07E-05	0.000128994	0.1083771	0.141624258
0_4988	3.48185	5.40455	1.18E-07	1.82E-07	0.03089629	0.0376728	2.57061	3.86058	0.00097013	0.001314887	0.1650548	0.205691392
0_499	1.81294	2.58889	3.20E-05	4.03E-05	0.03455306	0.041913475	1.44499	1.88193	0.002164727	0.002780072	0.1693771	0.209644109
0_4990	1.85137	4.55711	2.60E-07	3.86E-07	9.76E-06	2.12E-05	1.39549	4.7271	0.00036266	0.000524945	0.00046568	0.001305496
0_4994	1.3313	2.80309	0.000424625	0.000487665	0.000369866	0.000615818	1.47888	4.49318	6.09E-05	9.96E-05	0.000135986	0.000453287
0_5	2.35791	4.03348	1.21E-14	3.29E-14	1.05E-05	2.27E-05	1.74693	3.13802	3.61E-07	8.40E-07	0.001692907	0.003883031
0_5007	1.38379	1.7114	0.4986928	0.502368668	0.5646093	0.581267578	1.08542	1.57719	0.4872656	0.49789133	0.2807549	0.327248071
0_5015	2.68147	7.66482	7.58E-25	5.78E-24	1.48E-11	7.96E-11	1.91753	4.3936	2.83E-17	3.54E-16	3.39E-08	3.59E-07
0_502	2.02909	3.89656	1.69E-16	5.51E-16	1.74E-07	4.91E-07	2.34794	3.84369	9.50E-12	4.64E-11	0.002223423	0.00494094
0_5028	1.80907	3.13445	2.85E-05	3.60E-05	0.002055443	0.002996379	1.20141	2.46737	0.000256583	0.00037978	0.000530991	0.001456229
0_5031	1.10942	3.26273	8.51E-06	1.12E-05	3.13E-06	7.34E-06	0.5906	2.9854	0.00010405	0.000163764	1.85E-05	7.96E-05
0_5035	5.73303	12.88973	8.68E-16	2.67E-15	8.57E-05	0.000159895	4.07067	11.15317	1.78E-09	6.02E-09	0.000670818	0.001765877
0_5037	1.84817	7.45496	7.87E-10	1.43E-09	6.15E-07	1.63E-06	0.92541	3.93857	0.000111102	0.000174194	5.97E-05	0.000221011
0_5039	2.335	4.14039	4.74E-08	7.56E-08	0.000453106	0.00074533	2.96223	4.6796	3.55E-08	9.39E-08	0.02274057	0.036314055
0_5042	2.6114	8.984	1.31E-11	2.85E-11	4.04E-08	1.23E-07	1.10865	2.85926	0.001084584	0.001456771	0.001180405	0.002830211
0_5045	1.50145	3.15714	6.39E-06	8.52E-06	1.21E-05	2.58E-05	1.22505	1.89372	0.114148	0.122354719	0.09513703	0.126540737
0_5046	2.09309	2.78675	0.000725781	0.000820883	0.1158991	0.130333239	2.16811	2.86637	0.000332747	0.000483353	0.1995766	0.243169111
0_5056	1.46531	1.65985	0.01349843	0.014393644	0.4434698	0.460893835	1.05743	1.50264	0.01074742	0.012809425	0.09250304	0.123337387
0_5058	2.40644	3.59781	3.31E-05	4.16E-05	0.0658099	0.076926754	2.31502	3.34007	3.91E-05	6.56E-05	0.1149663	0.149638676
0_506	2.55359	10.25965	1.11E-30	1.35E-29	1.82E-22	4.03E-21	1.9755	7.35866	4.08E-12	2.13E-11	3.20E-08	3.47E-07
0_5062	2.02539	3.19944	5.68E-06	7.61E-06	0.007153126	0.009679147	1.96733	3.48457	2.63E-08	7.14E-08	0.00186505	0.004213061
0_5065	1.93157	3.4961	0.000152434	0.000181022	0.003391072	0.004790145	2.67663	4.7276	3.00E-05	5.16E-05	0.02779783	0.043195923
0_5067	2.12862	3.61539	6.32E-07	9.12E-07	0.002488744	0.003583442	2.34037	5.45934	5.11E-08	1.33E-07	0.000455551	0.001283683
0_5070	1.01877	1.79909	0.009538615	0.010224398	0.003527435	0.004974199	0.87038	1.53201	0.1052408	0.113431753	0.04527286	0.065822243
0_5071	1.06105	1.70813	0.02051065	0.021771823	0.007188957	0.009719612	1.2508	2.74627	0.000307824	0.000448739	0.001078541	0.002624343
0_5073	1.90276	3.85476	3.60E-08	5.82E-08	2.52E-05	5.10E-05	1.95337	3.50399	9.24E-06	1.74E-05	0.006440424	0.012324732
0_5076	3.62828	8.31012	1.09E-14	2.98E-14	1.59E-06	3.90E-06	2.32255	4.72112	3.06E-09	9.94E-09	0.000684808	0.001794066
0_5086	2.64837	4.07886	4.97E-05	6.15E-05	0.03499027	0.042412448	2.07007	4.98112	0.000506768	0.000717703	0.009178511	0.016632882
0_5096	2.84178	5.37122	9.09E-07	1.30E-06	0.005298583	0.007314542	1.68521	2.96292	0.01150891	0.013687174	0.06225778	0.086748309
0_5108	1.62476	5.98655	6.34E-11	1.26E-10	6.13E-10	2.51E-09	1.65126	4.42936	5.33E-08	1.37E-07	1.06E-05	4.92E-05
0_5109	2.00861	4.62321	8.68E-21	4.30E-20	7.27E-12	4.01E-11	1.83611	4.18787	1.18E-21	2.39E-20	9.89E-10	1.71E-08
0_5112	2.90645	4.1463	1.36E-11	2.95E-11	0.01235055	0.015999133	3.27723	3.78532	1.47E-10	6.01E-10	0.3370557	0.382805643
0_5118	1.60786	3.8407	2.61E-05	3.31E-05	0.000196366	0.000342961	1.42038	1.93559	0.01432792	0.017002742	0.1765965	0.217594485
0_512	2.33461	6.92397	2.20E-54	1.64E-52	2.07E-33	1.48E-31	1.83136	4.46001	6.31E-30	4.50E-28	4.73E-17	4.08E-15
0_5120	2.40534	10.41872	3.63E-19	1.58E-18	2.54E-13	1.68E-12	2.07384	6.41819	1.08E-10	4.48E-10	1.65E-07	1.40E-06
0_5127	1.19114	2.4415	0.004616424	0.005030522	0.001984899	0.002906459	1.02963	0.89322	0.9016724	0.903876978	0.6491511	0.681567096
0_5131	2.65999	6.00386	2.45E-09	4.31E-09	8.79E-05	0.000163442	1.26483	2.431	0.000827213	0.001136205	0.007631771	0.014222846
0_5141	2.06343	3.81143	8.15E-05	9.86E-05	0.00570368	0.007840767	0.7473	2.56396	0.003699739	0.004617635	0.000953057	0.002353936
0_5151	1.34218	1.66	0.1957179	0.198624601	0.3618513	0.379192417	1.31174	1.70561	0.001589425	0.002090342	0.3614999	0.406068381
0_5167	1.75026	1.38704	0.1882601	0.191174343	0.3165828	0.33474906	0.31653	0.30882	0.8835415	0.886243462	0.9286235	0.940087988
0_517	1.88013	5.39982	8.35E-33	1.20E-31	1.47E-23	3.77E-22	1.8089	4.92528	6.73E-20	1.11E-18	8.55E-13	2.92E-11
0_5179	3.42554	6.43547	1.08E-06	1.53E-06	0.005371331	0.007397094	2.42058	4.16588	0.000391206	0.000563282	0.04384632	0.063975058
0_5184	4.08009	4.06681	1.54E-11	3.31E-11	0.9826302	0.98322973	3.19244	3.72497	1.95E-09	6.54E-09	0.3975758	0.443252421
0_5189	3.46457	5.9623	3.95E-12	8.92E-12	0.000657802	0.001051457	2.73458	4.05626	2.15E-12	1.16E-11	0.007810996	0.014540333
0_5199	2.12022	7.13859	1.18E-12	2.77E-12	3.60E-10	1.53E-09	1.75421	7.19286	5.02E-07	1.14E-06	6.76E-06	3.42E-05
0_52	3.43908	4.47113	9.36E-19	3.84E-18	0.02782248	0.034281643	3.79229	6.51868	8.05E-13	4.57E-12	0.008697149	0.015901142
0_5203	2.40631	4.74189	8.07E-06	1.07E-05	0.002076934	0.003019656	1.88238	3.02768	0.0183571	0.02145805	0.2205668	0.265977612
0_5211	1.2679	1.74535	0.1727215	0.175721625	0.1109023	0.125520892	1.78651	2.08413	0.2378184	0.248738633	0.690695	0.721031063
0_5217	2.07317	4.6951	1.78E-05	2.28E-05	0.000246318	0.00042657	1.13909	4.61956	0.000640581	0.000894849	0.000687424	0.001798047
0_522	2.09934	9.50989	9.51E-30	1.08E-28	4.60E-22	9.80E-21	0.98156	1.55165	0.002565235	0.003266293	0.0247058	0.038863016
0_5220	2.33251	6.21105	3.56E-09	6.20E-09	9.69E-06	2.11E-05	1.55952	3.07397	6.94E-06	1.34E-05	0.000653475	0.00173668
0_5221	1.72305	2.41463	0.01352292	0.014410389	0.104405	0.118494256	2.2008	2.5878	0.02937707	0.03364413	0.5277676	0.568311795
0_5222	3.57097	6.6825	3.58E-09	6.21E-09	0.003062802	0.004356946	2.65928	4.67628	7.90E-06	1.50E-05	0.03357874	0.050942769
0_523	2.47169	8.32389	1.26E-25	1.04E-24	1.54E-17	1.88E-16	1.72746	4.5546	9.82E-10	3.48E-09	2.59E-07	2.08E-06
0_5230	3.37107	12.16692	3.30E-14	8.70E-14	6.39E-10	2.61E-09	1.88496	3.92683	1.58E-05	2.86E-05	0.004455159	0.008953996
0_5231	1.75708	4.08862	6.15E-09	1.05E-08	2.75E-06	6.51E-06	1.38792	3.24113	7.40E-08	1.88E-07	0.000213633	0.000672472
0_524	2.08078	6.24399	4.49E-24	3.09E-23	1.65E-15	1.45E-14	1.52563	2.67353	2.86E-07	6.75E-07	0.000480318	0.001337388
0_5240	1.06794	1.5346	0.1633441	0.166284497	0.07021872	0.081730803	1.27861	2.26146	0.002256246	0.002890815	0.002696014	0.005848496
0_5249	1.69477	1.93829	0.03609027	0.03796539	0.4991872	0.516835232	1.81201	2.3207	0.002759646	0.003493667	0.2606058	0.307477347
0_5255	2.2146	5.94507	1.78E-08	2.94E-08	1.04E-05	2.25E-05	1.86207	4.49498	0.000103644	0.000163282	0.002738514	0.005925017
0_527	2.4917	7.86616	4.40E-29	4.78E-28	2.45E-17	2.89E-16	1.73734	3.07575	5.56E-06	1.09E-05	0.00654744	0.012471314
0_5280	0.89423	2.22796	0.000285399	0.000331249	5.36E-05	0.000102932	0.51091	1.56671	0.001657044	0.002172304	0.000360614	0.001048594
0_5281	1.63246	3.3998	8.80E-06	1.16E-05	5.16E-05	9.97E-05	2.05987	4.11788	3.39E-05	5.75E-05	0.003201197	0.006750054
0_53	1.46417	7.10242	1.21E-86	9.92E-84	2.08E-78	3.41E-75	0.75037	2.8486	3.29E-26	1.38E-24	1.81E-25	1.48E-22
0_5303	2.09248	3.29597	0.000878426	0.000988757	0.03813228	0.045949257	1.61021	2.50219	0.05455385	0.060821424	0.161275	0.201901527
0_5306	2.65205	4.87339	3.74E-06	5.08E-06	0.01072466	0.014070754	2.08967	3.75262	0.000110474	0.000173375	0.01632885	0.027270177
0_5311	2.04348	3.37895	3.82E-06	5.18E-06	0.03711005	0.044816261	1.9448	2.71278	2.96E-05	5.10E-05	0.186896	0.229080299
0_5325	1.71061	2.29518	0.06391412	0.066299277	0.2567132	0.274810475	1.38346	2.17771	0.1074919	0.115446441	0.1559038	0.196090172
0_5330	2.08999	4.04454	2.54E-08	4.14E-08	0.000306228	0.000518816	1.7112	3.01915	1.60E-05	2.89E-05	0.003419394	0.007107486
0_5332	1.52833	1.74352	0.0156706	0.016688171	0.5444107	0.561177591	1.10507	1.84549	0.06113908	0.067566099	0.03123027	0.047777652
0_5354	2.61086	5.77114	1.91E-11	4.07E-11	6.24E-07	1.65E-06	1.05086	1.86365	5.07E-05	8.36E-05	0.000595051	0.001610369
0_5360	1.84756	2.24779	0.09846324	0.101177765	0.4744108	0.492114935	1.66055	3.61366	0.2552545	0.266465551	0.2511157	0.297349999
0_537	2.2335	10.68974	4.24E-40	1.29E-38	5.35E-29	2.49E-27	1.47339	4.37445	2.25E-09	7.47E-09	1.64E-06	9.96E-06
0_5372	4.1575	12.71427	3.02E-23	1.93E-22	2.46E-11	1.27E-10	1.91746	5.31259	1.53E-12	8.51E-12	1.04E-06	6.71E-06
0_5377	1.95983	2.86217	0.005022653	0.005462302	0.1131406	0.127526175	1.89246	0.95321	0.02766572	0.031750721	0.3424253	0.387562106
0_538	3.24312	6.30927	3.93E-19	1.70E-18	4.83E-06	1.09E-05	5.0071	11.4108	1.90E-19	2.94E-18	1.85E-05	7.96E-05
0_5384	2.8587	7.15622	1.01E-30	1.24E-29	2.14E-17	2.54E-16	0.84928	1.93646	9.99E-16	9.26E-15	5.06E-07	3.74E-06
0_5387	1.94095	2.68909	0.003826369	0.004177926	0.2859323	0.303121507	2.7101	5.25559	0.000130784	0.000203112	0.08695773	0.116893998
0_5388	2.12527	2.83284	0.006642373	0.007185681	0.234853	0.253061051	1.90314	2.6304	0.002282511	0.002922184	0.2520159	0.298200632
0_5389	1.0492	1.90494	0.004872374	0.005302384	0.001458301	0.002188119	0.94217	1.64951	0.03977224	0.044890897	0.01549686	0.026093276
0_5394	2.2997	2.98088	5.61E-08	8.90E-08	0.1536352	0.170821511	2.20176	2.356	0.003062119	0.00384818	0.7992554	0.824389218
0_5397	1.92666	6.61171	9.76E-15	2.67E-14	1.84E-11	9.80E-11	1.35695	4.83442	2.25E-13	1.39E-12	1.33E-10	2.83E-09
0_5403	0.64812	1.34665	0.000174674	0.00020609	5.41E-05	0.00010365	0.75095	1.39561	0.05395019	0.060230301	0.01625685	0.027205341
0_5405	2.52011	4.02951	5.97E-07	8.63E-07	0.01735541	0.021996037	0.99703	1.25459	0.01753199	0.020566855	0.3375543	0.38310661
0_541	2.96786	6.4523	4.64E-40	1.38E-38	1.50E-16	1.57E-15	1.70149	3.48179	1.72E-21	3.36E-20	2.03E-11	5.28E-10
0_5410	1.33445	1.73687	0.1564162	0.159429812	0.1604432	0.177668365	0.87553	1.70272	0.1104282	0.118444897	0.04121211	0.060688656
0_5417	1.82587	4.98728	2.49E-07	3.71E-07	4.91E-05	9.52E-05	2.30994	4.67921	5.07E-05	8.36E-05	0.008363456	0.015386318
0_5421	1.46957	3.72306	0.000411196	0.00047381	0.000396549	0.000656247	1.12857	2.47517	0.1939226	0.203998117	0.0806787	0.109169198
0_5429	2.29968	8.42196	8.27E-09	1.40E-08	1.12E-07	3.22E-07	1.17874	5.07609	1.65E-05	2.97E-05	2.88E-05	0.000115765
0_543	2.501	3.3328	1.53E-07	2.33E-07	0.05318852	0.062890536	1.96793	1.67758	0.01222885	0.014522313	0.4659182	0.510906701
0_5430	2.38172	5.86166	5.83E-07	8.44E-07	0.00014688	0.00026326	3.02252	7.17389	0.00224005	0.002872308	0.01920579	0.031278546
0_5431	2.58103	3.86343	6.22E-05	7.64E-05	0.04222187	0.050542968	2.60253	5.61648	5.35E-07	1.21E-06	0.003035574	0.006438204
0_5435	2.63486	7.762	3.57E-22	2.01E-21	4.68E-14	3.41E-13	2.27415	5.54868	9.97E-15	7.75E-14	1.02E-07	9.67E-07
0_5437	3.07381	9.38342	3.41E-11	7.06E-11	1.93E-06	4.66E-06	2.52093	3.47527	7.01E-06	1.35E-05	0.2254716	0.271264296
0_544	3.24844	6.76723	2.50E-24	1.75E-23	7.13E-08	2.10E-07	2.82389	4.68064	1.46E-11	6.94E-11	0.003545567	0.007341831
0_5457	2.19713	4.71973	1.76E-06	2.46E-06	0.000768652	0.001216785	2.2519	4.5073	1.26E-05	2.31E-05	0.01544124	0.026026345
0_5458	3.5025	15.02696	3.89E-10	7.23E-10	2.57E-07	7.13E-07	1.67835	7.80725	1.56E-05	2.83E-05	6.40E-05	0.000233764
0_5459	1.59661	10.88064	3.78E-12	8.56E-12	8.51E-11	3.98E-10	2.44545	6.29865	9.97E-07	2.15E-06	0.000430281	0.001216657
0_546	2.28108	7.70643	9.49E-12	2.08E-11	9.81E-09	3.34E-08	2.04118	6.74366	7.04E-06	1.35E-05	0.000103616	0.000356248
0_5472	3.44316	5.32773	0.000878216	0.000988757	0.16782	0.185461456	6.49686	4.51542	0.002724981	0.003456279	0.5487874	0.587091543
0_5479	1.42899	3.1267	0.000416845	0.000479737	0.001037363	0.001597442	0.95545	1.93347	0.005082917	0.006272373	0.0176257	0.029139262
0_5484	2.61595	4.22253	2.94E-06	4.00E-06	0.01686372	0.021439148	1.69061	2.39957	0.001080199	0.001452071	0.129148	0.165989592
0_5485	0.92423	2.76593	0.000519577	0.000593802	0.000105038	0.000192043	0.38788	0.67499	0.4254997	0.437504394	0.3009441	0.346349701
0_549	1.66481	6.88074	5.70E-46	2.60E-44	2.60E-38	2.37E-36	1.28584	4.3114	5.95E-22	1.27E-20	2.56E-19	3.00E-17
0_5497	1.31172	1.77303	0.0457535	0.047976816	0.06061906	0.071265418	1.65773	1.56399	0.05516934	0.061465841	0.7762728	0.801692312
0_5499	2.50967	3.91015	0.000226634	0.000265675	0.05246885	0.06212918	1.44761	1.93364	0.05946187	0.06584569	0.2501743	0.29687833
0_5501	1.77209	2.70401	6.48E-05	7.92E-05	0.005880943	0.008064169	1.47033	1.5154	0.2035898	0.213893192	0.8766968	0.895340027
0_5502	2.12458	3.66286	7.31E-06	9.70E-06	0.007767086	0.010457825	2.81077	4.64747	6.04E-07	1.35E-06	0.03694646	0.055284849
0_5503	1.46893	3.16852	7.07E-05	8.61E-05	0.001152631	0.001765	1.05817	1.59635	0.07530664	0.08250026	0.06475212	0.089842197
0_551	1.88204	4.38413	2.06E-16	6.69E-16	2.62E-12	1.53E-11	1.3161	3.29135	4.90E-10	1.87E-09	1.06E-07	9.93E-07
0_553	2.37759	7.42736	1.07E-28	1.13E-27	1.61E-16	1.67E-15	2.90338	4.81832	2.55E-12	1.36E-11	0.006416174	0.012307047
0_5531	0.81758	1.25448	0.2682972	0.271609511	0.1245975	0.139767373	0.32583	0.85831	0.07360179	0.080740425	0.08514403	0.114738052
0_5537	1.648	1.93202	0.03033746	0.032078294	0.3636159	0.380798261	1.03348	1.38195	0.05931981	0.065732762	0.1164084	0.1511558
0_5538	4.3468	6.54793	1.96E-07	2.95E-07	0.06990728	0.081426093	2.89872	3.78504	2.14E-05	3.76E-05	0.2981711	0.344366623
0_555	1.55457	3.80728	9.50E-13	2.24E-12	7.51E-09	2.60E-08	1.07023	2.97621	2.05E-06	4.23E-06	7.36E-05	0.000264123
0_5556	1.72672	2.77216	0.002708268	0.002990949	0.06226794	0.073099085	1.13422	3.19504	0.002021157	0.002605894	0.002064791	0.004626034
0_5560	1.57125	3.34775	0.000115371	0.000138209	0.000456281	0.0007498	1.41881	3.1315	0.000917441	0.00125175	0.002358048	0.005190871
0_5565	2.91192	4.59195	4.50E-08	7.19E-08	0.008456628	0.011284679	2.17383	3.18921	3.27E-05	5.57E-05	0.06502063	0.090062359
0_557	2.65509	4.31506	5.85E-28	5.68E-27	2.56E-07	7.12E-07	1.89428	3.43762	1.54E-14	1.16E-13	4.28E-06	2.31E-05
0_5585	1.92433	3.77258	0.01591348	0.016935826	0.01929679	0.024324931	1.16916	2.35131	0.1436871	0.152818965	0.07454683	0.101880668
0_5586	0.87165	2.69521	0.006159073	0.006671651	0.001422228	0.002141831	0.93203	1.66475	0.2128546	0.223340719	0.1621743	0.202717875
0_5595	1.92116	3.26625	1.87E-05	2.39E-05	0.003071368	0.004361077	1.65796	2.20217	0.000909423	0.001242878	0.1644323	0.205071462
0_5599	3.38454	12.05379	1.81E-15	5.38E-15	2.94E-09	1.08E-08	1.71388	4.46656	1.25E-07	3.10E-07	5.03E-05	0.000189637
0_5607	7.13073	17.1066	4.09E-15	1.16E-14	0.000860501	0.001346586	2.44301	3.53083	1.21E-08	3.49E-08	0.202433	0.246283472
0_5616	2.2874	2.31422	0.06622349	0.068608038	0.9609274	0.962688415	0.82493	1.44096	0.5209131	0.530619555	0.2738251	0.320080659
0_5617	1.91398	3.48512	0.000107774	0.000129297	0.003683005	0.005175774	0.85766	1.72554	0.03616126	0.041041153	0.01421466	0.024161177
0_5619	1.48485	2.12351	0.1214845	0.123979203	0.1889049	0.206536024	3.17663	3.8391	0.000199914	0.000302453	0.5251487	0.565863251
0_562	2.75	5.5186	1.36E-25	1.12E-24	1.29E-09	5.00E-09	1.56512	3.29755	4.84E-11	2.14E-10	7.14E-06	3.58E-05
0_5624	2.48498	4.62201	4.25E-15	1.20E-14	1.47E-06	3.63E-06	2.31884	3.80518	5.14E-12	2.63E-11	0.000266378	0.000809
0_5627	4.65997	9.10991	1.50E-10	2.87E-10	0.001615245	0.002410375	5.39853	9.67033	3.32E-09	1.07E-08	0.02983126	0.045980514
0_563	1.91318	6.26754	1.52E-24	1.09E-23	1.42E-20	2.56E-19	1.16271	4.71967	1.52E-12	8.48E-12	5.23E-11	1.23E-09
0_5631	2.71192	7.10677	1.11E-12	2.61E-12	5.50E-06	1.24E-05	1.26439	4.58634	4.63E-09	1.43E-08	7.76E-07	5.24E-06
0_5636	1.82221	6.76447	4.50E-06	6.07E-06	6.74E-05	0.000128083	1.22778	5.46818	0.01065671	0.012719799	0.005029335	0.009937481
0_5649	2.04307	4.59928	6.59E-14	1.70E-13	4.39E-08	1.33E-07	1.3153	2.45972	3.97E-07	9.14E-07	0.000172454	0.000557839
0_5658	2.28094	4.55211	8.34E-06	1.10E-05	0.004698978	0.006525253	2.25606	6.20521	1.54E-05	2.79E-05	0.001511611	0.003519654
0_566	2.51516	8.3415	2.92E-21	1.49E-20	1.39E-13	9.54E-13	2.06573	5.23388	6.44E-10	2.37E-09	1.11E-05	5.13E-05
0_5664	2.25597	4.2426	6.77E-07	9.73E-07	0.000949196	0.00147353	1.96237	4.09853	1.79E-05	3.19E-05	0.00257215	0.005594597
0_5673	2.76461	9.32587	8.15E-11	1.61E-10	1.70E-06	4.15E-06	2.12422	9.96083	9.67E-05	0.000153225	0.000665326	0.001754236
0_568	2.55026	6.48019	1.62E-10	3.09E-10	1.36E-05	2.88E-05	2.54267	5.26715	4.03E-10	1.55E-09	0.002178789	0.004868139
0_5680	2.63655	2.39476	0.001826012	0.002026157	0.7134189	0.72401423	2.48449	3.88768	0.000232403	0.000346807	0.0878928	0.117828694
0_5686	3.50825	7.89142	7.59E-09	1.29E-08	0.00021927	0.00038013	2.99353	4.03255	0.000553417	0.000782417	0.2309177	0.276024073
0_5690	1.20917	2.16114	0.04681536	0.04902758	0.02939688	0.035924652	0.87952	1.40202	0.3393932	0.351836187	0.1438372	0.182862797
0_5700	1.6241	3.29204	0.000388657	0.000448871	0.00134518	0.002037022	0.70511	1.14428	0.1960905	0.206146423	0.109585	0.143088694
0_5703	1.87167	5.65271	1.01E-05	1.31E-05	1.76E-05	3.64E-05	0.91564	1.60537	0.1569291	0.166363105	0.05571036	0.078967148
0_5704	1.63217	2.14605	0.002580505	0.002851771	0.08368131	0.096172887	1.34303	1.63594	0.01738626	0.020410498	0.327328	0.37356849
0_5706	4.48952	5.83223	2.70E-11	5.67E-11	0.1533358	0.170604282	2.1731	3.07024	3.10E-05	5.31E-05	0.1043687	0.136822277
0_571	1.78942	3.81626	2.73E-19	1.20E-18	2.28E-10	1.01E-09	1.49796	2.88047	1.02E-07	2.55E-07	0.000434433	0.001226282
0_5721	2.62965	24.02707	1.62E-16	5.29E-16	1.84E-08	5.95E-08	2.47508	6.91936	9.78E-12	4.76E-11	0.002807404	0.006050154
0_5726	3.25355	6.8724	1.39E-19	6.30E-19	6.61E-07	1.73E-06	3.60856	8.13029	3.25E-23	8.20E-22	2.77E-08	3.09E-07
0_573	2.07491	5.25816	1.92E-25	1.55E-24	3.02E-15	2.58E-14	1.27942	2.57452	1.03E-09	3.62E-09	1.43E-05	6.41E-05
0_5734	2.68316	5.03456	6.51E-09	1.11E-08	0.005353552	0.00738421	2.90843	7.85278	2.45E-08	6.67E-08	0.000837139	0.002131845
0_5735	1.55132	2.50237	0.007932921	0.008536739	0.02933724	0.035878504	1.2655	1.32191	0.6689172	0.675507517	0.8982975	0.913900682
0_5738	1.15963	1.84267	0.2911097	0.294521843	0.1995761	0.217333867	1.08344	1.02827	0.9469803	0.9469803	0.923347	0.935323706
0_5739	0.90725	1.97401	0.03357475	0.035387269	0.009186103	0.01218868	0.62109	1.15222	0.1669662	0.176889256	0.3089905	0.35461471
0_5743	3.16112	5.17432	4.42E-09	7.63E-09	0.009347455	0.012392746	2.83076	4.42966	3.24E-06	6.48E-06	0.07381265	0.100961423
0_5744	3.20664	3.59815	1.77E-05	2.27E-05	0.5291758	0.546160045	2.17758	2.22876	0.03380245	0.038417199	0.9187022	0.931769702
0_5758	3.2904	4.79053	2.51E-06	3.44E-06	0.06139641	0.072127588	1.15569	2.14761	0.002904085	0.003657987	0.01140853	0.020205172
0_576	3.19454	9.24231	4.61E-43	1.76E-41	1.40E-19	2.25E-18	2.94096	8.08087	5.51E-27	2.58E-25	4.73E-12	1.34E-10
0_5770	1.66847	2.55088	0.1144345	0.117075845	0.1760605	0.193524946	0.17125	0.24576	0.8462385	0.849865977	0.5751836	0.612135694
0_5787	2.44011	6.94786	3.51E-19	1.54E-18	1.44E-09	5.54E-09	4.01966	11.52714	5.20E-20	8.79E-19	8.10E-07	5.44E-06
0_5792	1.88394	2.57909	0.01240436	0.013244239	0.2268964	0.245779456	1.42575	1.73265	0.221712	0.232188812	0.4805178	0.523968878
0_5794	2.91291	3.32995	0.003813229	0.00416913	0.5716545	0.587046575	1.82314	2.22459	0.06891145	0.075848844	0.5078541	0.551211598
0_580	1.98704	6.17598	1.71E-23	1.12E-22	2.39E-14	1.85E-13	2.42844	4.48221	1.41E-08	4.00E-08	0.002561193	0.00558558
0_5803	2.03437	3.00387	8.62E-05	0.000104024	0.0793848	0.091748465	1.88155	2.21722	0.001755057	0.002291635	0.5360031	0.575291285
0_5805	2.32718	5.58571	3.30E-09	5.76E-09	1.19E-05	2.55E-05	2.41808	4.52533	0.000136616	0.000211169	0.01144772	0.020237741
0_5806	1.38575	2.07433	0.02877895	0.030469644	0.09719156	0.110690388	1.36571	1.84594	0.356179	0.368306154	0.5416773	0.580242176
0_5810	2.50275	7.32329	5.28E-08	8.41E-08	0.000300759	0.000511665	1.10268	2.63834	0.02686086	0.030891873	0.01950718	0.03164616
0_5818	1.71818	3.14813	1.26E-05	1.63E-05	0.000299354	0.000510333	0.84192	3.29648	1.07E-08	3.11E-08	5.07E-08	5.10E-07
0_5835	3.21729	5.82533	2.24E-06	3.09E-06	0.008557388	0.011400582	4.07842	13.66252	2.12E-07	5.13E-07	0.000640021	0.001706723
0_584	2.81609	6.71721	7.63E-20	3.54E-19	2.87E-10	1.22E-09	2.28198	5.95066	1.54E-10	6.28E-10	1.94E-06	1.15E-05
0_5843	2.44015	4.02962	5.69E-07	8.27E-07	0.006944114	0.009419642	2.30194	1.79195	0.006593203	0.008045277	0.2985334	0.344542418
0_5850	1.44865	2.32828	0.00214062	0.002368837	0.02461912	0.030518032	1.21745	2.96927	3.51E-05	5.93E-05	0.000229082	0.000714248
0_5855	4.22079	6.88598	6.22E-11	1.24E-10	0.008711613	0.011587222	3.78042	6.50674	3.35E-10	1.31E-09	0.05187133	0.074296053
0_5861	0.91579	3.56375	9.15E-06	1.20E-05	1.55E-06	3.81E-06	0.72788	1.63652	0.1892344	0.199578403	0.06970302	0.095819742
0_5862	1.5095	8.94277	1.23E-15	3.74E-15	1.03E-14	8.24E-14	1.60485	4.23111	6.67E-05	0.000107878	0.000720524	0.001872677
0_5864	1.83605	2.60298	0.000801093	0.00090295	0.02823348	0.034735864	1.4784	1.80962	0.008599717	0.010362627	0.2697044	0.316617907
0_587	2.27557	5.39314	1.67E-36	3.49E-35	1.38E-18	1.86E-17	1.90267	3.79465	1.51E-23	4.05E-22	9.37E-11	2.13E-09
0_5870	2.70684	5.57198	6.83E-11	1.36E-10	4.78E-05	9.28E-05	1.67795	3.02269	3.23E-05	5.52E-05	0.005688939	0.01110365
0_5872	2.41281	4.0796	6.40E-07	9.22E-07	0.005397815	0.007426524	2.02071	1.98868	0.001905035	0.002471723	0.9409889	0.950845222
0_5876	1.97709	2.11043	0.034135	0.035954656	0.7987549	0.805632248	1.92011	3.24338	0.000993746	0.001345462	0.1195218	0.154830768
0_5878	0.74434	1.41507	0.03884138	0.040780962	0.0125262	0.016201079	1.06986	1.19462	0.9256566	0.927037033	0.7691455	0.795333304
0_5879	3.28542	5.31427	9.88E-07	1.41E-06	0.06534807	0.076441394	3.52997	4.67145	0.000417324	0.000599309	0.4766988	0.520150387
0_5889	3.28412	7.73553	9.90E-17	3.31E-16	1.73E-06	4.22E-06	3.14862	7.11362	1.03E-09	3.62E-09	0.000458362	0.001289389
0_589	2.29379	3.31581	1.89E-08	3.12E-08	0.01572301	0.020113679	0.94203	1.70812	0.06332368	0.069886161	0.0387839	0.057655819
0_5893	2.57744	3.45857	2.49E-07	3.71E-07	0.07999585	0.09225963	2.13048	3.81314	2.03E-08	5.61E-08	0.000605111	0.001624362
0_5894	1.28035	1.96189	0.04003261	0.042004786	0.03852181	0.046350527	0.97792	1.90544	0.01800172	0.021072677	0.006759339	0.012830227
0_59	1.92049	17.31153	5.49E-69	6.93E-67	3.40E-51	9.29E-49	1.22947	6.74428	7.85E-11	3.31E-10	1.57E-10	3.22E-09
0_590	2.90689	4.77298	1.59E-25	1.30E-24	5.71E-07	1.52E-06	2.39705	4.27822	2.74E-24	8.17E-23	1.13E-07	1.03E-06
0_5906	1.1601	2.87907	0.001117325	0.001250794	0.000441494	0.000726958	0.80993	1.08175	0.6517808	0.659420427	0.3602045	0.405168299
0_5907	3.50614	6.38114	1.28E-08	2.13E-08	0.003554148	0.005007562	1.85214	4.10084	6.33E-05	0.000102988	0.003022885	0.006421673
0_5919	5.97773	8.16989	3.30E-05	4.15E-05	0.1951697	0.212959619	3.93323	5.19763	0.000829547	0.001137506	0.291031	0.336831927
0_592	3.07708	7.18485	1.90E-22	1.09E-21	1.54E-09	5.86E-09	1.80151	3.89124	5.91E-12	2.99E-11	1.81E-05	7.87E-05
0_5928	1.93747	3.44311	0.000591866	0.000673135	0.01453673	0.018698225	1.35029	1.74308	0.1089582	0.116944665	0.4681793	0.512076661
0_593	2.42838	7.32195	4.62E-24	3.17E-23	1.72E-14	1.35E-13	1.88665	3.42586	5.82E-10	2.18E-09	8.50E-05	0.000297863
0_5954	1.58635	2.4764	0.03198542	0.033755527	0.08843658	0.101211438	2.57944	2.35393	0.01572114	0.018562037	0.783824	0.808981347
0_5955	2.79901	5.33861	2.40E-06	3.30E-06	0.003092474	0.004387247	2.31781	3.09635	0.000182707	0.000276931	0.2120921	0.257081333
0_5959	2.02715	6.59604	4.67E-07	6.81E-07	4.38E-05	8.53E-05	1.10115	4.12744	0.01984858	0.023086292	0.01985062	0.032137233
0_5962	1.37625	3.37848	0.001914915	0.002123368	0.002690117	0.003853317	1.14981	3.57232	0.0532159	0.059532112	0.04151952	0.06106907
0_597	2.02572	4.18859	7.18E-13	1.72E-12	3.48E-08	1.09E-07	1.47571	2.55968	2.47E-05	4.31E-05	0.001073124	0.002618934
0_598	2.61527	5.17642	5.95E-14	1.54E-13	1.55E-05	3.25E-05	1.87723	2.50097	0.05235164	0.05864528	0.335023	0.381289188
0_599	1.68853	5.2735	1.70E-22	9.85E-22	1.48E-17	1.82E-16	0.92754	2.59384	5.08E-09	1.56E-08	1.54E-08	1.93E-07
0_5992	2.66668	5.926	6.74E-11	1.34E-10	3.84E-05	7.55E-05	2.46401	6.33502	3.10E-10	1.21E-09	2.33E-05	9.77E-05
0_6	2.42296	4.38076	9.95E-54	7.09E-52	2.40E-18	3.10E-17	2.5054	5.03321	3.98E-33	4.35E-31	1.32E-11	3.55E-10
0_6003	2.79866	11.06613	1.87E-09	3.32E-09	4.06E-08	1.24E-07	4.45528	10.90661	5.66E-06	1.10E-05	0.007052849	0.013295026
0_601	2.04111	9.51641	7.65E-66	8.36E-64	1.51E-45	2.25E-43	1.6241	7.21763	3.01E-32	3.09E-30	7.16E-24	2.35E-21
0_6016	2.00775	4.17491	0.000155417	0.000184431	0.009533592	0.012629314	1.05649	2.1575	0.0765968	0.083745835	0.07124599	0.097776924
0_6017	1.34341	2.3777	0.05755651	0.05989383	0.04530085	0.054149704	1.18827	1.19093	0.9301206	0.930688093	0.9966149	0.9966149
0_6024	1.78296	4.49571	8.02E-11	1.58E-10	2.08E-08	6.64E-08	1.87313	4.44587	8.23E-10	2.93E-09	1.76E-06	1.06E-05
0_6027	1.43251	2.65149	0.005137072	0.005579336	0.01048008	0.013760874	1.44233	2.62592	0.01759189	0.020622373	0.08196647	0.110729004
0_6036	3.12036	4.65944	5.12E-06	6.88E-06	0.05194479	0.061597582	2.71652	17.44936	4.60E-08	1.20E-07	1.72E-05	7.56E-05
0_6041	2.99947	10.17852	2.03E-21	1.06E-20	9.89E-11	4.58E-10	2.36782	5.775	5.37E-09	1.65E-08	7.53E-05	0.000267879
0_6055	1.5399	1.28142	0.4663089	0.470034785	0.4977736	0.515697223	0.99532	1.23097	0.5187652	0.528760055	0.5297506	0.569699006
0_606	2.00639	6.9366	7.21E-16	2.24E-15	2.03E-12	1.21E-11	0.7994	6.57118	0.000389347	0.000561098	0.000116558	0.000394134
0_6068	2.49675	6.41336	5.65E-12	1.27E-11	7.27E-07	1.89E-06	2.13206	7.08448	5.87E-10	2.19E-09	2.87E-06	1.61E-05
0_6076	0.68411	1.10176	0.1198977	0.122436007	0.08086382	0.09312968	1.13331	2.16277	0.1894328	0.199659249	0.1192792	0.154638647
0_6080	2.62252	5.90458	4.65E-07	6.79E-07	0.001363489	0.002060942	1.30043	2.92809	0.001943231	0.002517298	0.004315444	0.008729855
0_6082	2.52688	3.99163	7.34E-05	8.93E-05	0.02654242	0.03277829	2.06881	2.28831	0.000725608	0.001006766	0.6784481	0.709149066
0_6084	1.41973	4.67061	0.000159601	0.000188986	0.000161258	0.00028746	0.96093	2.37813	0.08066052	0.087895849	0.06670695	0.092009586
0_6086	0.80761	3.26835	6.51E-08	1.03E-07	8.85E-09	3.02E-08	0.73999	3.24023	4.33E-05	7.19E-05	7.95E-06	3.92E-05
0_609	1.85245	7.34898	1.11E-24	8.16E-24	8.33E-20	1.38E-18	1.29306	4.35063	5.38E-10	2.04E-09	5.78E-09	8.17E-08
0_61	2.33207	5.24533	1.56E-34	2.75E-33	6.54E-16	6.13E-15	2.09954	4.3457	1.46E-27	8.26E-26	2.20E-09	3.45E-08
0_610	3.37668	4.18113	2.42E-19	1.08E-18	0.06620407	0.077277349	2.49938	3.61284	6.93E-14	4.66E-13	0.01434567	0.024354968
0_6101	3.32318	9.00461	1.38E-19	6.27E-19	2.73E-11	1.40E-10	2.28092	4.99106	7.73E-12	3.87E-11	4.52E-06	2.42E-05
0_6103	1.88884	1.22113	0.01956543	0.020781933	0.07700854	0.089253714	0.75783	0.64651	0.7964197	0.80130571	0.522742	0.564011105
0_6109	3.63155	5.1235	9.90E-06	1.29E-05	0.1520335	0.169270156	2.02544	3.29696	0.009545781	0.011460528	0.164056	0.204757869
0_6115	2.24441	3.35149	0.000891616	0.001002915	0.08435836	0.096814353	1.81939	2.42164	0.03947002	0.044580463	0.3410155	0.386499945
0_6136	1.32908	1.69849	0.3967508	0.400906539	0.3421978	0.360439558	1.48743	1.63542	0.3857252	0.397854923	0.7672559	0.793879922
0_614	3.42186	13.50715	7.66E-39	2.03E-37	2.20E-21	4.40E-20	2.8536	6.28755	7.57E-13	4.33E-12	2.16E-05	9.11E-05
0_6142	1.70283	2.28785	0.09500764	0.097810753	0.2594368	0.277183291	0.71936	0.57403	0.6119149	0.61985203	0.603136	0.6381568
0_6145	5.87297	5.77586	6.16E-07	8.90E-07	0.9373405	0.939632286	3.06078	4.37922	2.58E-05	4.47E-05	0.1520164	0.191922168
0_6150	3.68315	9.62417	4.61E-06	6.21E-06	0.000619271	0.000997647	2.25023	4.17827	0.002721865	0.003454999	0.04187419	0.061480458
0_616	1.4405	6.97315	2.69E-36	5.45E-35	1.90E-33	1.42E-31	1.12189	4.36356	2.49E-21	4.80E-20	1.80E-19	2.27E-17
0_6171	2.18611	2.43995	0.006935536	0.007497877	0.7344043	0.74439002	1.5454	1.51918	0.4331423	0.444526516	0.956451	0.962451104
0_618	3.64829	5.59882	2.69E-15	7.79E-15	0.001358044	0.002054605	2.36496	3.84282	2.78E-06	5.63E-06	0.0235267	0.037315075
0_6195	2.94845	5.29243	2.27E-06	3.13E-06	0.01721635	0.02183667	2.95522	3.94682	6.42E-05	0.00010404	0.30709	0.352738964
0_62	2.8066	5.48119	1.75E-29	1.95E-28	1.28E-10	5.88E-10	2.20885	4.69673	3.40E-19	5.02E-18	2.49E-08	2.88E-07
0_620	4.11866	10.8273	1.46E-38	3.68E-37	9.82E-17	1.10E-15	3.02984	6.68294	6.70E-16	6.39E-15	9.80E-07	6.43E-06
0_6202	1.80623	2.04305	0.02960657	0.031325661	0.6971858	0.70973601	1.24543	2.30628	0.205126	0.215369168	0.1663458	0.206703736
0_621	1.73711	2.69416	2.77E-05	3.51E-05	0.001689049	0.002506824	1.90962	2.60502	0.004299451	0.005333661	0.1587893	0.199245946
0_6220	2.54655	4.54859	3.98E-07	5.82E-07	0.01368628	0.017631971	4.59226	11.95939	3.17E-11	1.44E-10	0.000209522	0.000662569
0_6222	2.08948	4.31312	2.27E-06	3.13E-06	0.000348347	0.000583543	1.68563	3.18479	0.008134996	0.009853319	0.02659486	0.041578237
0_6224	3.61595	2.28575	2.00E-05	2.55E-05	0.04606084	0.054978004	2.21722	2.75663	0.002031969	0.002617776	0.3797059	0.42448376
0_6232	1.26405	2.10809	0.08417065	0.086981642	0.07713015	0.08933153	0.90552	3.19247	0.2385351	0.249329231	0.09305628	0.123974248
0_6244	1.22465	5.31878	1.11E-06	1.57E-06	1.09E-06	2.76E-06	1.58455	4.8305	0.00126715	0.001689533	0.00327056	0.006850215
0_6249	1.40163	3.03256	1.50E-06	2.10E-06	1.62E-06	3.97E-06	2.18693	3.32075	3.02E-05	5.19E-05	0.01331052	0.023099738
0_6267	4.13159	3.13966	7.93E-05	9.61E-05	0.3571295	0.374723212	2.677	3.12726	0.004126338	0.005122781	0.6984876	0.727314072
0_627	2.6016	3.98995	9.20E-09	1.55E-08	0.001911682	0.002804256	2.27039	3.69658	0.000942763	0.00128097	0.0917476	0.122529368
0_6270	4.65291	10.77128	3.93E-07	5.75E-07	0.004463481	0.006214014	2.92724	4.2777	0.001378853	0.001829546	0.3212	0.367085714
0_6276	1.4988	3.95401	0.000141868	0.000168597	0.000281169	0.000481333	1.52713	2.70891	0.08474216	0.092065734	0.1051472	0.137732754
0_6277	2.16787	4.44295	7.41E-05	9.01E-05	0.002338583	0.003382078	2.32796	5.26163	5.46E-07	1.22E-06	0.000729712	0.001887583
0_628	2.81382	7.75258	1.11E-26	1.02E-25	9.34E-15	7.55E-14	2.79569	4.64568	3.99E-14	2.81E-13	0.001812971	0.004118106
0_6286	2.63209	6.36638	2.58E-14	6.88E-14	1.42E-08	4.70E-08	1.96814	5.54578	1.65E-08	4.62E-08	3.71E-06	2.03E-05
0_6298	1.28679	3.0279	0.002939441	0.003237531	0.001484174	0.002222872	0.89175	3.0472	0.03377066	0.038407685	0.01068527	0.019089153
0_6300	0.95391	1.33517	0.4058458	0.409844281	0.1794663	0.197004506	1.48712	3.44738	0.000773075	0.001067208	0.002049894	0.004605241
0_6310	2.60399	10.42905	6.76E-07	9.72E-07	1.47E-05	3.09E-05	3.06127	8.74997	4.92E-07	1.12E-06	0.001513022	0.003519654
0_6317	2.83326	10.22821	4.65E-05	5.77E-05	0.00064972	0.001039552	1.17238	99	0.1070607	0.115058682	0.03962728	0.058654097
0_6323	2.88679	2.53097	0.00105015	0.001177202	0.5823805	0.597687121	2.18904	1.40318	0.000209607	0.000315662	0.0792348	0.107481449
0_6325	2.04962	2.85681	0.003573081	0.003914397	0.143796	0.160425469	1.67857	2.18141	0.02313862	0.026704671	0.258354	0.305259769
0_6341	2.1063	2.94575	0.007033668	0.007598956	0.186836	0.204546756	1.23412	4.28992	0.000325455	0.000473179	0.000215523	0.000676683
0_6342	5.36232	6.19486	1.53E-07	2.33E-07	0.671626	0.684991692	1.07185	1.71153	0.03346219	0.03808327	0.2972004	0.343487425
0_636	2.00824	5.83938	1.98E-30	2.35E-29	5.01E-20	8.65E-19	1.92361	6.322	1.49E-21	2.94E-20	2.67E-15	1.45E-13
0_6364	1.17574	3.77737	0.000590733	0.000672312	0.000162372	0.000289131	1.23845	2.79646	0.03119701	0.035653726	0.02554196	0.040046668
0_6369	3.58062	7.36535	1.40E-10	2.69E-10	3.77E-05	7.43E-05	2.59386	4.38227	1.62E-06	3.38E-06	0.01632803	0.027270177
0_6370	0.93505	1.54167	0.0927995	0.095657561	0.02930197	0.035862113	0.60941	1.00366	0.1304065	0.139236107	0.2297614	0.275042844
0_6376	3.08261	7.20377	9.18E-05	0.000110619	0.0100126	0.013199891	4.1944	15.32135	3.94E-05	6.60E-05	0.009709682	0.017518018
0_6384	1.00641	2.55243	0.000291505	0.000338096	8.54E-05	0.000159517	0.74189	1.08465	0.3133386	0.325031818	0.2082317	0.252775713
0_639	1.86006	2.60556	1.32E-06	1.86E-06	0.008188607	0.01098962	1.92156	2.44639	4.68E-07	1.07E-06	0.1012809	0.133307124
0_64	2.32137	3.9615	5.36E-23	3.29E-22	6.59E-07	1.73E-06	2.11336	2.85187	7.47E-13	4.30E-12	0.0355105	0.053526857
0_6406	5.70966	9.67385	3.80E-08	6.12E-08	0.04102369	0.049180447	4.61679	4.56468	0.000859953	0.001178215	0.9807201	0.982517388
0_6419	3.11005	8.87626	6.01E-16	1.88E-15	2.07E-08	6.62E-08	3.81565	9.08224	5.06E-14	3.47E-13	5.13E-06	2.66E-05
0_6424	4.53824	7.8983	1.60E-09	2.86E-09	0.002553405	0.003663678	5.42105	8.77221	2.58E-10	1.01E-09	0.01688752	0.028088776
0_6425	1.83634	4.70487	1.66E-05	2.13E-05	0.000561979	0.000910717	2.32817	3.37714	0.000452616	0.000646032	0.2666026	0.313875279
0_6427	2.09461	5.31619	7.56E-07	1.08E-06	1.37E-05	2.90E-05	2.0658	4.11891	9.73E-05	0.000154027	0.003611078	0.007468055
0_6429	2.92101	3.67143	5.84E-05	7.18E-05	0.341122	0.359537326	2.50923	3.17813	0.000114121	0.000178757	0.3891002	0.434393688
0_6433	1.07655	1.19684	0.8376081	0.838630821	0.6300404	0.644180958	0.82755	1.19142	0.4403339	0.451342248	0.2283166	0.274113634
0_6438	1.95038	4.47379	0.000366927	0.000424373	0.001810371	0.002665178	1.73056	3.94513	0.000211257	0.000317563	0.00490711	0.00975474
0_6445	2.5839	4.55845	8.11E-12	1.79E-11	0.000419538	0.000692893	2.06396	3.37016	3.07E-07	7.21E-07	0.007469822	0.013984598
0_645	4.33689	7.31801	9.89E-14	2.52E-13	0.000831722	0.001307789	2.95715	6.59952	1.93E-09	6.50E-09	0.0002458	0.00075348
0_6465	2.98908	5.29139	2.86E-07	4.23E-07	0.005244985	0.007252762	1.8307	3.48883	0.001742591	0.002277171	0.02285122	0.036419826
0_6467	1.39072	3.45238	0.0376292	0.039533561	0.03241184	0.039403571	0.94151	2.15799	0.1455425	0.154591775	0.08852088	0.118412923
0_6472	1.99412	3.43536	0.00026533	0.00030883	0.008870798	0.011779845	2.01694	3.00093	0.001716026	0.002244245	0.102094	0.134269575
0_6484	2.34549	4.38379	4.62E-05	5.74E-05	0.002506142	0.003602167	2.42272	2.84308	0.02301857	0.026584827	0.5760671	0.612281299
0_6485	2.8041	6.3847	6.40E-09	1.09E-08	7.18E-05	0.000135347	1.44032	4.62508	2.00E-07	4.86E-07	8.33E-06	4.08E-05
0_6489	0.81608	2.33427	5.75E-06	7.70E-06	9.01E-07	2.31E-06	1.10923	3.35537	6.34E-05	0.000103049	0.00016347	0.000534415
0_65	2.55599	5.44177	5.81E-18	2.21E-17	4.20E-07	1.14E-06	1.99169	3.40752	8.32E-11	3.48E-10	0.001293978	0.003071091
0_651	2.91366	6.10581	1.17E-22	6.95E-22	1.90E-08	6.13E-08	2.75353	5.21107	5.59E-14	3.80E-13	0.000165757	0.00054044
0_6518	2.46115	3.07194	5.83E-05	7.18E-05	0.2025875	0.220320623	3.43715	4.0312	2.10E-07	5.09E-07	0.4461618	0.492730877
0_6524	2.04443	2.89846	0.000657744	0.000745989	0.06362375	0.074530679	1.8365	2.94286	0.001445357	0.001911601	0.04706694	0.068370046
0_654	0.82965	2.41045	3.49E-13	8.59E-13	3.93E-14	2.90E-13	0.79859	1.82889	8.61E-06	1.63E-05	2.34E-06	1.37E-05
0_655	2.13424	7.58705	1.71E-38	4.25E-37	1.28E-25	4.37E-24	1.4887	4.80605	1.21E-23	3.31E-22	5.38E-16	3.84E-14
0_6554	1.18626	2.57156	0.01660394	0.017659184	0.005288696	0.007307044	0.8165	3.18141	0.05836581	0.064719357	0.01762355	0.029139262
0_6557	1.59952	2.1765	0.1007693	0.103482562	0.185925	0.203685371	2.80125	7.52275	2.32E-05	4.05E-05	0.004962906	0.009818053
0_6561	1.47864	2.5898	0.000481777	0.000551371	0.00608	0.008323205	1.44925	2.06322	0.01464331	0.017327239	0.118278	0.153461962
0_6565	1.13648	2.13618	0.05532524	0.057681751	0.02367589	0.029460136	0.64406	0.76025	0.5116226	0.521804144	0.6820745	0.712485465
0_657	2.46044	4.72677	1.17E-09	2.11E-09	0.000700156	0.001115725	2.476	4.09317	7.40E-08	1.88E-07	0.01421679	0.024161177
0_6576	5.62675	9.90978	4.26E-11	8.74E-11	0.002694206	0.003855583	5.87159	10.80319	3.59E-09	1.15E-08	0.01138652	0.020187992
0_6579	2.81734	5.23772	3.42E-06	4.65E-06	0.003314407	0.004689929	2.07972	3.83705	0.000677974	0.000944671	0.01451197	0.024510433
0_659	2.0818	6.39864	3.29E-52	2.16E-50	1.23E-35	1.01E-33	1.72552	4.77594	3.50E-34	4.42E-32	4.34E-22	8.90E-20
0_6594	1.77177	2.98132	0.009253893	0.009925693	0.08013715	0.092357643	0.84794	2.43581	0.05601465	0.062280696	0.01714205	0.028483244
0_66	3.64303	6.04923	2.25E-32	3.13E-31	9.23E-07	2.37E-06	3.21354	5.19394	1.91E-20	3.40E-19	0.000422647	0.001199206
0_660	3.16872	11.37009	5.54E-18	2.11E-17	1.34E-10	6.14E-10	1.63374	5.1295	7.47E-07	1.63E-06	1.74E-05	7.63E-05
0_6602	1.42105	2.49944	0.003909757	0.004266135	0.01100513	0.014427189	1.80887	2.62011	0.03993417	0.045042668	0.1979317	0.241523801
0_6603	5.3415	6.80467	1.89E-05	2.42E-05	0.3398084	0.358383136	2.0217	2.14892	0.009767839	0.011692888	0.8514532	0.87273953
0_6604	1.48253	2.68939	0.0361422	0.037995646	0.0767471	0.089045818	1.86572	2.50092	0.0542447	0.060517897	0.5314805	0.57118481
0_6605	3.96267	12.16622	7.46E-26	6.31E-25	1.39E-13	9.54E-13	1.80148	6.42892	5.13E-19	7.38E-18	7.81E-08	7.62E-07
0_6608	1.30656	1.3539	0.429645	0.433610954	0.9015582	0.90542281	0.97556	3.56736	0.07336179	0.080531014	0.02428759	0.038320382
0_662	2.2892	4.26073	2.52E-19	1.11E-18	1.73E-08	5.63E-08	1.90019	3.12098	6.50E-11	2.82E-10	0.00092721	0.002303976
0_6624	2.10708	2.3094	0.03317496	0.034988382	0.7096368	0.721068372	2.94767	3.15908	0.000283774	0.000415898	0.8107118	0.835155372
0_6629	1.72639	3.20888	0.0105782	0.011316535	0.0352979	0.042753734	0.72178	1.84749	0.08785751	0.095043744	0.05027948	0.072278149
0_6632	1.78422	6.90878	7.51E-06	9.95E-06	0.000493695	0.000808044	1.41362	1.84551	0.002701046	0.003431228	0.4600315	0.505664651
0_6641	2.25284	7.16223	4.06E-23	2.55E-22	1.31E-16	1.39E-15	1.89397	5.56507	1.24E-16	1.32E-15	2.81E-11	7.09E-10
0_6642	1.32413	2.8608	0.000636623	0.000723034	0.001171871	0.001791945	0.79546	1.60022	0.07058758	0.077641604	0.03685954	0.055255618
0_6644	1.85326	1.3352	0.1150283	0.117609983	0.2799361	0.297534157	1.53117	2.87142	0.1250695	0.13388641	0.1781727	0.219371793
0_6646	1.80637	1.96649	0.06194044	0.064374095	0.7606023	0.768569176	1.87461	2.33232	0.07909481	0.086304383	0.5092694	0.551652454
0_667	2.94101	5.54669	7.65E-24	5.14E-23	6.69E-08	1.99E-07	2.03456	3.74428	2.47E-11	1.14E-10	0.000605174	0.001624362
0_6674	1.64413	4.66992	5.43E-16	1.72E-15	4.15E-12	2.40E-11	0.81365	3.87643	9.42E-14	6.23E-13	5.72E-12	1.59E-10
0_6682	1.93121	2.17611	0.001177294	0.00131613	0.6091244	0.623962533	2.3999	2.65907	0.000264247	0.000390419	0.6754648	0.706481041
0_6687	0.37696	1.04544	0.000164952	0.000195041	0.000634127	0.001017581	0.4387	0.45447	0.03051832	0.034902402	0.9546922	0.961729243
0_6702	2.42801	7.18608	7.86E-07	1.12E-06	2.40E-05	4.87E-05	2.38955	6.00407	2.27E-05	3.97E-05	0.001568484	0.003631335
0_6705	1.19249	1.2264	0.772841	0.775204428	0.896737	0.90113277	1.40938	1.32465	0.4552343	0.466323705	0.811393	0.835332404
0_6707	1.95582	1.88288	0.1387641	0.141525575	0.8834627	0.888337724	2.77567	2.91953	0.009724274	0.011657755	0.8767781	0.895340027
0_6708	2.08167	3.7244	0.000231375	0.000270846	0.01381595	0.017785053	1.14165	1.76978	0.1882845	0.198832312	0.1935272	0.236854185
0_672	2.20961	4.89312	1.90E-11	4.05E-11	1.49E-05	3.13E-05	1.01823	1.83151	0.01622154	0.019125324	0.02358738	0.037339096
0_6725	1.14902	2.591	0.000730681	0.000825856	0.000317555	0.000534692	0.99625	2.38772	0.1252055	0.133944566	0.04954125	0.071457916
0_674	3.71373	5.55865	1.37E-14	3.71E-14	0.01308624	0.016898767	2.91489	3.23404	1.49E-08	4.21E-08	0.6152419	0.65012675
0_6742	2.08214	2.63831	0.1047868	0.10740647	0.5026457	0.519964275	0.84871	0.44244	0.6286221	0.636382867	0.4691947	0.512644442
0_6744	3.61184	7.47183	1.11E-08	1.86E-08	0.001286602	0.001953729	4.80428	12.85721	1.55E-08	4.37E-08	0.000512428	0.001412407
0_6746	2.13059	5.7189	1.49E-05	1.92E-05	0.007102384	0.009618423	15.12392	37.79188	1.36E-07	3.35E-07	0.04504559	0.065585768
0_6769	4.6306	13.91515	2.67E-12	6.14E-12	4.26E-07	1.15E-06	1.84336	6.65663	1.42E-07	3.49E-07	7.32E-06	3.65E-05
0_6773	1.47037	2.47471	0.01015767	0.010873746	0.02872999	0.035240975	1.41904	2.16306	0.00932436	0.011219333	0.1752804	0.21613523
0_6774	2.86948	4.25497	6.36E-05	7.79E-05	0.1159489	0.130333239	1.88041	4.91508	0.000135892	0.000210248	0.003224109	0.006777725
0_6775	3.13732	4.5886	1.14E-05	1.48E-05	0.111469	0.125988394	3.25475	5.51591	5.10E-07	1.15E-06	0.04924535	0.071093639
0_679	4.15008	8.12899	6.27E-34	1.02E-32	7.20E-07	1.87E-06	3.95118	8.34472	6.10E-28	3.60E-26	3.39E-06	1.86E-05
0_68	3.13832	4.67237	4.28E-17	1.48E-16	0.002000872	0.002922021	3.4689	6.15675	7.75E-17	8.71E-16	0.0002775	0.000833516
0_680	3.05376	6.86319	4.99E-31	6.39E-30	7.12E-11	3.41E-10	2.99388	4.48025	6.00E-20	1.00E-18	0.009143247	0.016587307
0_6814	3.46319	4.15741	2.39E-05	3.04E-05	0.3895981	0.406968716	2.34291	2.63967	1.78E-05	3.18E-05	0.6431299	0.676110921
0_6815	1.80791	4.58876	2.16E-08	3.55E-08	3.55E-06	8.22E-06	2.30403	5.79238	3.16E-07	7.40E-07	0.000651006	0.001733198
0_682	1.37903	4.54885	2.58E-18	1.02E-17	4.04E-17	4.67E-16	1.41097	7.37134	4.62E-12	2.40E-11	1.43E-11	3.78E-10
0_6820	3.49979	4.46205	2.17E-06	3.00E-06	0.2419463	0.26036216	2.95002	3.10148	0.000210137	0.000316169	0.8429029	0.865056793
0_6827	2.84925	3.50497	0.00021225	0.000249348	0.3597608	0.377242783	3.19499	4.99677	5.26E-06	1.03E-05	0.05200276	0.074419308
0_6831	1.58778	6.61277	5.42E-06	7.27E-06	2.36E-05	4.80E-05	0.53594	0.49515	0.5519206	0.56150731	0.8639092	0.884401428
0_6833	1.6739	1.92524	0.09530071	0.098050919	0.5698079	0.585567241	1.51536	2.61127	0.006003402	0.00735843	0.0304647	0.046824843
0_684	2.9667	4.80745	5.61E-24	3.79E-23	5.62E-06	1.26E-05	1.98862	3.04778	3.92E-14	2.77E-13	0.000348091	0.001019409
0_6846	1.2015	1.47068	0.3769816	0.38116512	0.3461497	0.364134386	0.6234	1.0867	0.1061639	0.11431963	0.04253897	0.06223364
0_6848	0.69127	1.02119	0.2419379	0.245076069	0.2005762	0.218278015	0.55275	0.84602	0.1887621	0.199208394	0.4941026	0.536996861
0_685	2.64109	5.67357	4.06E-24	2.83E-23	1.88E-10	8.45E-10	2.47547	4.45168	7.17E-14	4.80E-13	4.22E-05	0.00016246
0_6865	2.0747	4.07702	0.001213805	0.001355099	0.01011047	0.013318209	1.31385	3.19935	0.005683563	0.006971611	0.01337205	0.023108706
0_687	5.20192	14.76576	1.18E-25	9.82E-25	7.68E-07	1.98E-06	3.60134	11.23313	1.05E-15	9.67E-15	2.80E-05	0.000113383
0_6881	2.34385	5.00408	7.24E-07	1.04E-06	0.000848544	0.001331686	2.04141	2.61548	0.003726298	0.004647246	0.3437413	0.388783263
0_6883	0.8832	1.50163	0.1786001	0.181589686	0.06516915	0.076286514	0.93145	2.36881	0.05977092	0.066143258	0.01834131	0.030079748
0_6884	1.46314	2.00171	0.06329405	0.065697622	0.2086616	0.226625844	0.92931	1.88204	0.05132722	0.057576362	0.03792716	0.056545948
0_691	2.19885	11.21196	9.58E-12	2.09E-11	4.55E-09	1.64E-08	2.05255	18.28251	6.55E-10	2.40E-09	1.70E-07	1.44E-06
0_6913	1.54417	3.556	0.000450219	0.000516335	0.001738918	0.00257385	1.82413	2.09379	0.03149857	0.035973297	0.6421726	0.675971158
0_693	3.19957	5.75046	1.18E-10	2.29E-10	9.57E-05	0.000176346	1.72623	3.7019	4.98E-07	1.13E-06	7.36E-05	0.000264123
0_6933	3.91799	11.57406	2.06E-12	4.77E-12	1.95E-06	4.70E-06	2.32299	4.47326	2.00E-07	4.86E-07	0.009889551	0.017783842
0_6946	0.99581	3.48465	7.83E-05	9.50E-05	1.57E-05	3.28E-05	1.02031	1.62991	0.1385885	0.147587753	0.1130685	0.147285417
0_695	1.68917	3.33795	2.31E-08	3.78E-08	7.00E-06	1.55E-05	1.38549	2.88636	1.88E-05	3.35E-05	0.000296442	0.000882332
0_6959	2.47811	3.43569	0.04804001	0.050277994	0.3967087	0.41413257	0.61745	99	0.1444504	0.153531209	0.05751835	0.081109281
0_696	3.08159	7.71697	2.58E-29	2.86E-28	2.70E-14	2.04E-13	2.76423	3.75652	3.97E-09	1.25E-08	0.05603139	0.079353609
0_6960	2.59811	10.78689	3.12E-13	7.72E-13	1.56E-08	5.13E-08	1.35646	4.31157	2.48E-06	5.07E-06	3.10E-05	0.000122506
0_6961	2.40045	4.62845	1.06E-08	1.78E-08	0.001290519	0.001956703	1.42963	2.09251	4.74E-07	1.08E-06	0.08712282	0.117020004
0_6969	1.00369	1.11627	0.9215115	0.92207374	0.6948886	0.707836835	1.28416	1.68214	0.4302379	0.441822264	0.4474615	0.493833688
0_698	2.7446	3.68253	9.14E-09	1.54E-08	0.04101774	0.049180447	2.07261	3.1767	2.08E-05	3.66E-05	0.03260246	0.049691482
0_6980	2.31645	3.67859	6.03E-11	1.21E-10	0.000512058	0.000835597	2.09314	3.20511	3.10E-09	1.00E-08	0.003406101	0.00708884
0_6982	2.41404	6.4433	1.19E-16	3.92E-16	7.74E-10	3.13E-09	1.36133	2.87114	8.07E-08	2.04E-07	0.000102354	0.000352648
0_6993	1.89133	5.33882	1.22E-05	1.58E-05	9.80E-05	0.000180382	1.20352	2.32347	0.003446642	0.00431488	0.004897404	0.00974726
0_7	2.63257	5.76263	2.59E-68	3.03E-66	3.63E-30	2.05E-28	1.76075	3.35114	3.43E-20	5.98E-19	1.34E-09	2.27E-08
0_70	2.39108	3.06256	5.20E-20	2.45E-19	0.005747613	0.007894544	1.8272	3.0356	1.16E-13	7.55E-13	3.20E-05	0.00012555
0_7007	1.217	1.3177	0.6485799	0.651360096	0.7499156	0.758237721	1.43818	2.00913	0.06087699	0.067321823	0.2296209	0.275042844
0_7017	1.48048	3.36608	0.000477599	0.000546971	0.000534127	0.000869016	1.1526	1.96813	0.07674063	0.083847191	0.0981597	0.129928901
0_7034	1.15135	2.4025	0.001412273	0.001569192	0.00089359	0.001395702	0.81849	1.10986	0.3722595	0.384207413	0.2826204	0.3287216
0_7045	1.98932	3.21802	0.1589696	0.161931766	0.1113875	0.125983103	1.46579	1.83623	0.6102211	0.618518297	0.647458	0.680224933
0_7046	3.36616	4.5205	6.35E-06	8.47E-06	0.1907463	0.208410348	2.181	3.405	0.000714296	0.00099275	0.06494753	0.090037151
0_7051	1.44158	2.05114	0.06229457	0.064701137	0.1121094	0.126450768	2.50451	4.02215	0.01777701	0.020824497	0.1677081	0.208049383
0_7056	4.67366	9.15051	2.48E-06	3.40E-06	0.03962495	0.047607999	1.44019	6.87432	0.000643129	0.000897644	0.003227685	0.006777725
0_7072	1.41662	4.78918	9.53E-07	1.36E-06	5.12E-07	1.37E-06	0.95447	3.27127	2.27E-05	3.97E-05	1.00E-05	4.73E-05
0_7093	2.41361	7.00336	8.88E-08	1.38E-07	2.29E-05	4.68E-05	1.81026	3.81079	0.001520541	0.002004572	0.009107479	0.016540715
0_7111	2.1605	2.93647	0.007590825	0.008184716	0.2617476	0.279470094	1.45013	1.97566	0.07653585	0.083735019	0.2994881	0.345401184
0_7113	3.11495	4.12584	0.000134665	0.000160385	0.1745471	0.191990103	1.6329	2.22374	0.0271679	0.03120123	0.2116966	0.256791734
0_7114	2.32355	4.57302	0.000136053	0.000161803	0.0147046	0.018899329	2.78366	6.30292	1.12E-05	2.08E-05	0.02430073	0.038320382
0_7115	2.83804	7.93773	2.47E-06	3.39E-06	7.14E-05	0.000134903	1.23879	3.58035	0.0790039	0.086262581	0.06436156	0.08945166
0_7120	2.59347	5.24275	2.98E-08	4.84E-08	0.001777307	0.002623567	4.63943	6.36736	1.84E-06	3.82E-06	0.1663713	0.206703736
0_7126	2.46009	4.581	2.47E-05	3.14E-05	0.008680456	0.011555152	11.16391	22.37885	1.67E-05	3.00E-05	0.03928747	0.058256285
0_7132	1.77905	2.43638	0.003027963	0.003328324	0.07442102	0.086499272	2.72368	2.80389	0.000230684	0.000344555	0.8978218	0.913900682
0_714	2.58082	7.50994	1.39E-06	1.95E-06	0.001716516	0.002545286	2.94112	3.04263	0.000583115	0.000821805	0.9073933	0.921439636
0_715	1.93116	4.75081	3.58E-23	2.28E-22	2.62E-14	2.00E-13	1.40411	3.88595	3.69E-17	4.48E-16	5.15E-11	1.22E-09
0_7150	0.81236	0.94891	0.6630042	0.665438732	0.5227929	0.539912063	0.89639	1.10673	0.8098842	0.813854221	0.551771	0.589514293
0_7171	1.46001	4.00046	0.00015874	0.000188102	0.000307951	0.000521197	2.27756	2.25302	0.006246456	0.007644916	0.9767959	0.979184154
0_7173	2.71925	4.17257	2.50E-11	5.26E-11	0.02879065	0.035262633	2.59012	4.20741	1.67E-07	4.09E-07	0.02079349	0.033564295
0_7181	2.50941	2.25763	0.004811189	0.005239276	0.7440394	0.752760405	1.36285	1.9987	0.08542504	0.092656789	0.2710099	0.317627234
0_719	2.75781	3.29724	1.39E-11	3.01E-11	0.1425409	0.159133476	1.6048	2.63552	2.94E-06	5.93E-06	0.01169446	0.020622489
0_7194	0.84211	1.72262	0.01728602	0.018372698	0.004388415	0.006119898	1.16797	1.44378	0.5020267	0.512335898	0.5357935	0.575291285
0_7195	2.50716	4.01207	0.000127836	0.000152584	0.02877871	0.035262633	1.3868	2.54418	0.001704593	0.002231071	0.01333344	0.023102929
0_720	2.16912	10.19084	1.69E-26	1.49E-25	1.02E-18	1.43E-17	1.62756	4.09238	3.57E-10	1.38E-09	4.52E-06	2.42E-05
0_7209	1.01651	1.31988	0.6396469	0.643176527	0.3514352	0.369457518	0.77149	1.28785	0.3628938	0.375013127	0.1559156	0.196090172
0_721	1.9281	5.08938	5.48E-15	1.53E-14	1.05E-09	4.14E-09	1.4951	2.11632	0.00021984	0.000329258	0.05891514	0.082763077
0_7219	3.72199	5.02628	0.000736737	0.000832127	0.2550467	0.273204826	0.67531	1.17442	0.03886326	0.043955687	0.1786583	0.21980466
0_722	2.37767	4.77648	1.06E-21	5.64E-21	4.57E-09	1.64E-08	2.49929	4.87646	1.72E-14	1.28E-13	9.92E-06	4.70E-05
0_7230	1.8309	2.77123	0.001636568	0.001817178	0.03230081	0.039297721	1.84446	3.54452	0.000283006	0.000415143	0.00874302	0.015949447
0_724	2.81797	5.57491	1.00E-21	5.34E-21	6.23E-09	2.19E-08	2.75273	4.34048	1.09E-13	7.15E-13	0.001447384	0.003391014
0_7248	1.52046	2.31431	0.09049687	0.093401427	0.1849771	0.202782382	2.51969	2.61294	0.0869061	0.09407657	0.9624539	0.967144958
0_7249	2.17736	5.25376	4.42E-07	6.46E-07	7.38E-05	0.000138798	2.60683	4.68265	5.76E-06	1.12E-05	0.02229332	0.035777274
0_7253	2.18801	2.16524	0.09780584	0.100565252	0.9683332	0.969515536	1.72745	2.52757	0.06574932	0.072465648	0.2752013	0.321460208
0_7255	2.29953	2.86983	0.001130553	0.001264739	0.2487085	0.266763859	1.76368	2.20848	0.002675257	0.003401102	0.3386456	0.38407938
0_726	2.46902	6.44565	3.96E-13	9.72E-13	2.27E-07	6.34E-07	2.03067	6.52396	6.27E-09	1.90E-08	9.45E-06	4.52E-05
0_7268	2.17615	3.32002	0.006512695	0.007050046	0.1708376	0.188669134	2.24496	2.66823	0.08608148	0.09330709	0.7200258	0.748790306
0_7271	4.14939	6.05688	1.95E-05	2.49E-05	0.1300498	0.145783781	3.98918	4.85534	0.000525962	0.000744243	0.4935831	0.536787987
0_7283	4.42517	7.6518	1.75E-07	2.65E-07	0.02078119	0.026036021	1.30101	4.10285	4.87E-06	9.59E-06	0.000410613	0.00117114
0_7287	1.1056	5.7847	1.06E-06	1.51E-06	2.29E-07	6.39E-07	0.72295	4.75483	1.17E-06	2.50E-06	1.80E-07	1.51E-06
0_73	2.09735	3.06649	2.02E-20	9.80E-20	3.07E-05	6.13E-05	2.0665	2.93436	1.89E-15	1.66E-14	0.002200876	0.004904126
0_7306	3.2973	6.22888	1.54E-05	1.99E-05	0.01104545	0.014456934	1.67368	2.71139	0.05558777	0.061889982	0.1408092	0.179430527
0_7310	3.45525	6.3969	8.85E-11	1.74E-10	0.000756409	0.00119972	3.85644	6.45992	6.77E-11	2.91E-10	0.003824876	0.007860758
0_7311	2.49547	2.87067	0.006102041	0.006614241	0.6083491	0.623557828	2.24859	2.69636	0.03194968	0.036437744	0.5187469	0.560807459
0_7314	0.76944	0.93968	0.5712919	0.575149611	0.5698569	0.585567241	0.32961	0.73705	0.005259922	0.006485919	0.07856008	0.106742776
0_7334	6.0676	11.38069	2.01E-16	6.54E-16	0.000982844	0.001519193	6.15066	10.79562	1.51E-14	1.14E-13	0.03783595	0.056512712
0_7339	2.71414	3.83276	0.000118872	0.000142299	0.2471455	0.265434591	3.60725	4.00912	3.66E-05	6.17E-05	0.7266992	0.753818272
0_734	1.73461	2.40101	2.48E-05	3.15E-05	0.0154516	0.019781908	1.49618	1.68644	0.000394019	0.000566834	0.4584419	0.504255343
0_7345	1.50048	5.78776	5.16E-09	8.85E-09	3.96E-08	1.21E-07	3.61514	12.65877	2.83E-07	6.70E-07	3.14E-05	0.000123788
0_7346	2.15375	2.9823	0.000302117	0.000350157	0.1312433	0.147021183	2.06179	2.65287	0.003266021	0.004095011	0.3561786	0.401190181
0_735	2.64013	4.76155	3.37E-15	9.66E-15	5.98E-06	1.34E-05	2.10842	4.82162	4.80E-14	3.31E-13	9.93E-07	6.48E-06
0_736	2.66336	3.84039	6.28E-13	1.51E-12	0.003064142	0.004356946	2.35191	3.55161	7.14E-09	2.14E-08	0.010857	0.019339696
0_7365	2.43536	4.6487	1.54E-07	2.34E-07	0.00026671	0.000458495	1.70115	2.62484	0.006796503	0.008281029	0.04507022	0.065585768
0_7366	1.6574	2.16585	0.04852845	0.050756797	0.2624085	0.279993455	1.88981	3.87911	0.000425767	0.000609832	0.03881221	0.057655819
0_7367	1.79028	6.46525	3.26E-13	8.05E-13	2.14E-11	1.12E-10	1.42136	4.4905	5.57E-09	1.70E-08	6.37E-07	4.52E-06
0_7379	2.51299	4.95204	1.57E-05	2.02E-05	0.02110312	0.026419173	7.67999	11.75354	1.33E-07	3.28E-07	0.2162773	0.261189081
0_738	1.85269	2.99258	3.66E-09	6.35E-09	0.000121415	0.000220266	1.24329	2.58521	8.58E-06	1.62E-05	0.000137142	0.000456213
0_7398	6.06095	3.58066	7.25E-07	1.04E-06	0.1034554	0.117497823	2.9598	2.89748	0.000335031	0.00048624	0.9565825	0.962451104
0_74	2.38588	3.67463	1.05E-16	3.50E-16	3.20E-05	6.37E-05	2.03504	3.00871	1.64E-08	4.61E-08	0.008076366	0.014899033
0_741	2.1207	3.07639	5.67E-05	6.99E-05	0.0308048	0.03758919	1.21406	2.37432	8.22E-05	0.000131009	0.002082786	0.004659985
0_743	2.11372	3.54894	3.58E-09	6.21E-09	7.16E-05	0.000135125	1.59321	2.54705	0.009378429	0.011276117	0.04217907	0.061872697
0_7435	2.24586	1.49531	0.07484013	0.077437106	0.2281846	0.246848776	0.9566	0.96132	0.34048	0.352517172	0.991044	0.991648664
0_7462	2.55449	3.57685	0.003684597	0.00403118	0.1118707	0.126268374	2.2441	3.26225	0.000375675	0.000542766	0.1273673	0.164086702
0_7472	2.98862	4.21515	0.00360178	0.003943204	0.234851	0.253061051	1.91589	4.78782	0.01062283	0.012688595	0.02631998	0.041187755
0_7474	2.36337	2.13325	0.00864284	0.009282421	0.7161023	0.726288047	1.47955	2.36774	0.00399297	0.004968491	0.1338864	0.17154195
0_748	2.10449	6.29804	1.04E-19	4.76E-19	2.52E-12	1.48E-11	1.91625	6.06034	7.48E-06	1.43E-05	0.00023876	0.000734646
0_7483	2.05991	3.56333	0.01089979	0.01165297	0.05031885	0.059755912	3.18945	4.0687	0.005358699	0.006592848	0.4564881	0.502443278
0_7484	4.8113	5.04196	5.08E-05	6.28E-05	0.8303577	0.836478273	1.25809	1.38444	0.06679427	0.0735679	0.657331	0.688832486
0_749	2.41498	5.59087	5.35E-28	5.22E-27	8.77E-14	6.23E-13	2.27782	3.59742	2.98E-11	1.36E-10	0.002842112	0.006108865
0_750	3.99194	4.80972	2.04E-07	3.06E-07	0.2682723	0.285878214	2.4432	2.96416	0.000156003	0.000238661	0.4493108	0.495541165
0_751	2.42107	5.21196	1.64E-18	6.58E-18	3.55E-08	1.10E-07	1.87127	3.61643	2.20E-08	6.05E-08	0.007500647	0.014026295
0_7525	3.43952	4.88842	1.62E-06	2.26E-06	0.1106033	0.125268931	2.90845	3.51796	0.000810185	0.00111562	0.4737052	0.517228048
0_754	1.58438	7.45085	5.57E-20	2.62E-19	5.01E-17	5.75E-16	1.54798	4.10145	3.49E-08	9.25E-08	9.47E-07	6.26E-06
0_7542	1.55731	3.33709	0.00132964	0.001479382	0.002517224	0.003614928	1.95349	3.13109	0.01904579	0.022199784	0.1002377	0.132040022
0_7547	2.21961	4.36641	0.008863939	0.009513652	0.02870895	0.035240975	0.66622	2.85623	0.07289626	0.080073588	0.02228609	0.035777274
0_7550	1.07773	5.59338	1.45E-05	1.87E-05	3.89E-06	8.95E-06	0.9085	2.00058	0.106325	0.114417979	0.09923533	0.130929961
0_7567	2.39735	3.30246	0.003821478	0.004175366	0.2480406	0.266221586	2.32576	1.45053	0.05344565	0.059748375	0.151377	0.191262157
0_7570	3.59678	5.93189	0.000349164	0.000404399	0.08368214	0.096172887	3.89128	7.33891	0.002880642	0.003631247	0.2126907	0.257616505
0_7572	1.16192	3.7139	0.000258366	0.000300938	0.00012945	0.000233551	0.84771	1.3095	0.4086007	0.420920319	0.2153373	0.260437442
0_758	2.17567	3.02877	0.000375941	0.000434491	0.09900382	0.112676103	1.4319	2.26809	0.03644143	0.041314932	0.1109084	0.144586467
0_7590	2.44438	5.00532	7.57E-06	1.00E-05	0.001374198	0.002073307	1.86364	4.21296	4.79E-05	7.93E-05	0.00302263	0.006421673
0_7600	2.18763	4.25263	7.53E-06	9.97E-06	0.00616377	0.008430845	1.30574	2.16072	0.002501474	0.00319006	0.06204706	0.086528213
0_7609	4.05115	4.42936	5.02E-05	6.21E-05	0.7010615	0.713238747	1.35703	2.97664	0.001012238	0.001368566	0.002935318	0.006268127
0_7611	2.05748	2.38412	0.03583977	0.037726074	0.6242191	0.638627152	3.59699	4.40521	0.00179779	0.002341839	0.5657592	0.603280291
0_762	3.9006	12.42092	5.00E-17	1.72E-16	1.76E-09	6.64E-09	2.27555	5.21963	9.69E-07	2.09E-06	0.000659232	0.001743775
0_7624	1.12513	1.9868	0.09451479	0.097364482	0.03795428	0.045768396	1.05375	1.69834	0.3637105	0.375620416	0.1713839	0.211648792
0_7632	1.85423	2.47892	0.002996019	0.003297632	0.1245421	0.139767373	1.48873	1.97976	0.004569246	0.00565552	0.1628736	0.203436941
0_7636	1.94527	4.4563	0.000101549	0.000122097	0.001470342	0.002204169	1.42752	4.68473	5.38E-07	1.21E-06	1.48E-05	6.60E-05
0_7653	5.89669	8.86409	1.15E-06	1.63E-06	0.06619652	0.077277349	3.42914	3.9441	0.001434915	0.001899323	0.587539	0.622859703
0_767	3.74708	11.73532	3.97E-19	1.71E-18	2.90E-08	9.11E-08	1.78198	5.16147	2.42E-07	5.80E-07	0.000868173	0.002187102
0_7679	2.29645	2.0252	0.02622065	0.027778983	0.6397663	0.653310543	1.79304	1.87699	0.1716488	0.181498409	0.8750618	0.894701591
0_77	3.01221	7.69195	1.58E-32	2.23E-31	5.80E-16	5.47E-15	2.45132	5.88876	8.31E-19	1.15E-17	1.20E-08	1.56E-07
0_770	1.96263	2.71663	7.23E-06	9.61E-06	0.05310836	0.062841061	2.16434	3.8889	1.06E-05	1.97E-05	0.03102733	0.047600394
0_7703	4.26292	6.38159	0.000126494	0.000151093	0.1061398	0.120379856	6.13909	10.96248	0.0001326	0.000205348	0.1066939	0.139535882
0_7706	0.9784	1.25655	0.6404482	0.643587652	0.3455239	0.363709368	1.31609	1.04435	0.4626831	0.473362623	0.5089885	0.551652454
0_773	2.57379	3.23586	2.64E-08	4.30E-08	0.08861044	0.101339694	1.98256	2.3371	1.17E-05	2.16E-05	0.3842049	0.429220733
0_774	3.34105	10.17745	1.36E-15	4.09E-15	1.70E-09	6.44E-09	1.97703	2.56308	0.04501462	0.050599025	0.4248574	0.470152588
0_7753	3.70931	5.90757	9.48E-06	1.24E-05	0.05849077	0.069060376	2.68582	4.11445	0.002508526	0.003196568	0.2065225	0.250931176
0_776	2.64972	14.19529	1.48E-24	1.07E-23	1.99E-17	2.38E-16	1.63863	4.40796	5.32E-06	1.04E-05	9.02E-05	0.000315412
0_777	1.61138	4.99503	8.76E-26	7.37E-25	7.28E-21	1.36E-19	1.07919	2.81166	3.98E-09	1.25E-08	9.45E-08	9.01E-07
0_7770	2.98187	8.18465	2.69E-15	7.79E-15	4.48E-08	1.36E-07	2.31643	6.28272	1.19E-13	7.71E-13	3.15E-07	2.45E-06
0_7800	1.66575	2.86637	0.001241851	0.001384525	0.01215819	0.015812396	1.40813	3.35117	8.00E-05	0.000128	0.000471155	0.001316344
0_782	2.16394	11.24096	1.29E-27	1.23E-26	1.08E-18	1.49E-17	1.41299	4.48449	6.21E-05	0.000101237	0.000168903	0.000549342
0_785	2.05512	3.11003	9.55E-08	1.47E-07	0.000512923	0.000836177	1.8753	1.86967	0.000620438	0.000869674	0.9865544	0.987758984
0_786	2.63533	7.79157	5.54E-24	3.77E-23	3.82E-14	2.83E-13	2.21079	4.39492	5.27E-08	1.36E-07	0.000865975	0.002184922
0_7879	3.50575	8.62743	2.41E-06	3.31E-06	0.001865058	0.002738313	1.92859	5.4574	0.000598252	0.000841452	0.003006031	0.006402456
0_79	1.93083	4.26472	4.70E-25	3.69E-24	2.69E-15	2.32E-14	1.59741	2.48782	0.000149346	0.000229333	0.02301329	0.036606979
0_790	2.78331	3.43238	5.71E-08	9.04E-08	0.1771719	0.194616153	2.69996	4.16311	6.38E-07	1.42E-06	0.08458093	0.114072965
0_791	2.671	7.33269	1.35E-22	7.94E-22	2.44E-11	1.26E-10	1.92201	10.27348	3.65E-06	7.28E-06	9.17E-05	0.000319974
0_793	2.08823	7.1835	2.77E-30	3.22E-29	3.36E-21	6.56E-20	1.62673	3.43786	2.95E-07	6.94E-07	6.06E-05	0.000223838
0_794	1.51181	4.16998	3.29E-12	7.51E-12	2.45E-10	1.07E-09	1.13437	2.81207	0.000278672	0.000410253	0.000367786	0.00106379
0_799	2.75066	5.96524	2.40E-21	1.24E-20	1.01E-09	4.00E-09	1.76134	3.20295	1.85E-09	6.24E-09	0.0001153	0.000391522
0_801	1.72095	4.11711	1.28E-11	2.78E-11	1.40E-08	4.64E-08	1.47201	2.6091	0.000292056	0.000426891	0.003453234	0.007168739
0_802	2.08137	4.42174	1.76E-14	4.73E-14	2.04E-07	5.72E-07	1.84808	3.04502	1.46E-05	2.66E-05	0.01370254	0.023506449
0_803	3.73706	8.84776	1.34E-35	2.53E-34	4.80E-12	2.73E-11	2.42949	6.09691	7.69E-20	1.26E-18	5.67E-09	8.16E-08
0_804	3.38371	4.72757	2.70E-14	7.19E-14	0.0178656	0.022607704	2.97346	6.62397	1.30E-13	8.33E-13	0.000118898	0.00040122
0_8042	2.44778	9.53686	8.56E-12	1.88E-11	1.09E-08	3.68E-08	1.55523	4.32602	3.26E-05	5.56E-05	0.000162065	0.000531573
0_806	1.89007	3.58739	1.24E-11	2.70E-11	1.22E-05	2.60E-05	1.24801	2.45026	1.26E-05	2.31E-05	0.000303762	0.000902481
0_808	2.02257	5.15615	6.41E-21	3.21E-20	6.92E-14	4.96E-13	1.44931	3.27114	3.93E-09	1.24E-08	1.33E-06	8.26E-06
0_810	3.2718	4.66918	6.48E-21	3.23E-20	0.002493084	0.003586542	2.89438	4.26353	6.30E-13	3.65E-12	0.01657018	0.027588929
0_8124	2.64604	3.63918	0.000797785	0.00089984	0.1710802	0.188809911	3.20245	3.92306	0.000913382	0.001247249	0.4088474	0.455200092
0_813	1.48708	3.05841	8.10E-10	1.47E-09	1.24E-07	3.55E-07	1.78169	2.44756	1.35E-06	2.85E-06	0.03254979	0.049657354
0_814	1.81028	5.12793	3.46E-15	9.90E-15	3.94E-11	1.97E-10	1.98735	2.35078	0.01437327	0.017044225	0.5453894	0.583837217
0_816	2.90508	6.4126	2.11E-23	1.37E-22	2.94E-09	1.08E-08	2.35771	5.5599	2.00E-14	1.46E-13	1.59E-05	7.03E-05
0_82	2.18868	3.81915	1.31E-26	1.18E-25	7.08E-09	2.47E-08	2.68677	5.77333	1.56E-20	2.81E-19	2.44E-07	1.98E-06
0_824	1.74305	4.22137	1.87E-17	6.71E-17	2.42E-12	1.43E-11	1.53923	3.26752	1.85E-10	7.44E-10	7.75E-07	5.24E-06
0_825	2.22511	4.99489	2.20E-20	1.06E-19	5.52E-11	2.70E-10	1.6687	2.91039	3.38E-07	7.89E-07	0.000546143	0.00149204
0_827	2.96136	8.49206	3.02E-15	8.70E-15	4.09E-06	9.38E-06	1.20455	1.23382	4.12E-05	6.87E-05	0.9364963	0.946888984
0_83	1.95681	7.89068	3.62E-50	2.05E-48	3.32E-39	3.40E-37	0.95416	2.63118	0.000765243	0.001058178	0.000179768	0.000579213
0_830	1.50241	3.6066	3.81E-16	1.22E-15	2.52E-13	1.68E-12	0.83378	2.27032	7.53E-09	2.25E-08	1.85E-09	3.00E-08
0_832	2.67271	5.6806	1.34E-15	4.04E-15	3.63E-07	9.94E-07	2.46865	3.77792	8.11E-09	2.41E-08	0.0160544	0.02689399
0_837	1.97256	3.36025	6.97E-08	1.09E-07	0.000209535	0.000364409	1.25155	1.72307	0.002824082	0.003568178	0.06966041	0.095819742
0_840	1.77313	4.34652	3.84E-09	6.65E-09	1.50E-05	3.15E-05	2.77485	5.26046	6.45E-05	0.000104423	0.03528893	0.053290834
0_8463	3.07824	9.16229	1.47E-11	3.16E-11	3.89E-06	8.95E-06	2.35431	3.51305	0.000289671	0.000423783	0.1492128	0.188673086
0_853	2.59778	5.12596	3.98E-21	2.01E-20	6.87E-08	2.03E-07	2.49843	5.84326	1.71E-24	5.50E-23	1.08E-07	1.00E-06
0_855	1.45102	2.80079	3.14E-07	4.63E-07	1.11E-05	2.39E-05	0.74984	1.81666	0.007847008	0.009511525	0.003170725	0.006701017
0_857	2.68593	7.91416	1.02E-18	4.17E-18	2.49E-11	1.28E-10	2.7753	5.63325	6.26E-13	3.64E-12	1.46E-05	6.52E-05
0_858	2.2865	4.06853	7.73E-13	1.85E-12	7.96E-06	1.75E-05	1.50617	2.20473	7.18E-05	0.000115898	0.03922247	0.058212535
0_860	2.21417	8.18698	3.50E-38	8.32E-37	1.08E-25	3.77E-24	1.81323	3.90368	2.18E-16	2.22E-15	3.39E-08	3.59E-07
0_861	1.90754	5.18113	4.21E-20	2.00E-19	1.69E-14	1.33E-13	2.05524	6.15443	9.54E-17	1.05E-15	5.48E-10	1.01E-08
0_863	1.83327	2.4595	7.89E-06	1.04E-05	0.01584741	0.020257017	1.15191	1.91595	0.000300777	0.000439247	0.00238459	0.005235244
0_8699	2.18324	5.3436	5.69E-23	3.47E-22	2.91E-14	2.18E-13	1.6415	3.18695	6.15E-12	3.10E-11	7.40E-07	5.12E-06
0_87	2.72923	6.43175	8.87E-38	2.05E-36	7.08E-17	8.01E-16	1.97007	3.44859	1.35E-13	8.61E-13	2.46E-05	0.000101879
0_8726	4.42239	19.6029	2.24E-17	7.93E-17	2.81E-10	1.20E-09	3.79334	9.5274	8.29E-12	4.12E-11	3.34E-05	0.00013073
0_874	1.87225	9.12717	1.61E-37	3.62E-36	1.22E-28	5.13E-27	1.20497	5.71683	1.53E-23	4.05E-22	5.18E-18	5.66E-16
0_876	1.29612	2.9489	5.53E-13	1.34E-12	4.72E-12	2.70E-11	0.60826	2.1977	1.44E-07	3.54E-07	3.38E-08	3.59E-07
0_877	1.84625	4.30428	6.30E-12	1.41E-11	1.26E-08	4.21E-08	1.24478	2.71517	0.02100336	0.024343117	0.01335462	0.023102929
0_88	3.02368	7.16542	5.85E-40	1.68E-38	2.11E-16	2.11E-15	2.39801	4.39649	1.99E-23	5.18E-22	1.61E-07	1.39E-06
0_881	1.92623	5.54029	6.85E-18	2.56E-17	4.43E-11	2.20E-10	1.65901	5.54276	2.20E-10	8.74E-10	4.26E-05	0.000163234
0_882	2.42628	3.06622	1.12E-10	2.18E-10	0.05882466	0.069404635	2.58373	2.81396	8.53E-09	2.52E-08	0.5785873	0.61456164
0_887	3.0771	7.2473	4.15E-13	1.02E-12	1.90E-07	5.35E-07	1.45836	2.2657	0.00377386	0.004702987	0.07466564	0.101958076
0_889	2.28822	3.65383	6.36E-19	2.64E-18	2.05E-06	4.92E-06	1.55731	2.38393	4.53E-11	2.02E-10	0.000188903	0.00060508
0_891	1.66201	3.12175	7.11E-12	1.58E-11	1.23E-08	4.13E-08	1.15071	2.31668	1.71E-06	3.55E-06	3.00E-06	1.67E-05
0_893	2.21712	3.85014	2.91E-11	6.10E-11	1.70E-05	3.53E-05	1.40896	2.61896	3.50E-05	5.92E-05	0.00042516	0.001204253
0_895	2.02769	6.72003	7.83E-25	5.95E-24	9.62E-19	1.36E-17	2.198	5.3662	4.28E-14	2.99E-13	4.04E-08	4.12E-07
0_8961	2.22944	3.8676	1.38E-07	2.11E-07	0.000851426	0.001333657	1.66861	2.56497	7.26E-05	0.000117074	0.02372082	0.037514122
0_898	2.07962	9.95602	4.06E-36	7.93E-35	3.01E-26	1.10E-24	3.11261	7.719	1.88E-14	1.38E-13	5.70E-06	2.95E-05
0_9	3.51279	7.0974	3.38E-33	5.13E-32	4.51E-10	1.88E-09	2.47861	4.25297	6.97E-10	2.54E-09	0.000766544	0.00197352
0_908	2.70485	4.32902	2.61E-28	2.66E-27	1.39E-06	3.45E-06	1.78545	2.31725	2.16E-17	2.77E-16	0.01185585	0.020839865
0_910	2.6522	6.86935	4.26E-28	4.23E-27	3.89E-10	1.64E-09	3.76691	7.89287	6.14E-28	3.60E-26	6.48E-06	3.30E-05
0_911	3.10608	10.29144	2.46E-34	4.20E-33	4.83E-18	6.09E-17	1.67978	5.84881	3.30E-15	2.76E-14	3.81E-08	3.93E-07
0_918	2.17729	3.02486	1.81E-06	2.52E-06	0.03969149	0.047653033	3.08977	4.29187	8.35E-09	2.47E-08	0.1443142	0.183327101
0_919	1.28961	4.01229	1.52E-27	1.44E-26	9.76E-25	3.02E-23	0.95885	2.84912	1.32E-16	1.40E-15	9.90E-16	6.49E-14
0_92	3.17825	12.14782	1.34E-82	4.40E-80	3.08E-47	5.61E-45	2.44668	5.91487	1.35E-39	7.38E-37	9.26E-16	6.33E-14
0_920	2.79334	8.02886	1.00E-30	1.23E-29	1.07E-18	1.49E-17	2.34122	4.47291	1.36E-15	1.23E-14	6.78E-06	3.42E-05
0_924	2.45252	5.12979	1.33E-20	6.49E-20	2.34E-10	1.03E-09	1.88974	3.81374	4.41E-17	5.18E-16	5.25E-08	5.22E-07
0_927	2.01145	9.12459	7.06E-27	6.58E-26	1.07E-20	1.95E-19	2.33483	6.12697	1.90E-05	3.38E-05	0.0008633	0.002183356
0_933	2.87798	6.30064	8.92E-11	1.75E-10	8.05E-05	0.00015088	2.18748	3.4756	0.000306474	0.000447168	0.1043367	0.136822277
0_935	2.18858	5.37067	3.87E-22	2.17E-21	7.67E-14	5.47E-13	2.04673	4.65705	5.18E-17	5.98E-16	2.62E-08	2.98E-07
0_939	3.06544	13.26822	1.23E-38	3.15E-37	7.04E-21	1.33E-19	1.69051	4.16038	7.13E-08	1.82E-07	0.000271303	0.000819405
0_94	1.43961	2.57482	8.08E-11	1.59E-10	3.54E-08	1.10E-07	0.876	1.71487	0.000492192	0.000698265	0.000108227	0.000369776
0_941	2.42389	8.13989	1.01E-22	6.02E-22	2.52E-13	1.68E-12	1.73799	3.47255	7.91E-11	3.32E-10	8.09E-06	3.97E-05
0_947	2.34239	4.97082	2.06E-09	3.64E-09	3.30E-05	6.56E-05	1.72279	4.23243	1.28E-08	3.67E-08	2.39E-05	9.92E-05
0_948	2.38861	8.76041	1.44E-28	1.51E-27	9.98E-17	1.11E-15	2.0904	5.26647	3.04E-08	8.13E-08	0.000234395	0.000723932
0_95	2.10218	2.76181	4.38E-28	4.33E-27	0.2248223	0.243693703	0.00497	0.01736	0.2865446	0.298180929	0.360718	0.4054678
0_951	2.77601	7.2642	4.41E-41	1.43E-39	1.23E-16	1.31E-15	2.22423	4.68396	1.09E-26	4.70E-25	3.18E-09	4.74E-08
0_954	1.631	4.64977	2.04E-22	1.17E-21	1.22E-16	1.31E-15	0.95396	1.8085	6.15E-06	1.19E-05	6.82E-06	3.43E-05
0_955	3.68922	4.85078	3.91E-15	1.11E-14	0.03551812	0.042957018	2.7371	3.19234	3.92E-07	9.04E-07	0.3712178	0.416060943
0_959	2.39507	3.84371	4.13E-18	1.59E-17	1.90E-06	4.60E-06	2.43602	3.80355	4.65E-18	6.05E-17	0.000126776	0.000426925
0_96	2.19783	6.76962	4.03E-53	2.75E-51	3.36E-31	2.12E-29	1.42449	3.06149	1.70E-13	1.07E-12	1.84E-08	2.23E-07
0_964	2.12666	5.38706	3.72E-15	1.06E-14	8.80E-10	3.52E-09	0.99951	1.74314	0.2300393	0.240755872	0.2434373	0.289722186
0_968	3.03521	10.42121	1.47E-26	1.31E-25	9.99E-14	7.03E-13	1.63707	2.87144	0.000132304	0.000205278	0.03789431	0.056545948
0_969	2.65129	10.0971	7.41E-31	9.28E-30	2.29E-18	2.98E-17	1.53249	5.15589	7.37E-10	2.67E-09	1.29E-07	1.15E-06
0_972	3.05252	4.66611	8.90E-18	3.29E-17	0.001230397	0.001875326	2.65193	4.84358	1.68E-11	7.94E-11	0.001158913	0.002786829
0_98	2.43186	3.44549	7.03E-08	1.10E-07	0.01479096	0.018995438	1.96613	2.9987	1.30E-06	2.75E-06	0.01854148	0.030317076
0_980	2.66683	17.39148	3.51E-37	7.57E-36	2.09E-25	6.86E-24	3.04085	10.71949	5.36E-11	2.35E-10	1.03E-05	4.81E-05
0_985	1.75941	4.35639	2.81E-10	5.26E-10	2.66E-07	7.36E-07	1.60598	3.57177	2.25E-06	4.62E-06	0.000393109	0.001125129
0_987	2.33952	3.6437	9.32E-17	3.13E-16	1.33E-05	2.82E-05	1.72891	2.732	4.02E-09	1.26E-08	0.000679851	0.001783929
0_99	2.76303	5.88348	3.08E-15	8.86E-15	1.49E-08	4.92E-08	1.66536	2.86662	0.00031915	0.000464424	0.02824537	0.043782993
0_991	3.13486	4.38055	2.83E-12	6.50E-12	0.02117327	0.026486776	1.83241	2.36588	4.11E-05	6.86E-05	0.2669113	0.314013294
