# Supplementary material for: Elevated mutation rates underlie the evolution of the aquatic plant family Podostemaceae
Source: Commun Biol. 2022 Jan 20;5:75. doi: 10.1038/s42003-022-03003-w (PMC8776956; doi:10.1038/s42003-022-03003-w)
Supplement: Supplementary file 16 — Supplementary Data 14 [file 42003_2022_3003_MOESM16_ESM.txt]

Supplementary Data14. Source data for Fig. 6.
taxon,Omega
outgroup,0.076834
outgroup,0.0976227
TRI-WED,0.107038
TRI-WED,0.0806196
TRI-WED,0.0923453
TRI-WED,0.0925796
TRI-WED,0.0845813
TRI-WED,0.0510695
POD,0.100826
POD,0.23811
POD,0.109584
POD,0.11262
POD,0.12726
POD,0.120064
POD,0.137212
POD,0.0898102
POD,0.0621486
